# Supplementary material for: Systems-Level Analysis of Genome-Wide Association Data
Source: G3 (Bethesda). 2013 Jan 1;3(1):119–29. doi: 10.1534/g3.112.004788 (PMC3538337; doi:10.1534/g3.112.004788)
Supplement: Supporting Information [file supp_3.1.119_FileS1.xls]

## Sheet: Supplemental File 1
SUPPLEMENTAL FILE 1. Significant (FDR<5%) individual Gene Ontology categories in the NSGG
Category	Term	P	Genes	Fold Enrichment	FDR
GOTERM_MF_ALL	GO:0005515~protein binding	9.26e-14	7920, 3619, 5528, 51776, 27429, 9001, 575, 10095, 5985, 22834, 116085, 59272, 51224, 6707, 10236, 2011, 7916, 83464, 5896, 10972, 826, 57506, 23373, 51196, 1861, 26051, 638, 84062, 1060, 2492, 58528, 9700, 4240, 2821, 8625, 3223, 114791, 54821, 5518, 7066, 4026, 3439, 11243, 5888, 5705, 816, 27030, 29760, 79890, 51094, 3992, 1649, 51135, 1041, 6002, 6941, 23195, 55892, 1647, 2, 8567, 54892, 64773…	1.17	1.66e-10
GOTERM_CC_ALL	GO:0044424~intracellular part	6.1e-10	7920, 5528, 27429, 1381, 51427, 54600, 9001, 1376, 5985, 3109, 22834, 3032, 51224, 6707, 8529, 83464, 23373, 1861, 638, 23456, 9700, 58528, 2821, 80017, 9016, 8625, 85291, 84909, 5518, 5980, 4026, 7381, 5733, 1557, 11243, 5888, 5705, 54579, 5547, 1649, 11264, 6443, 6002, 55892, 1647, 63917, 54892, 84517, 55825, 79877, 3881, 340811, 5692, 3421, 28998, 408, 6433, 2888, 26511, 79797, 57794, 9183, 17…	1.09	9.47e-07
GOTERM_CC_ALL	GO:0005622~intracellular	1.71e-09	7920, 5528, 27429, 1381, 51427, 54600, 9001, 1376, 5985, 3109, 22834, 3032, 55789, 51224, 6707, 8529, 83464, 23373, 1861, 638, 23456, 9700, 58528, 2821, 80017, 9016, 8625, 85291, 84909, 5518, 5980, 4026, 7381, 5733, 1557, 11243, 5888, 5705, 54579, 5547, 1649, 11264, 6443, 6002, 55892, 1647, 63917, 54892, 55825, 84517, 79877, 3881, 827, 340811, 5692, 3421, 28998, 408, 6433, 2888, 26511, 79797, 577…	1.08	2.65e-06
GOTERM_MF_ALL	GO:0005488~binding	3.85e-09	7920, 5528, 27429, 1381, 51427, 575, 9001, 347051, 5985, 22834, 51224, 60482, 6707, 9629, 8529, 57683, 83464, 23373, 1861, 638, 23456, 2492, 9700, 58528, 79991, 2821, 9016, 8625, 84909, 8794, 5518, 5980, 4026, 83549, 1557, 11243, 5888, 5705, 816, 79890, 51094, 1649, 6002, 55892, 1647, 63917, 2, 54892, 55825, 84517, 79877, 3881, 150737, 57687, 3421, 2147, 408, 3358, 6433, 2888, 79797, 1622, 5754, …	1.06	6.91e-06
GOTERM_CC_ALL	GO:0043231~intracellular membrane-bound organelle	8.25e-09	7626, 3619, 5528, 51776, 27429, 54600, 51427, 4605, 6041, 9001, 1376, 5954, 3109, 5985, 3032, 22834, 51224, 10236, 8529, 56912, 2011, 2230, 7916, 55750, 83464, 5896, 10972, 57506, 23373, 51196, 1861, 440077, 23456, 638, 84062, 1060, 58528, 9700, 121549, 80017, 54578, 9016, 8625, 275, 147657, 9668, 3223, 5518, 5980, 57573, 4026, 7381, 5733, 1557, 5888, 11243, 5705, 5547, 54579, 27030, 3992, 1649, …	1.12	1.28e-05
GOTERM_CC_ALL	GO:0043227~membrane-bound organelle	9.65e-09	7626, 3619, 5528, 51776, 27429, 54600, 51427, 4605, 6041, 9001, 1376, 5954, 3109, 5985, 3032, 22834, 51224, 10236, 8529, 56912, 2011, 2230, 7916, 55750, 83464, 5896, 10972, 57506, 23373, 51196, 1861, 440077, 23456, 638, 84062, 1060, 58528, 9700, 121549, 80017, 54578, 9016, 8625, 275, 147657, 9668, 3223, 5518, 5980, 57573, 4026, 7381, 5733, 1557, 5888, 11243, 5705, 5547, 54579, 27030, 3992, 1649, …	1.12	1.5e-05
GOTERM_BP_ALL	GO:0009987~cellular process	9.63e-09	5528, 27429, 1381, 51427, 54600, 575, 9001, 1376, 5985, 22834, 3032, 283159, 55789, 60482, 51224, 6707, 5506, 8529, 55686, 83464, 23373, 1861, 638, 2492, 9700, 2821, 9016, 81472, 8625, 4992, 84909, 8794, 5518, 5980, 4026, 7381, 221, 5733, 11243, 5888, 5705, 816, 8388, 54579, 5547, 79890, 51094, 1649, 6443, 6002, 55892, 1647, 2, 54892, 55825, 827, 5692, 3421, 2147, 28998, 408, 266977, 3358, 6433, …	1.05	1.84e-05
GOTERM_BP_ALL	GO:0032502~developmental process	4.95e-08	3336, 5528, 51776, 27429, 1381, 4605, 4792, 575, 9001, 5828, 2122, 6707, 4653, 2011, 55686, 9519, 5896, 10139, 9826, 133396, 51196, 2012, 638, 1967, 2492, 9700, 599, 2821, 11035, 3223, 55540, 85477, 23564, 8794, 2128, 8467, 5518, 50861, 79083, 10395, 7066, 3906, 5733, 151516, 5705, 84674, 29760, 3992, 1649, 146, 6443, 1041, 146862, 2066, 1647, 8567, 54892, 55825, 4034, 8324, 3881, 8943, 8793, 430…	1.21	9.48e-05
GOTERM_MF_ALL	GO:0046872~metal ion binding	7.05e-08	84851, 306, 5238, 54546, 7626, 55118, 200315, 51776, 51427, 6041, 5828, 347051, 5954, 5583, 22834, 59272, 2122, 60482, 9629, 8529, 206338, 57683, 2011, 27087, 2230, 5426, 5896, 826, 54822, 53630, 51196, 79772, 23051, 440077, 147657, 9668, 85477, 80230, 84909, 151126, 246175, 3045, 79083, 5980, 57573, 4026, 3906, 2591, 7629, 8844, 151516, 1557, 6610, 284307, 3992, 118980, 51135, 7760, 5091, 6345, …	1.18	0.000126
GOTERM_MF_ALL	GO:0043167~ion binding	8.11e-08	84851, 306, 5238, 54546, 7626, 55118, 200315, 51776, 51427, 6041, 5828, 347051, 5954, 5583, 22834, 59272, 2122, 60482, 9629, 8529, 206338, 57683, 2011, 27087, 2230, 5426, 5896, 826, 54822, 53630, 51196, 79772, 23051, 440077, 147657, 9668, 85477, 80230, 84909, 151126, 246175, 3045, 79083, 5980, 57573, 4026, 3906, 2591, 7629, 8844, 151516, 1557, 6610, 284307, 3992, 118980, 51135, 7760, 5091, 6345, …	1.17	0.000145
GOTERM_CC_ALL	GO:0005737~cytoplasm	1.59e-07	306, 7920, 5528, 51776, 27429, 54600, 1381, 6041, 9001, 1376, 9397, 5954, 10095, 3109, 3032, 6707, 8529, 56912, 2011, 2230, 7916, 55750, 83464, 10972, 826, 57506, 51196, 1861, 23456, 638, 84062, 58528, 9700, 4240, 80017, 2821, 54578, 9016, 275, 114791, 84909, 5518, 4026, 7381, 1557, 8854, 5705, 5547, 54579, 29760, 3992, 1649, 6443, 11264, 3122, 63917, 8567, 55825, 84517, 79877, 25924, 8943, 8428,…	1.12	0.000246
GOTERM_CC_ALL	GO:0043229~intracellular organelle	2.07e-07	7626, 3619, 5528, 51776, 27429, 54600, 51427, 4605, 6041, 9001, 1376, 5954, 10095, 3109, 5985, 3032, 22834, 51224, 6707, 10236, 8529, 56912, 2011, 2230, 7916, 55750, 83464, 5896, 10972, 57506, 23373, 51196, 1861, 440077, 23456, 638, 84062, 1060, 58528, 9700, 121549, 80017, 54578, 9016, 8625, 275, 147657, 9668, 3223, 114791, 85291, 5518, 5980, 57573, 4026, 7381, 5733, 1557, 5888, 11243, 5705, 5547…	1.09	0.000321
GOTERM_BP_ALL	GO:0007275~multicellular organismal development	1.83e-07	5528, 27429, 1381, 4605, 575, 9001, 4792, 5828, 2122, 6707, 2011, 55686, 5896, 10139, 51196, 133396, 2012, 2492, 1967, 2821, 3223, 85477, 8467, 2128, 50861, 7066, 151516, 29760, 1649, 146, 6443, 1041, 146862, 2066, 54892, 8324, 4034, 3881, 8943, 4300, 4884, 4621, 2147, 27231, 5803, 2246, 10117, 3685, 353500, 5754, 8477, 83716, 4318, 920, 153, 1495, 4033, 5013, 55755, 1639, 3641, 1303, 1395, 1302,…	1.25	0.00035
GOTERM_CC_ALL	GO:0043226~organelle	2.29e-07	7626, 3619, 5528, 51776, 27429, 54600, 51427, 4605, 6041, 9001, 1376, 5954, 10095, 3109, 5985, 3032, 22834, 51224, 6707, 10236, 8529, 56912, 2011, 2230, 7916, 55750, 83464, 5896, 10972, 57506, 23373, 51196, 1861, 440077, 23456, 638, 84062, 1060, 58528, 9700, 121549, 80017, 54578, 9016, 8625, 275, 147657, 9668, 3223, 114791, 85291, 5518, 5980, 57573, 4026, 7381, 5733, 1557, 5888, 11243, 5705, 5547…	1.09	0.000355
GOTERM_BP_ALL	GO:0065007~biological regulation	2.59e-07	7626, 51776, 27429, 51427, 4605, 575, 22834, 116085, 60482, 51224, 55750, 83464, 826, 57506, 23373, 51196, 440077, 638, 9700, 4240, 121549, 2821, 8625, 147657, 9668, 3223, 5518, 57573, 11243, 5888, 5705, 3992, 1649, 146, 7760, 85474, 6002, 6941, 23195, 55892, 1647, 8567, 55825, 8943, 8793, 4300, 55810, 2147, 408, 2246, 6433, 79797, 3609, 167465, 9183, 1787, 84678, 25855, 920, 259230, 11177, 1495,…	1.14	0.000496
GOTERM_MF_ALL	GO:0043169~cation binding	1.37e-06	84851, 306, 54546, 7626, 55118, 200315, 51427, 6041, 5828, 347051, 5954, 5583, 22834, 59272, 2122, 60482, 9629, 8529, 206338, 57683, 27087, 2230, 5426, 5896, 826, 54822, 53630, 51196, 79772, 23051, 440077, 147657, 9668, 85477, 80230, 84909, 151126, 3045, 79083, 5980, 57573, 4026, 3906, 2591, 7629, 8844, 1557, 284307, 3992, 118980, 7760, 5091, 6345, 6941, 55892, 63917, 6117, 60489, 80264, 25924, 4…	1.17	0.00246
GOTERM_BP_ALL	GO:0048513~organ development	1.53e-06	10143, 27429, 4792, 2275, 6707, 55686, 5896, 10908, 51196, 133396, 2012, 2492, 1717, 51654, 85477, 156, 25806, 7066, 4208, 151516, 2131, 29760, 80714, 1649, 6443, 1041, 1301, 146862, 2683, 53, 2066, 4982, 3881, 8943, 8892, 4090, 4621, 8087, 4629, 27231, 1758, 2246, 8516, 10117, 3685, 353500, 23529, 9253, 427, 8817, 5080, 83716, 4318, 1634, 1297, 8851, 920, 3600, 10352, 5795, 4033, 9070, 5013, 197…	1.33	0.00292
GOTERM_BP_ALL	GO:0032501~multicellular organismal process	2.47e-06	9152, 5528, 24, 27429, 1381, 4605, 4792, 575, 9001, 5828, 126370, 1407, 283159, 2122, 8987, 60482, 6707, 4653, 284433, 2011, 55686, 5896, 1261, 10139, 9826, 133396, 51196, 2012, 84062, 1967, 10800, 2492, 3780, 2821, 81472, 4992, 3223, 85477, 2128, 8467, 50861, 7066, 391192, 151516, 8388, 29760, 1649, 146, 51135, 6443, 1041, 146862, 2066, 2890, 54892, 4034, 8324, 7288, 3881, 8943, 4300, 4621, 4884…	1.17	0.00473
GOTERM_MF_ALL	GO:0046914~transition metal ion binding	3.13e-06	84851, 54546, 7626, 200315, 51427, 6041, 5828, 5583, 22834, 59272, 2122, 8529, 206338, 57683, 2230, 27087, 5426, 5896, 54822, 53630, 23051, 440077, 147657, 9668, 80230, 84909, 151126, 3045, 5980, 57573, 79083, 4026, 2591, 7629, 1557, 8844, 284307, 3992, 118980, 7760, 5091, 6941, 55892, 63917, 6117, 25924, 80264, 60489, 23390, 57687, 3421, 8078, 5803, 55680, 79797, 1353, 167465, 57474, 23144, 1037…	1.2	0.0056
GOTERM_BP_ALL	GO:0050789~regulation of biological process	3.3e-06	7626, 3336, 51776, 27429, 51427, 4605, 4792, 575, 1407, 22834, 2122, 51224, 60482, 132864, 9519, 826, 57506, 9826, 133396, 23373, 51196, 23051, 440077, 638, 9700, 599, 4240, 121549, 11035, 8625, 147657, 9668, 3223, 1104, 55540, 85477, 80230, 23564, 2128, 8467, 246175, 5518, 10395, 57573, 3906, 7629, 60487, 11243, 5888, 5705, 5768, 84674, 128637, 284307, 3992, 1649, 146, 6320, 10006, 7760, 283248,…	1.14	0.00632
GOTERM_BP_ALL	GO:0030154~cell differentiation	1.42e-05	3336, 51776, 27429, 4605, 3002, 4792, 575, 5828, 842, 6707, 2011, 149685, 55686, 9519, 5896, 133396, 2012, 57549, 638, 1967, 9700, 1717, 599, 11035, 51654, 114548, 85477, 23564, 3560, 8794, 9262, 5518, 79083, 25806, 7066, 943, 3906, 4208, 7380, 5733, 3559, 5705, 885, 55363, 84674, 29760, 3992, 1649, 5055, 1041, 2683, 146862, 23175, 2066, 1647, 8567, 55825, 8892, 1793, 4982, 8943, 4090, 8793, 8087…	1.24	0.0272
GOTERM_BP_ALL	GO:0048869~cellular developmental process	1.42e-05	3336, 51776, 27429, 4605, 3002, 4792, 575, 5828, 842, 6707, 2011, 149685, 55686, 9519, 5896, 133396, 2012, 57549, 638, 1967, 9700, 1717, 599, 11035, 51654, 114548, 85477, 23564, 3560, 8794, 9262, 5518, 79083, 25806, 7066, 943, 3906, 4208, 7380, 5733, 3559, 5705, 885, 55363, 84674, 29760, 3992, 1649, 5055, 1041, 2683, 146862, 23175, 2066, 1647, 8567, 55825, 8892, 1793, 4982, 8943, 4090, 8793, 8087…	1.24	0.0272
GOTERM_BP_ALL	GO:0048731~system development	1.71e-05	10143, 5528, 27429, 4792, 575, 5828, 2275, 6707, 55686, 5896, 10908, 133396, 51196, 2012, 1271, 57549, 1967, 2492, 1717, 2821, 51654, 85477, 156, 50861, 25806, 7066, 4208, 151516, 2131, 885, 29760, 80714, 1649, 2675, 6443, 1041, 2683, 1301, 146862, 53, 2066, 4034, 8892, 3881, 4982, 8943, 4090, 4621, 4884, 8087, 4629, 27231, 5803, 1758, 57555, 2246, 10117, 3685, 8516, 353500, 23529, 9253, 5754, 23…	1.24	0.0327
GOTERM_BP_ALL	GO:0048856~anatomical structure development	2.28e-05	10143, 5528, 27429, 4792, 575, 5828, 2275, 6707, 4653, 5460, 2011, 55686, 9519, 5896, 10139, 9826, 10908, 133396, 51196, 2012, 57549, 1271, 1967, 2492, 1717, 2821, 51654, 55540, 85477, 156, 5518, 50861, 10395, 25806, 7066, 4208, 7380, 151516, 2131, 885, 29760, 80714, 1649, 146, 2675, 6443, 2023, 1041, 5654, 2683, 1301, 146862, 53, 2066, 54892, 4034, 8892, 8943, 3881, 4982, 4090, 4621, 4884, 8087,…	1.21	0.0437
P=unadjusted enrichment P-value for each term
Genes=list of all NSGG genes belonging to a specific term
Fold Enrichment=Increase in the percentage of NSGG genes belonging to a particular term compared to the number expected by chance
FDR=False Discovery Rate for each term
