# Supplementary material for: Systems-Level Analysis of Genome-Wide Association Data
Source: G3 (Bethesda). 2013 Jan 1;3(1):119–29. doi: 10.1534/g3.112.004788 (PMC3538337; doi:10.1534/g3.112.004788)
Supplement: Supporting Information [file supp_3.1.119_FileS2.xls]

## Sheet: Sheet1
SUPPLEMENTAL FILE 2. Full list of significant (ES≥3.0) functional clusters in the NSGG
Description of variables
Column 1: Lists the category for all single terms within each functional cluster
Column 2: Lists the name of each single term in the cluster. The top row lists the median unadjust P-value for all terms in each cluster
Column 3: Lists the number of NSGG genes belonging to each term. The top row lists the geometric mean of the unadjusted P-values for all terms in each cluster (GEO). The -log10(GEO) is referred to as the enrichment score (ES).
Column 4: Lists the percentage of NSGG genes belonging to each term. The top row lists all the probe ids for all genes that contribute to the enrichment results.
Column 5: Unadjusted P-value.
Column 6: NSGG probe ids beloging to each term.
Column 7: Enrichment of genes within each term relative to what is expected by chance.
Column 8: Bonferroni corrected P-value.
Column 9: Benjamini corrected P-value.
Column 10: False Discovery Rate.
Functional Group 1	Median: 1.826467198727898E-7	Geo: 5.07872360592868E-07	7920, 5528, 27429, 1381, 51427, 54600, 9001, 1376, 5985, 3109, 22834, 3032, 51224, 6707, 8529, 83464, 23373, 1861, 638, 23456, 9700, 58528, 2821, 80017, 9016, 8625, 85291, 84909, 5518, 5980, 4026, 7381, 5733, 1557, 11243, 5888, 5705, 54579, 5547, 1649, 11264, 6443, 6002, 55892, 1647, 63917, 54892, 84517, 55825, 79877, 3881, 340811, 5692, 3421, 28998, 408, 6433, 2888, 26511, 79797, 57794, 9183, 17…
Category	Term	Count	%	PValue	Genes	Fold Enrichment	Bonferroni	Benjamini	FDR
GOTERM_CC_ALL	GO:0044424~intracellular part	1574	0.5275	6.10306e-10	7920, 5528, 27429, 1381, 51427, 54600, 9001, 1376, 5985, 3109, 22834, 3032, 51224, 6707, 8529, 83464, 23373, 1861, 638, 23456, 9700, 58528, 2821, 80017, 9016, 8625, 85291, 84909, 5518, 5980, 4026, 7381, 5733, 1557, 11243, 5888, 5705, 54579, 5547, 1649, 11264, 6443, 6002, 55892, 1647, 63917, 54892, 84517, 55825, 79877, 3881, 340811, 5692, 3421, 28998, 408, 6433, 2888, 26511, 79797, 57794, 9183, 17…	1.09025	5.29745e-07	5.29745e-07	9.46859e-07
GOTERM_CC_ALL	GO:0005622~intracellular	1660	0.5563	1.70862e-09	7920, 5528, 27429, 1381, 51427, 54600, 9001, 1376, 5985, 3109, 22834, 3032, 55789, 51224, 6707, 8529, 83464, 23373, 1861, 638, 23456, 9700, 58528, 2821, 80017, 9016, 8625, 85291, 84909, 5518, 5980, 4026, 7381, 5733, 1557, 11243, 5888, 5705, 54579, 5547, 1649, 11264, 6443, 6002, 55892, 1647, 63917, 54892, 55825, 84517, 79877, 3881, 827, 340811, 5692, 3421, 28998, 408, 6433, 2888, 26511, 79797, 577…	1.08025	1.48308e-06	7.41539e-07	2.65083e-06
GOTERM_CC_ALL	GO:0043231~intracellular membrane-bound organelle	1174	0.3934	8.25174e-09	7626, 3619, 5528, 51776, 27429, 54600, 51427, 4605, 6041, 9001, 1376, 5954, 3109, 5985, 3032, 22834, 51224, 10236, 8529, 56912, 2011, 2230, 7916, 55750, 83464, 5896, 10972, 57506, 23373, 51196, 1861, 440077, 23456, 638, 84062, 1060, 58528, 9700, 121549, 80017, 54578, 9016, 8625, 275, 147657, 9668, 3223, 5518, 5980, 57573, 4026, 7381, 5733, 1557, 5888, 11243, 5705, 5547, 54579, 27030, 3992, 1649, …	1.12021	7.16249e-06	2.3875e-06	1.28022e-05
GOTERM_CC_ALL	GO:0043227~membrane-bound organelle	1174	0.3934	9.65491e-09	7626, 3619, 5528, 51776, 27429, 54600, 51427, 4605, 6041, 9001, 1376, 5954, 3109, 5985, 3032, 22834, 51224, 10236, 8529, 56912, 2011, 2230, 7916, 55750, 83464, 5896, 10972, 57506, 23373, 51196, 1861, 440077, 23456, 638, 84062, 1060, 58528, 9700, 121549, 80017, 54578, 9016, 8625, 275, 147657, 9668, 3223, 5518, 5980, 57573, 4026, 7381, 5733, 1557, 5888, 11243, 5705, 5547, 54579, 27030, 3992, 1649, …	1.11974	8.38042e-06	2.09511e-06	1.49791e-05
GOTERM_CC_ALL	GO:0005737~cytoplasm	1019	0.3415	1.5865e-07	306, 7920, 5528, 51776, 27429, 54600, 1381, 6041, 9001, 1376, 9397, 5954, 10095, 3109, 3032, 6707, 8529, 56912, 2011, 2230, 7916, 55750, 83464, 10972, 826, 57506, 51196, 1861, 23456, 638, 84062, 58528, 9700, 4240, 80017, 2821, 54578, 9016, 275, 114791, 84909, 5518, 4026, 7381, 1557, 8854, 5705, 5547, 54579, 29760, 3992, 1649, 6443, 11264, 3122, 63917, 8567, 55825, 84517, 79877, 25924, 8943, 8428,…	1.12428	0.000137699	2.75412e-05	0.000246137
GOTERM_CC_ALL	GO:0043229~intracellular organelle	1321	0.4427	2.06644e-07	7626, 3619, 5528, 51776, 27429, 54600, 51427, 4605, 6041, 9001, 1376, 5954, 10095, 3109, 5985, 3032, 22834, 51224, 6707, 10236, 8529, 56912, 2011, 2230, 7916, 55750, 83464, 5896, 10972, 57506, 23373, 51196, 1861, 440077, 23456, 638, 84062, 1060, 58528, 9700, 121549, 80017, 54578, 9016, 8625, 275, 147657, 9668, 3223, 114791, 85291, 5518, 5980, 57573, 4026, 7381, 5733, 1557, 5888, 11243, 5705, 5547…	1.09364	0.000179351	2.9894e-05	0.000320597
GOTERM_CC_ALL	GO:0043226~organelle	1321	0.4427	2.28594e-07	7626, 3619, 5528, 51776, 27429, 54600, 51427, 4605, 6041, 9001, 1376, 5954, 10095, 3109, 5985, 3032, 22834, 51224, 6707, 10236, 8529, 56912, 2011, 2230, 7916, 55750, 83464, 5896, 10972, 57506, 23373, 51196, 1861, 440077, 23456, 638, 84062, 1060, 58528, 9700, 121549, 80017, 54578, 9016, 8625, 275, 147657, 9668, 3223, 114791, 85291, 5518, 5980, 57573, 4026, 7381, 5733, 1557, 5888, 11243, 5705, 5547…	1.09311	0.0001984	2.83452e-05	0.000354651
GOTERM_CC_ALL	GO:0005634~nucleus	760	0.2547	5.51923e-05	7626, 55225, 10473, 3619, 51776, 5528, 27429, 4605, 51427, 4792, 5985, 23037, 1407, 51562, 22834, 2122, 51224, 10236, 56912, 2011, 7916, 5426, 9519, 5896, 23373, 1861, 440077, 23051, 1060, 84062, 58528, 9700, 121549, 9668, 147657, 8625, 3223, 1104, 2128, 8467, 151126, 246175, 5518, 25926, 57573, 5980, 4026, 7629, 5733, 5888, 11243, 5705, 27030, 284307, 1649, 7180, 10006, 7760, 7398, 283248, 10291…	1.11809	0.0467788	0.00477937	0.0855939
GOTERM_CC_ALL	GO:0044464~cell part	2214	0.742	0.0056501	7920, 5528, 27429, 1381, 51427, 54600, 27112, 575, 9001, 1376, 347051, 5985, 3109, 3032, 22834, 55789, 283159, 60482, 51224, 6707, 80731, 5506, 8529, 55686, 83464, 146705, 23373, 1861, 23456, 638, 2492, 58528, 9700, 80017, 2821, 9016, 81472, 8625, 4992, 85291, 84909, 8794, 5518, 5980, 4026, 7381, 5733, 1557, 5888, 11243, 5705, 5547, 54579, 8388, 51094, 1649, 6443, 11264, 6002, 55892, 63917, 1647,…	1.01148	0.992688	0.185291	8.4154
GOTERM_CC_ALL	GO:0005623~cell	2214	0.742	0.0058803	7920, 5528, 27429, 1381, 51427, 54600, 27112, 575, 9001, 1376, 347051, 5985, 3109, 3032, 22834, 55789, 283159, 60482, 51224, 6707, 80731, 5506, 8529, 55686, 83464, 146705, 23373, 1861, 23456, 638, 2492, 58528, 9700, 80017, 2821, 9016, 81472, 8625, 4992, 85291, 84909, 8794, 5518, 5980, 4026, 7381, 5733, 1557, 5888, 11243, 5705, 5547, 54579, 8388, 51094, 1649, 6443, 11264, 6002, 55892, 63917, 1647,…	1.01141	0.994019	0.185163	8.74381
Functional Group 2	Median: 1.3730134822199959E-6	Geo: 1.42122816256861E-06	84851, 306, 5238, 54546, 7626, 55118, 200315, 51776, 51427, 6041, 5828, 347051, 5954, 5583, 22834, 59272, 2122, 60482, 9629, 8529, 206338, 57683, 2011, 27087, 2230, 5426, 5896, 826, 54822, 53630, 51196, 79772, 23051, 440077, 147657, 9668, 85477, 80230, 84909, 151126, 246175, 3045, 79083, 5980, 57573, 4026, 3906, 2591, 7629, 8844, 151516, 1557, 6610, 284307, 3992, 118980, 51135, 7760, 5091, 6345, …
Category	Term	Count	%	PValue	Genes	Fold Enrichment	Bonferroni	Benjamini	FDR
GOTERM_MF_ALL	GO:0046872~metal ion binding	704	0.2359	7.04739e-08	84851, 306, 5238, 54546, 7626, 55118, 200315, 51776, 51427, 6041, 5828, 347051, 5954, 5583, 22834, 59272, 2122, 60482, 9629, 8529, 206338, 57683, 2011, 27087, 2230, 5426, 5896, 826, 54822, 53630, 51196, 79772, 23051, 440077, 147657, 9668, 85477, 80230, 84909, 151126, 246175, 3045, 79083, 5980, 57573, 4026, 3906, 2591, 7629, 8844, 151516, 1557, 6610, 284307, 3992, 118980, 51135, 7760, 5091, 6345, …	1.17684	0.000202803	6.76057e-05	0.000126314
GOTERM_MF_ALL	GO:0043167~ion binding	716	0.2399	8.11287e-08	84851, 306, 5238, 54546, 7626, 55118, 200315, 51776, 51427, 6041, 5828, 347051, 5954, 5583, 22834, 59272, 2122, 60482, 9629, 8529, 206338, 57683, 2011, 27087, 2230, 5426, 5896, 826, 54822, 53630, 51196, 79772, 23051, 440077, 147657, 9668, 85477, 80230, 84909, 151126, 246175, 3045, 79083, 5980, 57573, 4026, 3906, 2591, 7629, 8844, 151516, 1557, 6610, 284307, 3992, 118980, 51135, 7760, 5091, 6345, …	1.17376	0.000233461	5.83704e-05	0.000145411
GOTERM_MF_ALL	GO:0043169~cation binding	648	0.2172	1.37301e-06	84851, 306, 54546, 7626, 55118, 200315, 51427, 6041, 5828, 347051, 5954, 5583, 22834, 59272, 2122, 60482, 9629, 8529, 206338, 57683, 27087, 2230, 5426, 5896, 826, 54822, 53630, 51196, 79772, 23051, 440077, 147657, 9668, 85477, 80230, 84909, 151126, 3045, 79083, 5980, 57573, 4026, 3906, 2591, 7629, 8844, 1557, 284307, 3992, 118980, 7760, 5091, 6345, 6941, 55892, 63917, 6117, 60489, 80264, 25924, 4…	1.16597	0.00394374	0.000789995	0.00246089
GOTERM_MF_ALL	GO:0046914~transition metal ion binding	483	0.1619	3.12548e-06	84851, 54546, 7626, 200315, 51427, 6041, 5828, 5583, 22834, 59272, 2122, 8529, 206338, 57683, 2230, 27087, 5426, 5896, 54822, 53630, 23051, 440077, 147657, 9668, 80230, 84909, 151126, 3045, 5980, 57573, 79083, 4026, 2591, 7629, 1557, 8844, 284307, 3992, 118980, 7760, 5091, 6941, 55892, 63917, 6117, 25924, 80264, 60489, 23390, 57687, 3421, 8078, 5803, 55680, 79797, 1353, 167465, 57474, 23144, 1037…	1.19723	0.00895482	0.00149807	0.0056018
GOTERM_MF_ALL	GO:0008270~zinc ion binding	390	0.1307	0.000236333	84851, 54546, 7626, 200315, 51427, 6041, 5828, 5583, 22834, 59272, 2122, 206338, 57683, 5426, 5896, 54822, 23051, 440077, 147657, 9668, 84909, 80230, 151126, 5980, 57573, 79083, 4026, 7629, 8844, 284307, 7760, 6941, 55892, 6117, 25924, 80264, 60489, 57687, 23390, 8078, 5803, 55680, 79797, 167465, 57474, 23144, 10379, 4318, 8896, 84678, 6048, 920, 11177, 80317, 389114, 7756, 23349, 8411, 91252, 55…	1.17133	0.493508	0.0815161	0.422745
Functional Group 3	Median: 8.340472113992734E-6	Geo: 2.68384230430283E-06	3336, 5528, 51776, 27429, 1381, 4605, 4792, 575, 9001, 5828, 2122, 6707, 4653, 2011, 55686, 9519, 5896, 10139, 9826, 133396, 51196, 2012, 638, 1967, 2492, 9700, 599, 2821, 11035, 3223, 55540, 85477, 23564, 8794, 2128, 8467, 5518, 50861, 79083, 10395, 7066, 3906, 5733, 151516, 5705, 84674, 29760, 3992, 1649, 146, 6443, 1041, 146862, 2066, 1647, 8567, 54892, 55825, 4034, 8324, 3881, 8943, 8793, 430…
Category	Term	Count	%	PValue	Genes	Fold Enrichment	Bonferroni	Benjamini	FDR
GOTERM_BP_ALL	GO:0032502~developmental process	555	0.186	4.95471e-08	3336, 5528, 51776, 27429, 1381, 4605, 4792, 575, 9001, 5828, 2122, 6707, 4653, 2011, 55686, 9519, 5896, 10139, 9826, 133396, 51196, 2012, 638, 1967, 2492, 9700, 599, 2821, 11035, 3223, 55540, 85477, 23564, 8794, 2128, 8467, 5518, 50861, 79083, 10395, 7066, 3906, 5733, 151516, 5705, 84674, 29760, 3992, 1649, 146, 6443, 1041, 146862, 2066, 1647, 8567, 54892, 55825, 4034, 8324, 3881, 8943, 8793, 430…	1.21157	0.000260286	0.000130152	9.47827e-05
GOTERM_BP_ALL	GO:0007275~multicellular organismal development	412	0.1381	1.82971e-07	5528, 27429, 1381, 4605, 575, 9001, 4792, 5828, 2122, 6707, 2011, 55686, 5896, 10139, 51196, 133396, 2012, 2492, 1967, 2821, 3223, 85477, 8467, 2128, 50861, 7066, 151516, 29760, 1649, 146, 6443, 1041, 146862, 2066, 54892, 8324, 4034, 3881, 8943, 4300, 4884, 4621, 2147, 27231, 5803, 2246, 10117, 3685, 353500, 5754, 8477, 83716, 4318, 920, 153, 1495, 4033, 5013, 55755, 1639, 3641, 1303, 1395, 1302,…	1.24898	0.00096087	0.000320393	0.000350021
GOTERM_BP_ALL	GO:0048513~organ development	239	0.0801	1.52533e-06	10143, 27429, 4792, 2275, 6707, 55686, 5896, 10908, 51196, 133396, 2012, 2492, 1717, 51654, 85477, 156, 25806, 7066, 4208, 151516, 2131, 29760, 80714, 1649, 6443, 1041, 1301, 146862, 2683, 53, 2066, 4982, 3881, 8943, 8892, 4090, 4621, 8087, 4629, 27231, 1758, 2246, 8516, 10117, 3685, 353500, 23529, 9253, 427, 8817, 5080, 83716, 4318, 1634, 1297, 8851, 920, 3600, 10352, 5795, 4033, 9070, 5013, 197…	1.32755	0.00798208	0.00160154	0.0029179
GOTERM_BP_ALL	GO:0032501~multicellular organismal process	615	0.2061	2.47407e-06	9152, 5528, 24, 27429, 1381, 4605, 4792, 575, 9001, 5828, 126370, 1407, 283159, 2122, 8987, 60482, 6707, 4653, 284433, 2011, 55686, 5896, 1261, 10139, 9826, 133396, 51196, 2012, 84062, 1967, 10800, 2492, 3780, 2821, 81472, 4992, 3223, 85477, 2128, 8467, 50861, 7066, 391192, 151516, 8388, 29760, 1649, 146, 51135, 6443, 1041, 146862, 2066, 2890, 54892, 4034, 8324, 7288, 3881, 8943, 4300, 4621, 4884…	1.16505	0.0129146	0.00216412	0.00473275
GOTERM_BP_ALL	GO:0030154~cell differentiation	319	0.1069	1.42069e-05	3336, 51776, 27429, 4605, 3002, 4792, 575, 5828, 842, 6707, 2011, 149685, 55686, 9519, 5896, 133396, 2012, 57549, 638, 1967, 9700, 1717, 599, 11035, 51654, 114548, 85477, 23564, 3560, 8794, 9262, 5518, 79083, 25806, 7066, 943, 3906, 4208, 7380, 5733, 3559, 5705, 885, 55363, 84674, 29760, 3992, 1649, 5055, 1041, 2683, 146862, 23175, 2066, 1647, 8567, 55825, 8892, 1793, 4982, 8943, 4090, 8793, 8087…	1.23793	0.0719257	0.00928704	0.027174
GOTERM_BP_ALL	GO:0048869~cellular developmental process	319	0.1069	1.42069e-05	3336, 51776, 27429, 4605, 3002, 4792, 575, 5828, 842, 6707, 2011, 149685, 55686, 9519, 5896, 133396, 2012, 57549, 638, 1967, 9700, 1717, 599, 11035, 51654, 114548, 85477, 23564, 3560, 8794, 9262, 5518, 79083, 25806, 7066, 943, 3906, 4208, 7380, 5733, 3559, 5705, 885, 55363, 84674, 29760, 3992, 1649, 5055, 1041, 2683, 146862, 23175, 2066, 1647, 8567, 55825, 8892, 1793, 4982, 8943, 4090, 8793, 8087…	1.23793	0.0719257	0.00928704	0.027174
GOTERM_BP_ALL	GO:0048731~system development	307	0.1029	1.70786e-05	10143, 5528, 27429, 4792, 575, 5828, 2275, 6707, 55686, 5896, 10908, 133396, 51196, 2012, 1271, 57549, 1967, 2492, 1717, 2821, 51654, 85477, 156, 50861, 25806, 7066, 4208, 151516, 2131, 885, 29760, 80714, 1649, 2675, 6443, 1041, 2683, 1301, 146862, 53, 2066, 4034, 8892, 3881, 4982, 8943, 4090, 4621, 4884, 8087, 4629, 27231, 5803, 1758, 57555, 2246, 10117, 3685, 8516, 353500, 23529, 9253, 5754, 23…	1.24213	0.0858238	0.00893306	0.0326661
GOTERM_BP_ALL	GO:0048856~anatomical structure development	366	0.1227	2.28259e-05	10143, 5528, 27429, 4792, 575, 5828, 2275, 6707, 4653, 5460, 2011, 55686, 9519, 5896, 10139, 9826, 10908, 133396, 51196, 2012, 57549, 1271, 1967, 2492, 1717, 2821, 51654, 55540, 85477, 156, 5518, 50861, 10395, 25806, 7066, 4208, 7380, 151516, 2131, 885, 29760, 80714, 1649, 146, 2675, 6443, 2023, 1041, 5654, 2683, 1301, 146862, 53, 2066, 54892, 4034, 8892, 8943, 3881, 4982, 4090, 4621, 4884, 8087,…	1.21054	0.113016	0.0108434	0.0436566
Functional Group 4	Median: 5.1562827269924E-5	Geo: 0.0000638297424023037	10473, 3619, 3336, 27429, 4605, 1376, 5828, 5954, 10095, 5985, 3109, 3032, 10236, 8529, 27087, 2230, 55750, 9519, 10972, 6206, 57506, 51196, 1861, 23456, 638, 1060, 9700, 599, 9016, 1104, 114791, 57515, 85291, 80230, 55582, 124995, 8467, 8034, 5980, 7381, 113457, 79147, 5733, 1557, 5888, 11243, 5768, 3992, 118980, 395, 5091, 11264, 6345, 10291, 6883, 10813, 6002, 10799, 7169, 158983, 10613, 63917…
Category	Term	Count	%	PValue	Genes	Fold Enrichment	Bonferroni	Benjamini	FDR
GOTERM_CC_ALL	GO:0044446~intracellular organelle part	585	0.196	3.53486e-05	10473, 3619, 3336, 27429, 4605, 1376, 5828, 5954, 10095, 5985, 3109, 3032, 10236, 8529, 27087, 2230, 55750, 9519, 10972, 6206, 57506, 51196, 1861, 23456, 638, 1060, 9700, 599, 9016, 1104, 114791, 57515, 85291, 80230, 55582, 124995, 8467, 8034, 5980, 7381, 113457, 79147, 5733, 1557, 5888, 11243, 5768, 3992, 118980, 395, 5091, 11264, 6345, 10291, 6883, 10813, 6002, 10799, 7169, 158983, 10613, 63917…	1.14751	0.0302172	0.00382805	0.0548276
GOTERM_CC_ALL	GO:0044422~organelle part	585	0.196	5.15628e-05	10473, 3619, 3336, 27429, 4605, 1376, 5828, 5954, 10095, 5985, 3109, 3032, 10236, 8529, 27087, 2230, 55750, 9519, 10972, 6206, 57506, 51196, 1861, 23456, 638, 1060, 9700, 599, 9016, 1104, 114791, 57515, 85291, 80230, 55582, 124995, 8467, 8034, 5980, 7381, 113457, 79147, 5733, 1557, 5888, 11243, 5768, 3992, 118980, 395, 5091, 11264, 6345, 10291, 6883, 10813, 6002, 10799, 7169, 158983, 10613, 63917…	1.14391	0.0437708	0.00496073	0.0799673
GOTERM_CC_ALL	GO:0031090~organelle membrane	250	0.0838	0.000142679	3710, 27429, 201475, 1376, 5828, 93183, 3109, 3032, 2524, 8529, 1347, 27087, 55750, 10972, 57506, 10908, 51196, 1861, 23456, 1717, 8936, 599, 204, 9016, 64711, 57515, 80230, 8034, 401612, 7381, 26872, 7380, 79147, 1557, 2131, 26984, 5768, 1572, 3992, 118980, 79643, 5091, 11264, 53, 158983, 10613, 63917, 1351, 2890, 81034, 4717, 8943, 166012, 23390, 372, 161, 63941, 126328, 80142, 2888, 10959, 802…	1.23854	0.116491	0.0102681	0.22113
Functional Group 5	Median: 2.4142205836833646E-4	Geo: 0.000553648266022893	9673, 7263, 1376, 4729, 4000, 9551, 374291, 3032, 4707, 548596, 1159, 1347, 7112, 55349, 23456, 7352, 204, 8760, 9016, 4695, 54675, 51703, 51025, 4001, 55186, 8034, 51079, 3284, 4357, 7381, 401612, 2010, 55972, 4712, 5245, 8508, 118980, 5091, 4731, 617, 4722, 1329, 517, 3329, 1351, 38, 81889, 115817, 81034, 4717, 89874, 57380, 3158, 10440, 3030, 5825, 126328, 23203, 1340, 10478, 131118, 81894, 13…
Category	Term	Count	%	PValue	Genes	Fold Enrichment	Bonferroni	Benjamini	FDR
GOTERM_CC_ALL	GO:0019866~organelle inner membrane	69	0.0231	0.000139927	9673, 7263, 1376, 4729, 4000, 9551, 374291, 3032, 4707, 548596, 1159, 1347, 7112, 55349, 23456, 7352, 204, 8760, 9016, 4695, 54675, 51703, 51025, 4001, 55186, 8034, 51079, 3284, 4357, 7381, 401612, 2010, 55972, 4712, 5245, 8508, 118980, 5091, 4731, 617, 4722, 1329, 517, 3329, 1351, 38, 81889, 115817, 81034, 4717, 89874, 57380, 3158, 10440, 3030, 5825, 126328, 23203, 1340, 10478, 131118, 81894, 13…	1.56253	0.114378	0.0109816	0.21687
GOTERM_CC_ALL	GO:0005743~mitochondrial inner membrane	65	0.0218	0.000172432	9673, 7263, 1376, 4729, 9551, 374291, 3032, 4707, 548596, 1159, 1347, 55349, 23456, 7352, 204, 8760, 9016, 4695, 54675, 51703, 51025, 55186, 8034, 51079, 3284, 4357, 7381, 401612, 55972, 4712, 5245, 118980, 8508, 5091, 4731, 617, 4722, 1329, 517, 3329, 1351, 38, 81889, 115817, 81034, 4717, 89874, 57380, 3158, 10440, 3030, 5825, 126328, 23203, 1340, 10478, 131118, 81894, 139322, 5498, 22, 4701, 10…	1.57597	0.13902	0.0114481	0.267185
GOTERM_CC_ALL	GO:0031967~organelle envelope	113	0.0379	0.000213054	23279, 27429, 1376, 4729, 4000, 9551, 3032, 4707, 54884, 142, 548596, 1159, 1347, 55750, 57506, 57001, 1861, 55349, 23456, 638, 1717, 8936, 599, 204, 9016, 54675, 4695, 51079, 8034, 401612, 7381, 3177, 5733, 55972, 4712, 118980, 5091, 4722, 1329, 517, 158983, 1351, 10553, 3843, 38, 81034, 4717, 89874, 57380, 10440, 126328, 664, 139322, 22, 788, 10449, 1353, 8086, 1632, 6843, 8498, 79041, 9673, 72…	1.38704	0.168855	0.0131239	0.330033
GOTERM_CC_ALL	GO:0005740~mitochondrial envelope	82	0.0275	0.000234276	27429, 9673, 7263, 1376, 4729, 9551, 23568, 3032, 374291, 4707, 548596, 1159, 1347, 55750, 57506, 57001, 55349, 638, 23456, 8936, 7352, 599, 204, 8760, 9016, 637, 4695, 54675, 51703, 51025, 55333, 55186, 84134, 8034, 51079, 3284, 7381, 4357, 401612, 665, 55972, 137994, 4712, 5245, 8508, 118980, 5091, 4731, 1329, 617, 4722, 517, 7417, 3329, 1351, 38, 115817, 81889, 81034, 4717, 89874, 57380, 3158,…	1.47676	0.184028	0.0126305	0.36285
GOTERM_CC_ALL	GO:0031975~envelope	113	0.0379	0.000248568	23279, 27429, 1376, 4729, 4000, 9551, 3032, 4707, 54884, 142, 548596, 1159, 1347, 55750, 57506, 57001, 1861, 55349, 23456, 638, 1717, 8936, 599, 204, 9016, 54675, 4695, 51079, 8034, 401612, 7381, 3177, 5733, 55972, 4712, 118980, 5091, 4722, 1329, 517, 158983, 1351, 10553, 3843, 38, 81034, 4717, 89874, 57380, 10440, 126328, 664, 139322, 22, 788, 10449, 1353, 8086, 1632, 6843, 8498, 79041, 9673, 72…	1.38209	0.194091	0.012613	0.384946
GOTERM_CC_ALL	GO:0031966~mitochondrial membrane	76	0.0255	0.000913578	9673, 7263, 1376, 4729, 9551, 3032, 374291, 4707, 548596, 1159, 1347, 55750, 57506, 55349, 23456, 8936, 7352, 599, 204, 8760, 9016, 637, 4695, 54675, 51703, 51025, 55333, 55186, 84134, 8034, 51079, 3284, 4357, 7381, 401612, 55972, 137994, 4712, 5245, 8508, 118980, 5091, 4731, 617, 4722, 1329, 517, 7417, 3329, 1351, 38, 81889, 115817, 81034, 4717, 89874, 57380, 3158, 10440, 3030, 5825, 126328, 232…	1.43657	0.547672	0.0408954	1.40801
GOTERM_CC_ALL	GO:0044429~mitochondrial part	103	0.0345	0.00105612	3336, 27429, 92935, 1376, 4729, 9551, 3032, 4707, 548596, 1159, 1347, 2230, 55750, 57506, 57001, 55349, 5161, 23456, 638, 348158, 8936, 10667, 599, 204, 9016, 2109, 54675, 4695, 124995, 51079, 8034, 401612, 7381, 2908, 23395, 55972, 4712, 118980, 5091, 4722, 1329, 517, 1351, 38, 81034, 4717, 89874, 57380, 10440, 23424, 126328, 28998, 664, 139322, 22, 788, 10449, 1353, 1632, 6843, 9673, 7263, 5780…	1.35132	0.600361	0.044824	1.62601
GOTERM_CC_ALL	GO:0005739~mitochondrion	162	0.0543	0.0305654	60492, 3336, 54995, 27429, 6041, 92935, 1376, 4729, 9551, 1407, 3032, 4707, 548596, 1159, 1152, 1347, 2230, 55750, 51241, 9768, 57506, 23600, 57001, 463, 5161, 55349, 348158, 79814, 23456, 638, 83875, 7472, 8936, 599, 80298, 10667, 204, 80017, 2109, 9016, 275, 80219, 4695, 54675, 124995, 5518, 1373, 8034, 51079, 4041, 7381, 401612, 2908, 23395, 55972, 4712, 51022, 118980, 5091, 4722, 1329, 517, 1…	1.15428	1	0.49887	38.221
