# Supplementary material for: Systems-Level Analysis of Genome-Wide Association Data
Source: G3 (Bethesda). 2013 Jan 1;3(1):119–29. doi: 10.1534/g3.112.004788 (PMC3538337; doi:10.1534/g3.112.004788)
Supplement: Supporting Information [file supp_3.1.119_FileS3.xls]

## Sheet: bmd.gwas.network.metrics.081909
SUPPLEMENTAL FILE 3. Network metrics for all 1918 GWAS network genes
Description of variables
Column 1: "Probe Set ID" - Affymetrix probe set id.
Column 2: "Gene ID" - NCBI entrez gene id.
Column 3: "Symbol" - Gene symbol.
Column 4: "Genome Position" - Gene chromosomal position.
Column 5: "rsID" - rsID for most significant SNP within each gene (defined as entire transcript plus 1 kbp upstream).
Column 6: "adjP" - GWAS gene-wide adjusted P-value. Calculated using ProxyGeneLD.
Column 7: "k.total" - Total network connectivity.
Column 8: "k.in" - Intramodular connectivity.
Column 9: "Module" - Benjamini corrected P-value.
Column 10: "Gene r" - Correlation between gene's expression and BMD status.
Column 11: "GS" - Absolute value of the correlation between gene's expression and BMD status.
Column 12: "FOS replication" - NULL: gene was not annotated in FOS; YES - gene replicatied in FOS; NO - gene did not replicate in FOS.
Probe Set ID	Gene ID	Symbol	Genome Position	rsId	adjP	k.total	k.in	Module	Gene r	GS	FOS replication
37028_at	23645	PPP1R15A	chr19:54067460-54071131	rs610308	0.0287	32.8617	30.7888	blue	-0.259304	0.259304	NULL
202644_s_at	7128	TNFAIP3	chr6:138230273-138246142	rs643177	0.0137	31.9454	30.3059	blue	-0.236933	0.236933	NO
216016_at	114548	NLRP3	chr1:245646097-245679029	rs1539019	0.00609	31.3379	29.7048	blue	-0.288084	0.288084	NULL
221970_s_at	25926	NOL11	chr17:63144522-63170728	rs9903979	0.0447	35.1667	29.5159	blue	0.30881	0.30881	NULL
215462_at	1263	PLK3	chr1:45038622-45044254	rs11211024	0.0103	31.1243	28.8731	blue	-0.226474	0.226474	NULL
207113_s_at	7124	TNF	chr6:31651328-31654091	rs3093662	0.00358	28.9759	27.557	blue	-0.207449	0.207449	NULL
235812_at	255919	TMEM188	chr16:48616689-48628500	rs6500279	0.0358	32.4144	26.9116	blue	0.226213	0.226213	NULL
212199_at	114932	MRFAP1L1	chr4:6760329-6762455	rs10937751	0.0489	29.4947	26.105	blue	0.37995	0.37995	NULL
36711_at	23764	MAFF	chr22:36927943-36942460	rs2076112	0.0242	27.3814	26.0919	blue	-0.277059	0.277059	NULL
203613_s_at	4712	NDUFB6	chr9:32543522-32563182	rs10970997	0.0327	30.7612	25.6415	turquoise	-0.096334	0.096334	NO
211025_x_at	1329	COX5B	chr2:97628952-97631089	rs6745653	0.00488	30.6499	25.5922	turquoise	-0.21842	0.21842	NO
224606_at	1316	KLF6	chr10:3811238-3817455	rs10795076	0.00911	26.4356	25.0968	blue	-0.205781	0.205781	NULL
202768_at	2354	FOSB	chr19:50663092-50670277	rs2238686	0.0349	27.1261	25.017	blue	-0.158575	0.158575	NULL
219146_at	79736	C17orf42	chr17:26250126-26257412	rs423151	0.00976	27.5729	24.7044	blue	0.143296	0.143296	YES
201119_s_at	1351	COX8A	chr11:63498654-63500591	rs481835	0.00501	31.7645	24.3208	turquoise	-0.224716	0.224716	NULL
204103_at	6351	CCL4	chr17:31455332-31457127	rs10491121	0.0133	24.4661	23.26	blue	-0.232088	0.232088	YES
202471_s_at	3421	IDH3G	chrX:152704414-152713161	rs7877342	0.0384	27.8283	23.0708	turquoise	-0.233013	0.233013	NULL
201502_s_at	4792	NFKBIA	chr14:34940466-34943711	rs696	0.00511	24.2663	22.8806	blue	-0.166281	0.166281	NULL
221434_s_at	81892	C14orf156	chr14:77244177-77253696	rs10144448	0.0149	27.6124	22.7869	turquoise	-0.306445	0.306445	NO
218319_at	57162	PELI1	chr2:64173289-64225109	rs2581047	0.0236	23.8648	22.626	blue	-0.237691	0.237691	YES
227980_at	79692	ZNF322A	chr6:26742589-26767942	rs2494711	0.00456	23.7859	22.4799	blue	0.252283	0.252283	NO
209128_s_at	9733	SART3	chr12:107440120-107479295	rs880844	0.0011	24.2356	22.1825	blue	0.239833	0.239833	NO
201597_at	1347	COX7A2	chr6:76004222-76010245	rs240366	0.00423	27.0552	22.036	turquoise	-0.212211	0.212211	NO
203739_at	7764	ZNF217	chr20:51617016-51633043	rs6063966	0.0411	23.7505	21.8341	blue	0.230671	0.230671	NULL
201086_x_at	6651	SON	chr21:33837219-33854843	rs7275789	0.0245	29.5466	21.7333	blue	0.23379	0.23379	YES
202241_at	10221	TRIB1	chr8:126511744-126519826	rs2235108	0.0339	22.7676	21.6899	blue	-0.197793	0.197793	NULL
200737_at	5230	PGK1	chrX:77246321-77268980	rs320976	0.0239	27.3877	21.5659	turquoise	-0.240476	0.240476	NULL
202591_s_at	6742	SSBP1	chr7:141084644-141096726	rs2234002	0.00781	28.0998	21.4849	turquoise	0.0548046	0.0548046	NO
208066_s_at	2959	GTF2B	chr1:89090908-89129889	rs6704399	0.00906	30.4615	21.413	blue	0.154311	0.154311	YES
220864_s_at	51079	NDUFA13	chr19:19487539-19500073	rs8108647	0.0156	26.2054	21.3555	turquoise	-0.16482	0.16482	NULL
201170_s_at	8553	BHLHB2	chr3:4996096-5001863	rs908078	0.0283	22.5479	21.3242	blue	-0.164287	0.164287	NULL
204370_at	10978	CLP1	chr11:57181205-57185913	rs499188	0.0302	24.1474	21.1849	blue	0.102473	0.102473	NULL
203406_at	4236	MFAP1	chr15:41884024-41904243	rs8042868	0.0311	25.783	21.0818	blue	0.074654	0.074654	NO
217794_at	54458	PRR13	chr12:52121699-52126694	rs2683525	0.0461	26.1478	20.7967	turquoise	-0.317965	0.317965	NULL
228157_at	7756	ZNF207	chr17:27701269-27721581	rs763545	0.00183	23.3107	20.6202	blue	0.306938	0.306938	NULL
211070_x_at	1622	DBI	chr2:119840973-119846592	rs935394	0.0194	26.9898	20.5661	turquoise	-0.0687091	0.0687091	NULL
213410_at	26098	C10orf137	chr10:127398073-127442702	rs7909932	0.0378	25.5561	20.4552	blue	0.350198	0.350198	NO
202797_at	22908	SACM1L	chr3:45705757-45761904	rs1969624	0.0367	23.2386	20.332	blue	0.290553	0.290553	YES
205214_at	9262	STK17B	chr2:196710102-196744520	rs6712905	0.0204	21.1839	19.9848	blue	-0.206159	0.206159	NO
208872_s_at	7905	REEP5	chr5:112239979-112285930	rs469523	0.0138	23.8949	19.8961	turquoise	-0.193254	0.193254	NO
211252_x_at	171558	PTCRA	chr6:42991704-43001553	rs7741552	0.000615	20.618	19.7911	green	-0.216299	0.216299	NO
200079_s_at	3735	KARS	chr16:74219122-74239086	rs3784934	0.0202	26.2148	19.5804	turquoise	-0.15966	0.15966	NO
202353_s_at	5718	PSMD12	chr17:62767080-62793183	rs8072471	0.00412	21.6321	19.5768	blue	0.342966	0.342966	NULL
227916_x_at	51010	EXOSC3	chr9:37770307-37775065	rs7873508	0.00213	27.7125	19.5572	blue	0.194423	0.194423	NO
206167_s_at	395	ARHGAP6	chrX:11065583-11194016	rs5979449	0.00561	20.1767	19.4086	green	-0.055449	0.055449	NULL
202961_s_at	9551	ATP5J2	chr7:98893719-98901744	rs952319	0.000293	22.2182	19.3146	turquoise	-0.202557	0.202557	NO
228618_at	375033	PEAR1	chr1:155130146-155152850	rs2644623	0.022	20.2471	19.015	green	-0.164369	0.164369	NULL
222127_s_at	55763	EXOC1	chr4:56414572-56466001	rs6824915	0.0112	22.0018	18.9682	blue	0.274102	0.274102	NO
31874_at	10634	GAS2L1	chr22:28032996-28038774	rs5763138	0.00148	20.0228	18.6091	green	-0.080503	0.080503	NO
211752_s_at	374291	NDUFS7	chr19:1334882-1346588	rs2240241	0.0318	21.5733	18.5395	turquoise	-0.352067	0.352067	NULL
236019_at	201475	RAB12	chr18:8599442-8629380	rs12455759	0.0152	19.4781	18.3742	blue	-0.215893	0.215893	YES
201405_s_at	10980	COPS6	chr7:99524518-99527758	rs2261360	0.0387	23.5192	18.2316	turquoise	-0.165438	0.165438	NULL
222892_s_at	55287	TMEM40	chr3:12750391-12775808	rs6770851	0.0224	18.801	18.0213	green	-0.109265	0.109265	NULL
205419_at	1880	GPR183	chr13:98744789-98757750	rs912128	0.0163	18.8315	17.869	blue	-0.207216	0.207216	YES
200072_s_at	4670	HNRNPM	chr19:8415802-8459996	rs1599871	0.00278	24.8036	17.6534	turquoise	-0.0168524	0.0168524	NULL
201267_s_at	5702	PSMC3	chr11:47396895-47404600	rs11039035	0.00949	23.6367	17.6528	turquoise	0.0363467	0.0363467	NO
225336_at	9169	SFRS2IP	chr12:44599180-44670668	rs11183212	0.00351	20.8251	17.6455	blue	0.235109	0.235109	NO
226298_at	146923	RUNDC1	chr17:38386107-38399233	rs528854	0.03	22.7619	17.6133	blue	0.212718	0.212718	YES
227088_at	8654	PDE5A	chr4:120634997-120767890	rs10024967	0.00264	19.1351	17.5955	green	-0.0920811	0.0920811	NO
204804_at	6737	TRIM21	chr11:4362702-4371502	rs2269328	0.0259	20.5612	17.2802	blue	0.0625002	0.0625002	NO
224890_s_at	389541	C7orf59	chr7:99584465-99589769	rs3736591	0.00269	26.1902	17.2425	turquoise	-0.108211	0.108211	NULL
228189_at	9530	BAG4	chr8:38153262-38187694	rs13317	0.0206	21.3121	17.0913	blue	0.218147	0.218147	NULL
221257_x_at	81545	FBXO38	chr5:147743738-147802592	rs1422977	0.000926	19.2786	17.0528	blue	0.340607	0.340607	YES
201441_at	1340	COX6B1	chr19:40830994-40841524	rs2227278	0.0275	22.7858	17.0159	turquoise	-0.251904	0.251904	NULL
218501_at	50650	ARHGEF3	chr3:56736485-56784785	rs3924042	0.0137	19.2667	17.0102	blue	0.1219	0.1219	YES
204000_at	10681	GNB5	chr15:50200414-50259454	rs1011051	0.0435	17.8249	17.0088	green	0.00988621	0.00988621	NULL
236492_at	5520	PPP2R2A	chr8:26204950-26284563	rs1010406	0.0203	19.3771	16.8442	blue	0.393	0.393	YES
212565_at	23012	STK38L	chr12:27288374-27369795	rs10506018	0.0435	18.2083	16.7809	blue	0.304275	0.304275	YES
201059_at	2017	CTTN	chr11:69922259-69960338	rs6894	0.0462	18.0297	16.7494	green	-0.0701157	0.0701157	NULL
208826_x_at	3094	HINT1	chr5:130522775-130528935	rs10477723	0.00993	22.3646	16.7108	turquoise	0.0678701	0.0678701	YES
201245_s_at	55611	OTUB1	chr11:63509900-63522468	rs481835	0.015	21.5155	16.7029	turquoise	-0.230385	0.230385	NULL
200978_at	4190	MDH1	chr2:63669625-63687832	rs1517405	0.00286	25.1038	16.6634	turquoise	-0.0711084	0.0711084	YES
225702_at	84933	C8orf76	chr8:124301411-124322798	rs4871353	0.0355	20.7166	16.6508	blue	0.204626	0.204626	NULL
208764_s_at	517	ATP5G2	chr12:52345210-52356376	rs784568	0.00109	23.8345	16.394	turquoise	-0.130668	0.130668	NO
208659_at	1192	CLIC1	chr6:31806336-31812320	rs3129963	2.34e-05	24.2802	16.124	turquoise	-0.200944	0.200944	NO
214467_at	8477	GPR65	chr14:87541248-87548168	rs1372363	0.039	19.1867	16.0176	blue	0.150247	0.150247	NO
201010_s_at	10628	TXNIP	chr1:144149818-144153985	rs9245	0.0463	18.5111	15.7869	blue	0.208541	0.208541	NO
219363_s_at	51001	MTERFD1	chr8:97320820-97342972	rs3808386	0.0356	18.9723	15.7109	blue	0.323342	0.323342	NO
209040_s_at	5696	PSMB8	chr6:32916471-32919794	rs2071540	0.00397	18.8989	15.6195	turquoise	-0.300285	0.300285	YES
213625_at	387032	ZKSCAN4	chr6:28320468-28327981	rs1416920	0.00408	17.0717	15.6175	blue	0.109976	0.109976	NO
202670_at	5604	MAP2K1	chr15:64466264-64570936	rs750295	0.00284	19.3784	15.5871	turquoise	-0.190329	0.190329	NO
238987_at	2683	B4GALT1	chr9:33100638-33157356	rs3818593	0.0252	16.7312	15.5821	blue	-0.212734	0.212734	NO
202606_s_at	9874	TLK1	chr2:171556813-171725206	rs4668356	0.0264	16.5735	15.5587	green	-0.0474869	0.0474869	NO
209798_at	4863	NPAT	chr11:107533327-107598575	rs4987876	0.0234	19.9207	15.4808	blue	0.317541	0.317541	NO
204559_s_at	51690	LSM7	chr19:2272519-2279614	rs757322	0.00138	19.8294	15.4107	turquoise	-0.0546276	0.0546276	NULL
206790_s_at	4707	NDUFB1	chr14:91652220-91657906	rs3759722	0.0179	20.4159	15.3427	turquoise	-0.0838423	0.0838423	YES
208680_at	5052	PRDX1	chr1:45749293-45760196	rs998199	0.0229	18.1217	15.2916	turquoise	-0.261449	0.261449	NO
222398_s_at	9343	EFTUD2	chr17:40283804-40332289	rs2289674	0.0252	19.6923	14.8713	turquoise	-0.336562	0.336562	NULL
209224_s_at	4695	NDUFA2	chr5:140005141-140007424	rs3822346	0.0375	17.5138	14.8619	turquoise	-0.394277	0.394277	NO
219788_at	29992	PILRA	chr7:99809003-99835658	rs12539172	0.0158	19.097	14.8377	turquoise	-0.173328	0.173328	NULL
1559018_at	5791	PTPRE	chr10:129595314-129774152	rs4262642	0.00861	15.8983	14.7967	blue	-0.309378	0.309378	YES
221736_at	57148	KIAA1219	chr20:36534899-36640918	rs6064733	0.0495	17.6663	14.7644	blue	0.288469	0.288469	YES
219998_at	29094	HSPC159	chr2:64534830-64542021	rs10496116	0.032	15.6811	14.7269	green	-0.0479744	0.0479744	NO
217775_s_at	51109	RDH11	chr14:67213270-67232263	rs12050393	0.0113	15.7068	14.6478	green	-0.247453	0.247453	NO
224511_s_at	84817	TXNDC17	chr17:6484945-6488585	rs2304977	0.00701	19.7892	14.6184	turquoise	-0.168157	0.168157	NO
204187_at	2766	GMPR	chr6:16346789-16403759	rs10484358	0.0215	16.8924	14.5809	green	-0.246243	0.246243	NO
210759_s_at	5682	PSMA1	chr11:14482997-14498524	rs12417557	0.0174	19.3196	14.5157	turquoise	-0.165596	0.165596	YES
209806_at	85236	HIST1H2BK	chr6:27214051-27222598	rs6917419	0.00303	15.1043	14.4445	green	-0.0694769	0.0694769	YES
224206_x_at	55892	MYNN	chr3:170973546-170988031	rs10936599	0.0417	16.8188	14.4275	blue	0.29459	0.29459	NO
225304_s_at	126328	NDUFA11	chr19:5845685-5855025	rs4807830	0.0306	17.9167	14.3993	turquoise	-0.136434	0.136434	NO
200789_at	1891	ECH1	chr19:43997901-44014337	rs7255774	0.028	18.6757	14.3072	turquoise	-0.0383598	0.0383598	NULL
230903_s_at	157695	C8orf42	chr8:431645-485331	rs2121885	0.0312	15.1025	14.2906	green	-0.231168	0.231168	NO
202951_at	11329	STK38	chr6:36569646-36623225	rs2395653	0.0493	18.649	14.1059	blue	0.211742	0.211742	NO
229285_at	6041	RNASEL	chr1:180809394-180822731	rs486907	0.033	17.8866	14.0794	blue	0.0924687	0.0924687	NO
204331_s_at	6183	MRPS12	chr19:44113187-44115499	rs10410544	0.0479	16.8521	13.8791	turquoise	-0.322576	0.322576	NULL
218336_at	5202	PFDN2	chr1:159336969-159354490	rs11265558	0.0405	18.8385	13.8654	turquoise	-0.199008	0.199008	NULL
200087_s_at	10959	TMED2	chr12:122635028-122648641	rs7302649	0.0348	17.0433	13.8485	turquoise	-0.105483	0.105483	NO
208805_at	5687	PSMA6	chr14:34831324-34856431	rs10141237	0.00077	15.2022	13.8018	turquoise	-0.3766	0.3766	YES
221989_at	6134	RPL10	chrX:153279911-153283874	rs2070822	0.0255	14.708	13.7471	blue	-0.0446522	0.0446522	NULL
202974_at	4354	MPP1	chrX:153660161-153686957	rs2728729	0.0387	16.8047	13.6408	green	-0.17431	0.17431	NULL
219133_at	54995	OXSM	chr3:25806574-25811029	rs4568086	0.0151	15.1757	13.5566	blue	0.213598	0.213598	YES
203175_at	391	RHOG	chr11:3804783-3818789	rs15820	0.0311	17.7117	13.5278	yellow	-0.225764	0.225764	NULL
212483_at	25836	NIPBL	chr5:36912617-37101678	rs172384	0.0228	16.1288	13.4561	blue	0.302109	0.302109	NO
205621_at	8846	ALKBH1	chr14:77208501-77244109	rs10144448	0.0179	15.7178	13.4234	blue	0.214538	0.214538	NO
225312_at	170622	COMMD6	chr13:74997350-75009992	rs7325969	0.0389	19.789	13.3134	turquoise	-0.0505976	0.0505976	NO
209899_s_at	22827	PUF60	chr8:144970534-144983525	rs4076358	0.0128	19.0693	13.2902	turquoise	-0.288702	0.288702	NULL
223191_at	51241	COX16	chr14:69861551-69896197	rs2877657	0.0203	15.449	13.2445	turquoise	-0.286288	0.286288	NO
216321_s_at	2908	NR3C1	chr5:142637688-142763447	rs9324918	0.0237	15.8059	13.1566	blue	0.186969	0.186969	YES
208652_at	5515	PPP2CA	chr5:133560046-133589849	rs10491321	0.000384	16.8866	13.1047	turquoise	-0.283194	0.283194	YES
227180_at	79993	ELOVL7	chr5:60083372-60175858	rs4235481	0.0167	14.5613	13.0994	green	0.0603313	0.0603313	YES
212299_at	91754	NEK9	chr14:74620727-74663389	rs4899545	0.0234	16.1204	13.0139	blue	0.267069	0.267069	NO
202736_s_at	25804	LSM4	chr19:18278716-18294958	rs2232965	4.23e-05	18.2039	12.9838	turquoise	-0.116434	0.116434	NULL
201157_s_at	4836	NMT1	chr17:40494205-40541908	rs2157839	0.0051	16.9312	12.7685	turquoise	-0.103404	0.103404	NO
208842_s_at	26003	GORASP2	chr2:171493956-171531886	rs4668356	0.0198	17.5714	12.7668	turquoise	0.0248208	0.0248208	NO
224643_at	133619	PRRC1	chr5:126881246-126918672	rs374499	0.0268	18.364	12.7292	blue	0.404712	0.404712	YES
202003_s_at	10449	ACAA2	chr18:45563871-45594249	rs869013	0.0366	18.6746	12.7149	turquoise	0.0572804	0.0572804	NO
226100_at	55904	MLL5	chr7:104441872-104541768	rs4266584	0.0458	15.8159	12.7087	blue	0.245	0.245	NO
201271_s_at	22913	RALY	chr20:32045392-32131728	rs13041173	0.0048	17.841	12.6541	yellow	-0.0484255	0.0484255	NO
227461_at	85439	STON2	chr14:80806661-80934680	rs12878503	0.00236	13.1868	12.5915	green	-0.0151086	0.0151086	NO
223470_at	93183	PIGM	chr1:158264085-158268407	rs2486253	0.037	16.1601	12.5334	blue	0.259271	0.259271	NULL
218379_at	10179	RBM7	chr11:113776593-113784845	rs11214985	0.0156	14.5597	12.5084	blue	0.139982	0.139982	NO
213039_at	23370	ARHGEF18	chr19:7365998-7443370	rs8100029	1.44e-05	17.7721	12.4481	blue	0.234157	0.234157	YES
217882_at	55831	TMEM111	chr3:9980635-10003522	rs279545	0.0147	13.1201	12.4438	green	-0.198863	0.198863	NULL
208988_at	22992	FBXL11	chr11:66644073-66781717	rs11227699	0.00946	16.7889	12.4375	blue	0.118652	0.118652	NULL
222982_x_at	54407	SLC38A2	chr12:45038237-45052814	rs3847985	0.00297	15.9917	12.3499	blue	0.0958003	0.0958003	NO
205506_at	7429	VIL1	chr2:218992081-219022492	rs921968	0.032	12.9509	12.2761	green	0.0192387	0.0192387	NO
221803_s_at	29982	NRBF2	chr10:64563012-64584792	rs6479911	0.00325	14.4369	12.1252	blue	0.261232	0.261232	NO
226816_s_at	57456	KIAA1143	chr3:44765242-44778177	rs6792918	0.0494	17.0312	12.1173	blue	0.296401	0.296401	NULL
200851_s_at	9798	KIAA0174	chr16:70486946-70520407	rs3751820	0.0452	19.3434	12.0798	blue	0.138096	0.138096	YES
242814_at	5272	SERPINB9	chr6:2832502-2848506	rs318491	0.0479	13.2946	12.0447	blue	-0.407123	0.407123	NO
212228_s_at	57017	COQ9	chr16:56038902-56052680	rs663133	0.0333	17.8634	12.039	blue	0.0655531	0.0655531	NO
208631_s_at	3030	HADHA	chr2:26267007-26321098	rs6730761	0.0249	18.4998	11.9693	turquoise	-0.130306	0.130306	NO
223828_s_at	85329	LGALS12	chr11:63030131-63040815	rs1554656	0.0459	13.9004	11.9575	green	-0.10664	0.10664	NULL
202939_at	10269	ZMPSTE24	chr1:40496319-40532443	rs6691598	0.00981	16.8085	11.9309	turquoise	-0.0757653	0.0757653	NO
202263_at	51706	CYB5R1	chr1:201197624-201203027	rs2232852	0.0165	14.0331	11.8875	green	-0.176048	0.176048	NO
209566_at	51141	INSIG2	chr2:118562519-118584067	rs2161829	0.0262	13.2627	11.8624	blue	0.198436	0.198436	NO
201840_at	4738	NEDD8	chr14:23755896-23771416	rs7158744	0.0467	21.019	11.8051	turquoise	-0.188946	0.188946	NULL
213733_at	4542	MYO1F	chr19:8491996-8548307	rs4804310	0.0167	17.3818	11.805	yellow	-0.12911	0.12911	NULL
225183_at	29035	C16orf72	chr16:9093037-9121056	rs7186634	0.0101	13.7468	11.7759	blue	0.179322	0.179322	NULL
238547_at	124790	HEXIM2	chr17:40594046-40603189	rs11657325	0.00679	12.5351	11.762	green	-0.287682	0.287682	NULL
218213_s_at	746	C11orf10	chr11:61313177-61316661	rs102275	0.034	19.408	11.7543	turquoise	-0.101427	0.101427	NO
229221_at	960	CD44	chr11:35116992-35210525	rs187115	0.0346	12.7308	11.7429	blue	-0.26672	0.26672	YES
1554600_s_at	4000	LMNA	chr1:154351084-154374281	rs2485668	0.049	12.8954	11.7317	green	0.0546439	0.0546439	NULL
215071_s_at	8334	HIST1H2AC	chr6:26232351-26232897	rs9379859	0.0118	12.2758	11.7204	green	-0.172764	0.172764	YES
228927_at	84307	ZNF397	chr18:31075016-31092357	rs4401110	0.048	14.4542	11.6245	blue	0.195482	0.195482	NO
207206_s_at	239	ALOX12	chr17:6840107-6854779	rs312460	0.0457	12.6905	11.6193	green	-0.109671	0.109671	NO
211009_s_at	10778	ZNF271	chr18:31124264-31144728	rs4401110	0.0384	12.178	11.5438	green	-0.057317	0.057317	YES
210357_s_at	54498	SMOX	chr20:4077449-4116369	rs1765003	0.0195	12.8907	11.5176	green	-0.124028	0.124028	NULL
203880_at	10063	COX17	chr3:120871061-120878933	rs6438542	0.0301	13.9501	11.4725	turquoise	-0.193752	0.193752	NO
202941_at	4729	NDUFV2	chr18:9092724-9124336	rs10502391	0.00397	18.1152	11.4019	turquoise	-0.121345	0.121345	NO
201944_at	3074	HEXB	chr5:74016724-74052869	rs820827	0.0397	12.9779	11.3513	turquoise	-0.254022	0.254022	NO
227284_at	90321	ZNF766	chr19:57464635-57487788	rs2560903	0.0184	12.3904	11.3464	blue	0.259869	0.259869	NULL
207315_at	10666	CD226	chr18:65681172-65775212	rs1788234	0.00587	12.8651	11.3427	green	0.0610968	0.0610968	YES
200695_at	5518	PPP2R1A	chr19:57385045-57421483	rs2303685	0.0215	19.565	11.3367	turquoise	-0.151287	0.151287	NO
201365_at	4947	OAZ2	chr15:62766825-62782515	rs7165405	0.0431	16.5549	11.3073	turquoise	-0.324987	0.324987	NO
225797_at	116541	MRPL54	chr19:3713664-3718563	rs4807508	0.032	13.59	11.1822	turquoise	-0.27794	0.27794	NULL
213123_at	4238	MFAP3	chr5:153398751-153414786	rs1370912	0.0173	13.9036	11.079	blue	0.0237854	0.0237854	YES
208921_s_at	6717	SRI	chr7:87672367-87687329	rs734909	0.0188	13.51	11.0639	turquoise	-0.16247	0.16247	NO
201020_at	7533	YWHAH	chr22:30670478-30683590	rs2858750	0.0163	13.1745	11.0494	green	-0.101753	0.101753	NO
204246_s_at	11258	DCTN3	chr9:34603547-34610496	rs913835	0.0247	14.4574	10.8415	turquoise	-0.046976	0.046976	NULL
226673_at	10044	SH2D3C	chr9:129540418-129573372	rs10739694	0.018	12.1981	10.8366	blue	0.237379	0.237379	NULL
211725_s_at	637	BID	chr22:16596905-16636779	rs5747351	0.0451	15.1287	10.8261	turquoise	-0.384588	0.384588	YES
224677_x_at	280636	C11orf31	chr11:57265297-57267459	rs9420	0.0108	15.6739	10.8186	turquoise	-0.257519	0.257519	NULL
201494_at	5547	PRCP	chr11:82213056-82289205	rs3763812	0.0238	14.5258	10.8012	turquoise	-0.18716	0.18716	NO
212714_at	113251	LARP4	chr12:49080916-49160055	rs7296212	0.00452	15.1567	10.7576	blue	0.535428	0.535428	NO
200040_at	10657	KHDRBS1	chr1:32252077-32282059	rs12094507	0.013	12.8198	10.6145	turquoise	-0.0893481	0.0893481	NULL
208836_at	483	ATP1B3	chr3:143078159-143128072	rs11706480	0.0458	13.2344	10.6027	turquoise	-0.30603	0.30603	NO
212946_at	23078	KIAA0564	chr13:41038960-41433221	rs7997427	0.0309	12.2425	10.586	green	0.0519306	0.0519306	YES
226059_at	84134	TOMM40L	chr1:159462456-159467031	rs2307424	0.0463	11.7854	10.5351	blue	-0.358475	0.358475	NULL
224810_s_at	88455	ANKRD13A	chr12:108921617-108961618	rs7960775	0.0401	12.3754	10.4857	turquoise	-0.322549	0.322549	YES
210024_s_at	10477	UBE2E3	chr2:181553356-181636395	rs4667121	0.0322	11.7115	10.4511	green	-0.188815	0.188815	NO
201713_s_at	5903	RANBP2	chr2:108702368-108768699	rs12478500	0.027	14.9346	10.4106	blue	0.242766	0.242766	NO
201231_s_at	2023	ENO1	chr1:8843649-8861367	rs2071414	0.0358	16.357	10.4067	turquoise	-0.352924	0.352924	NULL
202785_at	4701	NDUFA7	chr19:8282233-8292280	rs9426	0.032	12.6828	10.4058	turquoise	-0.295153	0.295153	NULL
202527_s_at	4089	SMAD4	chr18:46810580-46865407	rs948588	0.0279	13.8102	10.2413	blue	0.418932	0.418932	NO
201947_s_at	10576	CCT2	chr12:68265474-68281624	rs518634	0.0397	14.0636	10.1658	turquoise	0.137339	0.137339	YES
207338_s_at	7752	ZNF200	chr16:3212342-3225410	rs8047557	0.0415	11.5101	10.1031	blue	0.236759	0.236759	NO
219485_s_at	5716	PSMD10	chrX:107214092-107221504	rs1407901	0.00345	15.9537	10.0504	turquoise	0.0126845	0.0126845	NULL
202758_s_at	8625	RFXANK	chr19:19164007-19173678	rs1050483	0.0356	11.4255	10.0501	turquoise	-0.184361	0.184361	NULL
223669_at	55363	HEMGN	chr9:99728893-99740347	rs3183927	0.0322	10.6962	10.0177	green	-0.0203453	0.0203453	NO
223104_at	84522	JAGN1	chr3:9907270-9911031	rs279553	0.045	18.2549	10.0063	turquoise	-0.207568	0.207568	NO
226748_at	256586	LYSMD2	chr15:49802552-49817608	rs7174616	0.012	11.3185	9.98547	turquoise	-0.354814	0.354814	NO
224414_s_at	84674	CARD6	chr5:40877166-40891213	rs10512747	0.0306	13.6066	9.97852	blue	-0.0566311	0.0566311	YES
202276_at	7979	SHFM1	chr7:96156014-96177139	rs12704871	0.00206	14.3236	9.96981	turquoise	-0.0835191	0.0835191	YES
200658_s_at	5245	PHB	chr17:44836418-44847241	rs8066722	0.0195	12.722	9.95323	turquoise	-0.134105	0.134105	NULL
202985_s_at	9529	BAG5	chr14:103092641-103098367	rs861539	0.0424	17.6759	9.78223	blue	0.147804	0.147804	NULL
210208_x_at	7917	BAT3	chr6:31714783-31728149	rs3129963	0.000234	17.0076	9.70669	yellow	-0.154779	0.154779	NO
209112_at	1027	CDKN1B	chr12:12761575-12766570	rs34330	0.0478	13.9321	9.6577	blue	0.41795	0.41795	NULL
209539_at	9459	ARHGEF6	chrX:135575376-135691169	rs1382533	0.0448	11.5836	9.62483	turquoise	-0.0263699	0.0263699	NULL
1555278_a_at	9793	CKAP5	chr11:46721659-46824419	rs1007738	7.28e-06	11.8948	9.61845	blue	0.262973	0.262973	YES
224836_at	58476	TP53INP2	chr20:32755808-32764898	rs2273684	0.0195	10.756	9.61516	blue	-0.174454	0.174454	NO
200822_x_at	7167	TPI1	chr12:6846966-6850253	rs2238114	0.00553	17.4057	9.61433	yellow	-0.185044	0.185044	NULL
204838_s_at	27030	MLH3	chr14:74550219-74587988	rs4899545	0.0234	10.3839	9.56539	green	-0.217613	0.217613	NO
208132_x_at	7916	BAT2	chr6:31696428-31713533	rs3129963	0.000257	12.8684	9.55226	yellow	-0.153685	0.153685	NO
235478_at	64421	DCLRE1C	chr10:14988876-15036100	rs1935401	0.0151	10.7872	9.55139	blue	0.299918	0.299918	NULL
216306_x_at	5725	PTBP1	chr19:748410-763327	rs351974	0.0466	17.5414	9.54226	yellow	-0.183943	0.183943	NULL
203376_at	51362	CDC40	chr6:110608316-110660115	rs9487321	0.00313	13.6905	9.47665	turquoise	0.0928586	0.0928586	NO
201061_s_at	2040	STOM	chr9:123141173-123172366	rs306772	0.0021	10.4037	9.41467	green	0.0484166	0.0484166	YES
200775_s_at	3190	HNRNPK	chr9:85772817-85785004	rs296885	0.0323	13.1307	9.41058	turquoise	-0.257912	0.257912	NO
231839_at	201626	PDE12	chr3:57517020-57522808	rs7627119	0.0335	10.7404	9.40993	blue	0.145552	0.145552	NO
203787_at	23635	SSBP2	chr5:80751427-81082828	rs6878037	0.00442	10.1777	9.39385	green	-0.106297	0.106297	YES
222430_s_at	51441	YTHDF2	chr1:28935722-28968874	rs602345	0.0101	17.6182	9.38998	blue	0.139495	0.139495	NULL
224445_s_at	79038	ZFYVE21	chr14:103251897-103269752	rs861528	0.0385	11.3139	9.35759	green	-0.086986	0.086986	NO
222830_at	29841	GRHL1	chr2:10009272-10059856	rs2163336	0.0058	10.6873	9.33755	green	0.0426603	0.0426603	NO
209357_at	10370	CITED2	chr6:139735089-139737478	rs1131431	0.00279	10.7777	9.32707	blue	0.31892	0.31892	NULL
221860_at	3191	HNRNPL	chr19:44018867-44032457	rs862456	0.0405	10.8418	9.28274	blue	-0.238727	0.238727	NULL
209759_s_at	1632	DCI	chr16:2229898-2241604	rs3803695	0.0276	10.6582	9.27103	turquoise	-0.264217	0.264217	NULL
201007_at	3032	HADHB	chr2:26321119-26366837	rs6730761	0.0187	13.2756	9.23318	turquoise	-0.295229	0.295229	NO
218747_s_at	55080	TAPBPL	chr12:6431437-6441749	rs2532497	0.0129	11.6783	9.22168	turquoise	-0.197226	0.197226	NO
209166_s_at	4125	MAN2B1	chr19:12618321-12638591	rs8107642	0.00118	21.7938	9.13688	yellow	-0.166721	0.166721	NULL
211759_x_at	1155	TBCB	chr19:41297727-41308689	rs2285745	0.0496	17.5284	9.13495	turquoise	-0.19224	0.19224	NULL
223993_s_at	29097	CNIH4	chr1:222611217-222630318	rs12121977	0.0339	12.8982	9.12871	turquoise	-0.251243	0.251243	NO
225404_at	113444	C1orf212	chr1:35091710-35097932	rs4653107	0.0383	10.7108	9.11611	turquoise	-0.294252	0.294252	NULL
212798_s_at	57037	ANKMY2	chr7:16605936-16651923	rs7156	0.0157	12.8443	9.09294	blue	0.396897	0.396897	NO
228453_at	57724	KIAA1632	chr18:41681571-41801303	rs1440823	0.0498	10.7945	9.03639	blue	0.151638	0.151638	NO
203353_s_at	4152	MBD1	chr18:46049213-46062142	rs999198	0.0139	13.2807	8.93071	blue	0.354872	0.354872	YES
227025_at	51535	PPHLN1	chr12:41006213-41079494	rs10880221	0.0407	10.3301	8.83484	blue	0.423602	0.423602	YES
226338_at	55529	TMEM55A	chr8:92075674-92122224	rs11989738	0.0321	9.38498	8.80169	green	-0.00417214	0.00417214	NO
204630_s_at	9527	GOSR1	chr17:25828551-25877958	rs4794873	0.000929	11.1029	8.79442	blue	0.168057	0.168057	NO
204190_at	10208	USPL1	chr13:30089829-30131686	rs3742303	0.0136	12.6568	8.66531	blue	0.398749	0.398749	YES
208152_s_at	9188	DDX21	chr10:70385897-70414285	rs1498325	0.0257	10.4099	8.64932	blue	-0.458153	0.458153	YES
209605_at	7263	TST	chr22:35736851-35745437	rs738986	0.0327	9.55507	8.6269	green	-0.285749	0.285749	YES
225361_x_at	159090	FAM122B	chrX:133731261-133758376	rs7056552	0.0247	10.1586	8.59979	green	0.108797	0.108797	NULL
240383_at	7323	UBE2D3	chr4:103936216-103967428	rs223340	0.0141	11.0758	8.58445	blue	-0.00803093	0.00803093	NO
200601_at	81	ACTN4	chr19:43830166-43913010	rs6508813	0.0306	10.6266	8.56721	yellow	-0.0743272	0.0743272	NULL
209463_s_at	6883	TAF12	chr1:28802199-28842172	rs10794514	0.00207	11.5761	8.55957	turquoise	-0.137342	0.137342	NULL
201175_at	51075	TXNDC14	chr11:57236617-57265020	rs499188	0.0302	16.9878	8.54803	turquoise	-0.178457	0.178457	NO
200765_x_at	1495	CTNNA1	chr5:138117005-138298622	rs2292268	0.0437	12.3859	8.46727	turquoise	-0.265027	0.265027	YES
203534_at	27257	LSM1	chr8:38140014-38153183	rs13317	0.0412	10.3119	8.4508	green	-0.165755	0.165755	NO
219492_at	26511	CHIC2	chr4:54570714-54625545	rs10029070	0.046	12.438	8.43665	turquoise	-0.165711	0.165711	YES
231878_at	79447	C16orf53	chr16:29735028-29741317	rs1057452	0.0489	9.88114	8.35424	blue	0.166435	0.166435	NULL
203659_s_at	10206	TRIM13	chr13:49469143-49490604	rs9568363	0.0491	11.6695	8.31211	blue	0.320721	0.320721	YES
200968_s_at	5479	PPIB	chr15:62235066-62242407	rs7165405	0.0216	11.1527	8.30029	turquoise	-0.018117	0.018117	NO
210022_at	84759	PCGF1	chr2:74585677-74588329	rs759075	0.0036	10.3059	8.29275	turquoise	-0.0908611	0.0908611	NO
226744_at	79066	METT10D	chr17:2266097-2361950	rs4319810	0.0161	10.3337	8.26839	blue	0.297782	0.297782	YES
235940_at	84267	C9orf64	chr9:85743046-85761483	rs296891	0.0445	10.9529	8.26107	blue	0.0488514	0.0488514	NO
211678_s_at	55905	RNF114	chr20:47986320-48003829	rs6067248	0.0216	20.0914	8.04243	red	0.0574041	0.0574041	NO
201113_at	7284	TUFM	chr16:28761232-28765230	rs7193402	0.0486	14.6187	7.99508	yellow	0.0555617	0.0555617	NULL
200649_at	4924	NUCB1	chr19:54095852-54118339	rs16982311	0.0313	11.0537	7.9771	yellow	-0.320939	0.320939	NULL
201532_at	5684	PSMA3	chr14:57781345-57808479	rs9806050	0.0483	23.5643	7.97331	red	0.00470605	0.00470605	NULL
201740_at	4722	NDUFS3	chr11:47557207-47562690	rs11039035	0.00475	20.745	7.94306	red	0.116525	0.116525	NO
218697_at	51517	NCKIPSD	chr3:48686281-48698338	rs7617480	0.0256	9.57074	7.93487	green	-0.1641	0.1641	NO
60471_at	79890	RIN3	chr14:92049877-92225087	rs4331280	0.0138	12.7296	7.90502	yellow	-0.254505	0.254505	YES
210982_s_at	3122	HLA-DRA	chr6:32515624-32520802	rs3129963	0.000211	10.7852	7.89112	turquoise	-0.256459	0.256459	NO
204425_at	393	ARHGAP4	chrX:152826024-152844892	rs2269368	0.00248	10.8119	7.86374	yellow	-0.159978	0.159978	NULL
202545_at	5580	PRKCD	chr3:53170262-53201773	rs2306572	0.0478	11.4756	7.86346	yellow	-0.181506	0.181506	NULL
205298_s_at	10385	BTN2A2	chr6:26491332-26503079	rs9379859	0.0197	10.3586	7.86104	blue	0.0658451	0.0658451	YES
241742_at	84106	PRAM1	chr19:8460939-8473495	rs2277987	0.0038	10.2632	7.79326	yellow	-0.225879	0.225879	NULL
210240_s_at	1032	CDKN2D	chr19:10538137-10540631	rs1982074	0.0223	10.1233	7.79044	green	0.0346132	0.0346132	NULL
217769_s_at	51371	POMP	chr13:28131250-28151059	rs885219	0.0304	10.8292	7.78018	turquoise	-0.283855	0.283855	YES
225049_at	282991	BLOC1S2	chr10:102023702-102036104	rs1410079	9.96e-05	13.8846	7.77613	turquoise	-0.0288464	0.0288464	NO
228299_at	222658	KCTD20	chr6:36518521-36566293	rs2395653	0.0369	9.79164	7.76599	green	-0.236941	0.236941	NO
203334_at	1659	DHX8	chr17:38916859-38957206	rs2127224	0.0155	13.6614	7.74985	turquoise	-0.131017	0.131017	NO
222017_x_at	4034	LRCH4	chr7:100009569-100021712	rs11765024	0.00796	15.2359	7.7459	yellow	-0.331452	0.331452	NULL
203882_at	10379	IRF9	chr14:23700261-23705614	rs12432194	0.0382	12.6309	7.72997	blue	-0.126582	0.126582	NULL
202184_s_at	55746	NUP133	chr1:227643666-227710711	rs1065674	0.0188	19.6106	7.72263	red	0.180273	0.180273	NULL
212159_x_at	161	AP2A2	chr11:915840-1002240	rs6421967	0.000217	10.955	7.7149	yellow	-0.148947	0.148947	NULL
232946_s_at	55191	NADSYN1	chr11:70841864-70890229	rs949178	0.0455	12.385	7.703	yellow	-0.14537	0.14537	NO
229957_at	641649	TMEM91	chr19:46561710-46581827	rs1529717	0.0333	9.04085	7.6803	green	-0.223163	0.223163	NULL
201715_s_at	22985	ACIN1	chr14:22597613-22634663	rs8006767	0.00514	9.40684	7.67795	yellow	0.041976	0.041976	NO
208891_at	1848	DUSP6	chr12:88265967-88270427	rs7976283	0.031	8.68238	7.65507	blue	-0.0224593	0.0224593	NO
219933_at	51022	GLRX2	chr1:191332222-191341179	rs2038750	0.0325	11.3217	7.64839	blue	0.0963387	0.0963387	NO
202307_s_at	6890	TAP1	chr6:32920963-32929726	rs2071540	0.00893	9.40478	7.63376	turquoise	-0.480874	0.480874	YES
210859_x_at	1201	CLN3	chr16:28396100-28410904	rs7193402	0.0486	10.96	7.60716	yellow	-0.157477	0.157477	NULL
201699_at	5706	PSMC6	chr14:52243645-52264465	rs10483618	0.0311	14.0122	7.59864	blue	0.184118	0.184118	YES
209683_at	81553	FAM49A	chr2:16597381-16710577	rs798379	0.0323	9.65986	7.59165	turquoise	-0.209797	0.209797	YES
212032_s_at	53635	PTOV1	chr19:55046227-55055811	rs7251463	0.00783	9.4289	7.54011	yellow	0.085541	0.085541	NULL
215111_s_at	8848	TSC22D1	chr13:43905654-43908979	rs9567448	0.0131	7.9154	7.52412	green	-0.228468	0.228468	NULL
202038_at	9354	UBE4A	chr11:117735511-117775136	rs1561966	0.0144	11.3886	7.45113	turquoise	-0.152581	0.152581	NO
212153_at	23126	POGZ	chr1:149641823-149698556	rs2274533	0.00435	8.99388	7.3917	blue	0.266509	0.266509	NO
228308_at	51303	FKBP11	chr12:47602008-47605542	rs2926806	0.00807	9.51177	7.391	blue	0.502785	0.502785	NO
200872_at	6281	S100A10	chr1:150222009-150233338	rs13320	0.000114	8.94628	7.37005	turquoise	-0.120044	0.120044	NO
201784_s_at	10944	C11orf58	chr11:16716769-16734149	rs7125262	0.0286	13.1206	7.35485	turquoise	-0.0217364	0.0217364	YES
229582_at	125476	INO80C	chr18:31302288-31331953	rs3786394	0.0443	8.67883	7.35136	turquoise	-0.37843	0.37843	NO
202918_s_at	25843	MOBKL3	chr2:198088564-198125760	rs7581202	0.0463	12.486	7.30394	blue	0.0959216	0.0959216	YES
227396_at	5795	PTPRJ	chr11:47958685-48110842	rs11039035	0.0285	9.57147	7.25533	green	-0.073711	0.073711	YES
226562_at	146050	ZSCAN29	chr15:41437661-41449550	rs8042868	0.0467	9.15089	7.24851	blue	0.327985	0.327985	NO
213687_s_at	6165	RPL35A	chr3:199161448-199167118	rs7431003	0.0335	11.8878	7.22663	turquoise	-0.0203314	0.0203314	NULL
203547_at	920	CD4	chr12:6768911-6800237	rs11064386	0.0164	14.5494	7.13587	yellow	-0.208046	0.208046	NULL
222494_at	1112	FOXN3	chr14:88692268-88953207	rs3783870	0.0207	9.96978	7.13371	turquoise	-0.23559	0.23559	YES
223082_at	30011	SH3KBP1	chrX:19463440-19727790	rs6527940	0.0271	10.2016	7.12561	turquoise	-0.226288	0.226288	NULL
215631_s_at	25855	BRMS1	chr11:65861379-65869158	rs2279861	0.0094	15.3678	7.11987	yellow	-0.314868	0.314868	NO
202739_s_at	5257	PHKB	chr16:46052710-46292935	rs12149656	0.0334	7.48594	7.06968	green	-0.20976	0.20976	YES
208777_s_at	5717	PSMD11	chr17:27795614-27832155	rs4795700	0.03	12.7855	7.0673	turquoise	-0.191434	0.191434	NULL
209311_at	599	BCL2L2	chr14:22845851-22850808	rs1950252	0.00724	8.58714	7.03664	green	0.0178623	0.0178623	YES
200001_at	826	CAPNS1	chr19:41322757-41333095	rs7255180	0.036	12.7259	6.99727	yellow	-0.155915	0.155915	NULL
212506_at	8301	PICALM	chr11:85346132-85457756	rs597446	0.00208	10.5196	6.92986	turquoise	-0.250715	0.250715	YES
213166_x_at	653784	FAM128A	chr2:131958002-131966534	rs6731616	0.0461	12.5684	6.92429	turquoise	0.0620744	0.0620744	NULL
229467_at	5094	PCBP2	chr12:52132152-52161213	rs7307804	0.00287	10.8382	6.8753	turquoise	0.0240993	0.0240993	YES
226356_at	84895	FAM73B	chr9:130839073-130874172	rs11564101	0.0169	7.57511	6.85458	green	-0.351419	0.351419	NO
213309_at	23228	PLCL2	chr3:16901672-17107102	rs6769249	0.00467	9.3703	6.84786	turquoise	-0.134091	0.134091	NO
206182_at	7693	ZNF134	chr19:62817641-62825448	rs2885007	0.0131	7.7233	6.82364	blue	0.105001	0.105001	NO
209417_s_at	3430	IFI35	chr17:38412350-38419999	rs528854	0.02	7.63772	6.80773	turquoise	-0.583832	0.583832	YES
201973_s_at	51622	C7orf28A	chr7:5904866-5932129	rs1860459	0.0371	8.92063	6.75177	turquoise	-0.0338071	0.0338071	NULL
218283_at	51188	SS18L2	chr3:42607301-42611494	rs342521	0.0433	19.7019	6.75158	red	0.044052	0.044052	NULL
223397_s_at	51388	NIP7	chr16:67931046-67934510	rs2288039	0.0266	10.7161	6.72728	blue	0.158975	0.158975	NULL
1552553_a_at	58484	NLRC4	chr2:32303021-32344305	rs212755	0.04	10.8923	6.69965	blue	0.0305811	0.0305811	NO
1553978_at	4207	MEF2B	chr19:19117376-19164383	rs2238663	0.0157	7.94439	6.69693	turquoise	-0.356349	0.356349	NULL
219913_s_at	51340	CRNKL1	chr20:19963011-19984690	rs3828003	0.00148	11.049	6.68727	blue	0.217896	0.217896	NO
202228_s_at	27020	NPTN	chr15:71639409-71712806	rs11854138	0.00765	7.95958	6.66779	green	-0.236556	0.236556	NO
209503_s_at	5705	PSMC5	chr17:59258541-59263119	rs12452187	0.00111	17.7652	6.65136	red	0.000782424	0.000782424	NO
209770_at	11119	BTN3A1	chr6:26510459-26523421	rs9379859	0.0276	8.95702	6.63926	blue	0.164251	0.164251	YES
231956_at	57714	KIAA1618	chr17:75849261-75909857	rs9905727	0.00616	8.83397	6.63761	blue	0.143355	0.143355	NULL
218057_x_at	10328	COX4NB	chr16:84369735-84390601	rs2291658	0.0493	9.32872	6.63519	turquoise	-0.253083	0.253083	YES
208726_s_at	8894	EIF2S2	chr20:32139775-32163746	rs13041173	0.00384	10.5044	6.58109	turquoise	0.0664917	0.0664917	NO
208696_at	22948	CCT5	chr5:10303281-10319501	rs2578638	0.00481	13.2751	6.57824	turquoise	-0.063052	0.063052	YES
204166_at	22904	SBNO2	chr19:1058632-1083273	rs2024092	0.0249	8.19896	6.52003	yellow	-0.105775	0.105775	NULL
210774_s_at	8031	NCOA4	chr10:51242372-51260738	rs7922121	0.0478	6.9987	6.49721	green	-0.160469	0.160469	NULL
217814_at	57003	CCDC47	chr17:59176341-59204820	rs12452187	0.00166	9.25975	6.48848	turquoise	-0.139418	0.139418	NO
242738_s_at	463	ZFHX3	chr16:71374286-71639775	rs2157786	0.014	7.9015	6.48087	blue	-0.236834	0.236834	NO
201895_at	369	ARAF	chrX:47305521-47316264	rs2283736	0.00121	11.5288	6.47701	yellow	-0.251008	0.251008	NULL
201935_s_at	8672	EIF4G3	chr1:21005560-21375927	rs2320590	0.0278	7.92698	6.46572	green	0.138837	0.138837	NO
210629_x_at	7940	LST1	chr6:31661949-31664665	rs3093662	0.00358	10.2217	6.45353	turquoise	-0.205706	0.205706	NULL
210750_s_at	9229	DLGAP1	chr18:3488836-3835296	rs1345465	0.0263	8.69585	6.41081	turquoise	0.285418	0.285418	YES
200719_at	6500	SKP1	chr5:133519980-133540623	rs30489	0.00409	7.739	6.39042	blue	-0.1906	0.1906	YES
207760_s_at	9612	NCOR2	chr12:123374913-123586102	rs10773086	0.0436	9.38324	6.38984	yellow	-0.170321	0.170321	NO
211509_s_at	57142	RTN4	chr2:55052830-55090974	rs10171653	0.0434	10.2631	6.34312	turquoise	-0.215873	0.215873	YES
221827_at	10616	RBCK1	chr20:336708-359610	rs6084337	0.00501	8.36604	6.30908	turquoise	-0.37064	0.37064	NULL
201583_s_at	10483	SEC23B	chr20:18436187-18490050	rs6075351	0.0178	8.20163	6.2695	turquoise	-0.196948	0.196948	YES
204614_at	5055	SERPINB2	chr18:59705921-59722100	rs10503087	0.0215	7.08981	6.25886	blue	-0.303259	0.303259	YES
212352_s_at	10972	TMED10	chr14:74667923-74713102	rs4899545	0.0234	12.5839	6.2457	turquoise	0.207282	0.207282	NO
210346_s_at	57396	CLK4	chr5:177962270-177986660	rs602451	0.0493	7.68893	6.2397	blue	0.320544	0.320544	NO
218522_s_at	55201	MAP1S	chr19:17691302-17706324	rs6512223	0.00204	9.81415	6.21651	yellow	-0.344245	0.344245	NULL
214847_s_at	63940	GPSM3	chr6:32266520-32271278	rs9267658	0.0171	8.75716	6.19365	yellow	-0.14584	0.14584	NULL
215171_s_at	10440	TIMM17A	chr1:200191270-200206412	rs10920285	0.0466	15.1587	6.17958	red	0.129883	0.129883	NULL
202112_at	7450	VWF	chr12:5928300-6104097	rs1800378	0.0372	7.07236	6.17711	green	-0.259739	0.259739	YES
1553043_a_at	146722	CD300LF	chr17:70202046-70220703	rs2034310	0.0414	7.82534	6.15704	yellow	-0.255046	0.255046	YES
202641_at	403	ARL3	chr10:104423477-104464180	rs7904252	0.017	8.47871	6.15101	turquoise	-0.130111	0.130111	NO
209104_s_at	55651	NHP2	chr5:177509071-177513567	rs13189047	0.0157	11.5488	6.14506	turquoise	0.0486752	0.0486752	NULL
207556_s_at	8525	DGKZ	chr11:46311314-46358680	rs6485702	3.63e-05	9.7311	6.12859	yellow	-0.117428	0.117428	NULL
211984_at	801	CALM1	chr14:89933125-89944363	rs5871	0.0124	7.68351	6.11979	green	0.0808332	0.0808332	NO
206083_at	575	BAI1	chr8:143542378-143623370	rs7460047	0.000314	8.04794	6.11097	brown	-0.377392	0.377392	NULL
219397_at	80219	COQ10B	chr2:198026475-198048096	rs7581202	0.0463	7.32667	6.06909	turquoise	-0.193345	0.193345	YES
205437_at	10520	ZNF211	chr19:62836395-62845948	rs2885007	0.00436	6.79652	6.02721	blue	0.254509	0.254509	NO
211662_s_at	7417	VDAC2	chr10:76640568-76661212	rs6480771	0.0176	9.82199	5.99599	turquoise	-0.328227	0.328227	NULL
208904_s_at	6234	RPS28	chr19:8292383-8293280	rs9426	0.032	17.6229	5.98431	pink	-0.153901	0.153901	NULL
203647_s_at	2230	FDX1	chr11:109805803-109840815	rs2853001	0.0234	7.95718	5.96501	turquoise	0.0347005	0.0347005	YES
218450_at	50865	HEBP1	chr12:13019065-13044488	rs1471838	0.00304	10.4697	5.93507	turquoise	-0.419997	0.419997	NULL
203219_s_at	353	APRT	chr16:87403377-87405843	rs8191478	0.0215	10.5159	5.92932	turquoise	-0.0675262	0.0675262	NULL
211710_x_at	6124	RPL4	chr15:64578706-64584238	rs750295	0.00142	16.1631	5.86448	pink	-0.0822586	0.0822586	NO
202698_x_at	1327	COX4I1	chr16:84390696-84398108	rs2291658	0.0493	26.4453	5.86237	pink	-0.213839	0.213839	YES
205690_s_at	8896	BUD31	chr7:98844536-98855175	rs952319	0.000439	8.34742	5.84944	turquoise	-0.166148	0.166148	NO
211256_x_at	11120	BTN2A1	chr6:26566167-26577844	rs9379859	0.0236	7.51567	5.80635	blue	0.352077	0.352077	YES
201357_s_at	10291	SF3A1	chr22:29057976-29082913	rs2074732	0.0114	7.25674	5.79463	yellow	0.105807	0.105807	NO
201303_at	9775	EIF4A3	chr17:75723611-75735533	rs7211079	0.0195	8.43222	5.75196	turquoise	-0.212362	0.212362	NULL
202807_s_at	10043	TOM1	chr22:34025860-34073973	rs133398	0.000778	10.2121	5.69164	yellow	-0.340024	0.340024	NO
203449_s_at	7013	TERF1	chr8:74083650-74122541	rs3863242	0.0269	8.63545	5.69045	blue	0.312129	0.312129	NO
205936_s_at	3101	HK3	chr5:176240475-176258939	rs2456180	0.00598	7.29446	5.6732	yellow	-0.0791731	0.0791731	NO
205640_at	221	ALDH3B1	chr11:67534365-67553319	rs3794176	0.0474	9.70672	5.65209	yellow	-0.158137	0.158137	NULL
200081_s_at	6194	RPS6	chr9:19366253-19370235	rs957	0.00419	9.14616	5.64968	turquoise	-0.0546378	0.0546378	NO
204834_at	10875	FGL2	chr7:76660623-76667086	rs3093273	0.0379	7.4888	5.64959	turquoise	-0.373929	0.373929	NO
204306_s_at	977	CD151	chr11:822951-828835	rs3059	0.0243	8.1041	5.64117	green	-0.0782471	0.0782471	NULL
226199_at	139596	UPRT	chrX:74410685-74441157	rs12832571	0.0218	8.0953	5.62072	turquoise	-0.0267322	0.0267322	NULL
212978_at	23507	LRRC8B	chr1:89762984-89836006	rs716833	0.000658	6.35954	5.61822	green	-0.120307	0.120307	YES
203478_at	4717	NDUFC1	chr4:140430540-140436407	rs7675990	0.0172	22.0962	5.61714	red	0.0533503	0.0533503	NO
218049_s_at	28998	MRPL13	chr8:121477263-121526828	rs7000801	0.00189	15.1063	5.55418	red	0.0761886	0.0761886	NO
203610_s_at	10475	TRIM38	chr6:26071049-26093331	rs9379859	0.0355	8.21015	5.54861	blue	0.24835	0.24835	YES
236258_at	140893	C20orf151	chr20:60418687-60435984	rs6121588	0.0471	6.60813	5.54304	brown	-0.418352	0.418352	NULL
224671_at	124995	MRPL10	chr17:43255636-43263902	rs2074191	0.0344	16.7859	5.52083	red	0.138833	0.138833	NULL
219104_at	50862	RNF141	chr11:10489800-10519350	rs2071018	0.0235	7.55174	5.49822	turquoise	-0.347146	0.347146	YES
203721_s_at	51096	UTP18	chr17:46692895-46730291	rs2286760	0.0469	12.9344	5.47604	red	-0.0618538	0.0618538	YES
214224_s_at	5303	PIN4	chrX:71318250-71334666	rs2984351	0.0044	8.25457	5.47424	turquoise	-0.199563	0.199563	NULL
222411_s_at	6747	SSR3	chr3:157741236-157755629	rs13083246	0.0207	7.33148	5.41666	turquoise	-0.00478095	0.00478095	NO
200029_at	6143	RPL19	chr17:34610061-34614506	rs16530	0.0499	17.4735	5.4115	pink	-0.119763	0.119763	NULL
203197_s_at	54987	C1orf123	chr1:53452359-53458877	rs17108140	0.0122	8.36167	5.40564	turquoise	-0.105561	0.105561	NO
223086_x_at	51258	MRPL51	chr12:6471576-6472732	rs1001127	0.012	15.4265	5.38434	red	0.0677853	0.0677853	NO
227111_at	403341	ZBTB34	chr9:128662764-128687977	rs7022033	0.036	7.39249	5.35342	green	0.0775295	0.0775295	NO
205291_at	3560	IL2RB	chr22:35851825-35875908	rs2284033	0.0444	8.05756	5.32473	greenyellow	0.416751	0.416751	NULL
202195_s_at	50999	TMED5	chr1:93389996-93418834	rs4847428	0.0202	9.01981	5.31527	black	-0.0440991	0.0440991	NO
201390_s_at	1460	CSNK2B	chr6:31741635-31745822	rs3129963	9.36e-05	21.8788	5.2669	pink	-0.0621342	0.0621342	NO
201809_s_at	2022	ENG	chr9:129617111-129656868	rs4837192	0.0356	8.70974	5.26554	yellow	-0.416027	0.416027	NO
210011_s_at	2130	EWSR1	chr22:27994016-28026515	rs5763138	0.0119	6.77385	5.25562	turquoise	-0.207347	0.207347	NO
202244_at	5692	PSMB4	chr1:149638664-149641036	rs2274533	0.00435	6.77713	5.25442	turquoise	-0.425519	0.425519	NO
202509_s_at	7127	TNFAIP2	chr14:102662416-102673529	rs1052912	0.00205	6.64887	5.20358	blue	-0.39044	0.39044	NULL
202474_s_at	3054	HCFC1	chrX:152866201-152890013	rs2734647	0.000528	8.80596	5.20004	turquoise	-0.361792	0.361792	NULL
226247_at	59338	PLEKHA1	chr10:124124209-124181856	rs4751890	0.00845	7.63423	5.18612	greenyellow	0.438879	0.438879	NO
202579_x_at	10473	HMGN4	chr6:26646550-26655143	rs12204145	0.0199	9.87393	5.17595	turquoise	0.202041	0.202041	YES
215821_x_at	5671	PSG3	chr19:47917633-47936508	rs8109696	0.0155	6.92348	5.17313	turquoise	0.257869	0.257869	NO
204071_s_at	10210	TOPORS	chr9:32530541-32542601	rs10970997	0.0327	7.8012	5.15445	blue	0.331355	0.331355	NO
224833_at	2113	ETS1	chr11:127833869-127897371	rs12294634	0.0211	6.40713	5.15367	greenyellow	0.313024	0.313024	NULL
203732_at	9325	TRIP4	chr15:62467072-62534555	rs7165405	0.0431	13.4339	5.15203	red	0.109618	0.109618	NO
222768_s_at	51605	TRMT6	chr20:5866485-5879173	rs183535	0.0407	5.81807	5.14077	blue	-0.375809	0.375809	NO
230769_at	163259	DENND2C	chr1:114928718-115014255	rs1877455	0.0475	5.80879	5.11731	green	-0.0355244	0.0355244	NO
204164_at	6494	SIPA1	chr11:65162170-65174965	rs11227247	0.0469	6.50596	5.11455	yellow	-0.0224226	0.0224226	NO
208141_s_at	83475	DOHH	chr19:3441821-3451621	rs10126	0.0019	6.41601	5.07673	brown	-0.324686	0.324686	NULL
202395_at	4905	NSF	chr17:42023353-42190000	rs199533	0.049	13.7817	5.05396	red	-0.211916	0.211916	YES
224738_x_at	285855	RPL7L1	chr6:42955648-42962709	rs7741552	0.000308	14.0049	5.04151	red	0.109803	0.109803	NO
202822_at	4026	LPP	chr3:189413414-190080135	rs6444300	0.0453	5.56709	5.01493	green	-0.311404	0.311404	YES
202942_at	2109	ETFB	chr19:56540220-56549908	rs3786627	0.03	8.38924	5.00981	turquoise	-0.157252	0.157252	NULL
218764_at	5583	PRKCH	chr14:60858267-61087451	rs767755	0.0148	7.59571	5.00916	greenyellow	0.320208	0.320208	YES
203054_s_at	6988	TCTA	chr3:49424642-49428913	rs7617480	0.0384	6.77921	4.98621	green	0.103063	0.103063	NO
217989_at	51170	HSD17B11	chr4:88476714-88531479	rs7698689	0.0273	8.08106	4.96613	turquoise	-0.222309	0.222309	NULL
201587_s_at	3654	IRAK1	chrX:152929150-152938536	rs1059702	0.00186	6.93457	4.95635	turquoise	-0.261112	0.261112	NULL
212532_s_at	124801	LSM12	chr17:39467529-39499531	rs423757	0.0119	13.0517	4.95468	pink	-0.114438	0.114438	NO
205639_at	313	AOAH	chr7:36519132-36730678	rs7986	0.0437	6.11163	4.95162	turquoise	-0.406066	0.406066	NO
214752_x_at	2316	FLNA	chrX:153230093-153256200	rs2070822	0.0382	9.88723	4.95126	tan	-0.00750342	0.00750342	NULL
202348_s_at	1861	TOR1A	chr9:131615041-131626262	rs3780697	0.0105	6.56043	4.94352	turquoise	-0.285899	0.285899	NO
205059_s_at	3425	IDUA	chr4:970784-988317	rs3755955	0.0435	7.17072	4.90134	yellow	-0.170026	0.170026	NULL
223272_s_at	84284	C1orf57	chr1:231152992-231180842	rs12035585	0.0167	5.82554	4.889	turquoise	-0.225378	0.225378	NO
203825_at	8019	BRD3	chr9:135887783-135922913	rs410876	0.00807	10.077	4.88808	tan	-0.214897	0.214897	NULL
218288_s_at	60492	CCDC90B	chr11:82650149-82675025	rs10501539	0.0215	15.3083	4.88628	red	-0.0307513	0.0307513	YES
208654_s_at	8763	CD164	chr6:109794413-109810340	rs11968978	0.00134	7.71098	4.87492	black	0.175374	0.175374	NO
204806_x_at	3134	HLA-F	chr6:29799095-29802282	rs2734985	0.00654	9.78298	4.86923	turquoise	-0.245317	0.245317	NO
201622_at	27044	SND1	chr7:127079437-127519895	rs6467157	0.000502	15.1692	4.86023	pink	-0.198992	0.198992	NO
207551_s_at	10943	MSL3	chrX:11686198-11696017	rs5935160	0.0255	10.3277	4.80846	turquoise	-0.24068	0.24068	NULL
218103_at	117246	FTSJ3	chr17:59250524-59258763	rs12452187	0.000554	11.3392	4.80801	red	0.121712	0.121712	NO
225437_s_at	221927	C7orf27	chr7:2544038-2561672	rs11974537	0.0381	7.23212	4.79975	yellow	0.125926	0.125926	NULL
228953_at	123720	WHDC1	chr15:81275026-81300667	rs1256429	0.0198	5.71926	4.79256	turquoise	-0.119928	0.119928	NO
218243_at	80230	RUFY1	chr5:178910176-178969625	rs7380706	0.0309	5.44951	4.79164	green	-0.186754	0.186754	YES
201497_x_at	4629	MYH11	chr16:15704492-15858388	rs6498570	0.0369	6.82821	4.78455	blue	-0.0738229	0.0738229	YES
208634_s_at	23499	MACF1	chr1:39319704-39725376	rs587404	0.00715	6.77648	4.77959	blue	0.366375	0.366375	NO
242071_x_at	8516	ITGA8	chr10:15599093-15801776	rs4750665	0.0482	6.42505	4.77675	brown	-0.344117	0.344117	YES
222729_at	55294	FBXW7	chr4:153461859-153493560	rs2054758	0.0276	5.76253	4.7666	blue	0.0715216	0.0715216	NO
219600_s_at	757	TMEM50B	chr21:33743317-33774151	rs7275789	0.0204	9.81891	4.75849	black	0.0132408	0.0132408	YES
224574_at	124944	C17orf49	chr17:6858847-6861563	rs312460	0.0229	8.0333	4.72216	turquoise	-0.203171	0.203171	NULL
202108_at	5184	PEPD	chr19:38569702-38704641	rs3745968	0.000279	6.05359	4.71735	turquoise	-0.497089	0.497089	NO
203727_at	6499	SKIV2L	chr6:32034559-32045511	rs592229	0.0353	7.66523	4.66633	yellow	-0.264271	0.264271	NULL
205992_s_at	3600	IL15	chr4:142777203-142874061	rs1519551	0.00144	6.9668	4.6511	blue	-0.49552	0.49552	YES
38892_at	23506	KIAA0240	chr6:42896771-42944274	rs7741552	0.00154	9.07678	4.60807	blue	0.0540905	0.0540905	NO
225004_at	84336	TMEM101	chr17:39444081-39447871	rs228779	0.045	6.5827	4.59587	turquoise	-0.209926	0.209926	NULL
231774_at	30818	KCNIP3	chr2:95326798-95415552	rs3821340	0.048	6.93365	4.58786	brown	-0.437204	0.437204	NULL
210125_s_at	8815	BANF1	chr11:65526125-65528193	rs653914	0.0185	16.14	4.55139	pink	-0.162175	0.162175	NO
209123_at	5860	QDPR	chr4:17097120-17122811	rs2597754	0.0359	5.88368	4.55092	turquoise	-0.055947	0.055947	NO
212443_at	23218	NBEAL2	chr3:46996176-47026197	rs2290547	0.00296	5.82006	4.53168	yellow	-0.0983589	0.0983589	YES
223040_at	51126	NAT5	chr20:19945936-19962269	rs3828003	0.00111	7.14166	4.52992	turquoise	-0.200248	0.200248	NULL
223100_s_at	11164	NUDT5	chr10:12249578-12278149	rs938991	0.0208	7.10437	4.51466	turquoise	-0.00497372	0.00497372	NO
222555_s_at	65080	MRPL44	chr2:224530364-224540675	rs6721089	0.00176	11.9158	4.51192	red	0.0158326	0.0158326	NO
230801_at	58490	RPRD1B	chr20:36095361-36154180	rs1569907	0.0291	7.85429	4.47937	brown	-0.482824	0.482824	NO
217748_at	51094	ADIPOR1	chr1:201176583-201194108	rs2232852	0.033	6.66919	4.47421	green	-0.314085	0.314085	NO
225838_at	26122	EPC2	chr2:149119029-149261606	rs10497039	0.00502	6.49432	4.47073	blue	0.246891	0.246891	NO
223070_at	58515	SELK	chr3:53894265-53901029	rs2276847	0.0234	6.6584	4.46889	turquoise	-0.300865	0.300865	NO
226032_at	835	CASP2	chr7:142695523-142714907	rs3181165	0.0127	6.66251	4.45511	blue	0.287973	0.287973	NULL
201506_at	7045	TGFBI	chr5:135392482-135427406	rs10463951	0.0193	13.8482	4.41325	pink	-0.223792	0.223792	NO
220023_at	55911	APOB48R	chr16:28413493-28417783	rs7193402	0.0486	9.78136	4.40907	yellow	-0.251791	0.251791	NULL
201410_at	55041	PLEKHB2	chr2:131578889-131623895	rs2059421	0.0497	6.08185	4.37723	turquoise	-0.40639	0.40639	YES
200041_s_at	7919	BAT1	chr6:31605974-31618204	rs3130981	0.0178	6.55097	4.35836	yellow	0.072774	0.072774	NO
226333_at	3570	IL6R	chr1:152644292-152706812	rs3811448	0.016	11.4754	4.35568	red	-0.0740156	0.0740156	YES
202957_at	3059	HCLS1	chr3:122832935-122862481	rs1492178	0.0366	14.3432	4.31115	pink	-0.125119	0.125119	YES
203718_at	10908	PNPLA6	chr19:7505042-7532652	rs577029	0.022	5.75252	4.29327	yellow	-0.235249	0.235249	NULL
222035_s_at	10914	PAPOLA	chr14:96038472-96103201	rs2274795	0.00498	7.07979	4.29187	black	-0.122198	0.122198	NO
229215_at	430	ASCL2	chr11:2246303-2248758	rs4930073	0.0342	5.86232	4.27172	turquoise	-0.265953	0.265953	NULL
219812_at	79037	PVRIG	chr7:99654806-99657047	rs705867	0.0173	5.30416	4.27075	greenyellow	0.346511	0.346511	NULL
205953_at	9860	LRIG2	chr1:113417353-113468865	rs10494148	0.00489	5.45579	4.26323	blue	-0.164717	0.164717	NO
202484_s_at	8932	MBD2	chr18:49934572-50005156	rs479852	0.0335	6.94698	4.24135	turquoise	-0.160854	0.160854	NO
218487_at	210	ALAD	chr9:115188412-115203439	rs2761016	0.0472	6.36932	4.2364	turquoise	-0.0791855	0.0791855	YES
226845_s_at	150678	MYEOV2	chr2:240714652-240724437	rs4853964	0.00388	13.3632	4.23358	pink	-0.0571083	0.0571083	NULL
202520_s_at	4292	MLH1	chr3:37009982-37067341	rs6789043	0.0153	6.70393	4.215	blue	0.134902	0.134902	NO
204208_at	8732	RNGTT	chr6:89376707-89730067	rs2756382	0.0136	7.31753	4.19145	blue	0.541979	0.541979	YES
222422_s_at	80762	NDFIP1	chr5:141468507-141514192	rs3764	0.0222	5.63197	4.18293	turquoise	-0.344103	0.344103	YES
216483_s_at	56005	C19orf10	chr19:4608556-4621415	rs8112182	0.0348	5.61496	4.17533	turquoise	-0.035104	0.035104	NULL
213539_at	915	CD3D	chr11:117714998-117718669	rs1561966	0.00719	4.79931	4.17371	greenyellow	0.266454	0.266454	NO
200651_at	10399	GNB2L1	chr5:180596533-180603512	rs2259749	0.0465	9.37309	4.17362	pink	-0.0350778	0.0350778	NO
236193_at	8347	HIST1H2BC	chr6:26231673-26232111	rs9379859	0.00788	4.42506	4.16375	green	-0.27213	0.27213	YES
232591_s_at	55754	TMEM30A	chr6:76019360-76051200	rs240366	0.0127	6.5377	4.16308	black	-0.0369118	0.0369118	YES
201850_at	822	CAPG	chr2:85475381-85491187	rs11696093	0.0225	5.79466	4.15798	turquoise	-0.241433	0.241433	NULL
201082_s_at	1639	DCTN1	chr2:74441789-74454987	rs759075	0.0036	7.68798	4.15294	yellow	-0.0596613	0.0596613	YES
224781_s_at	84991	RBM17	chr10:6171012-6198847	rs6602437	0.00222	5.58464	4.15066	turquoise	-0.0736004	0.0736004	NULL
38241_at	10384	BTN3A3	chr6:26548741-26561622	rs9379859	0.0158	5.82508	4.14351	blue	0.197562	0.197562	YES
226702_at	129607	CMPK2	chr2:6905901-6923387	rs17657777	0.0192	4.52813	4.13625	turquoise	-0.466701	0.466701	NO
211730_s_at	5441	POLR2L	chr11:829720-832529	rs3059	0.0243	15.8615	4.12974	pink	-0.152787	0.152787	NULL
209973_at	4795	NFKBIL1	chr6:31623350-31634585	rs3130981	0.0178	7.40906	4.12776	yellow	-0.337921	0.337921	NULL
203254_s_at	7094	TLN1	chr9:35687333-35722128	rs867194	0.00837	8.42436	4.12557	tan	-0.0691225	0.0691225	NO
222067_x_at	3017	HIST1H2BD	chr6:26266327-26266850	rs9379859	0.0158	4.72178	4.10952	green	-0.110589	0.110589	YES
211939_x_at	689	BTF3	chr5:72830005-72837204	rs347251	0.0134	11.7119	4.09892	pink	-0.111008	0.111008	YES
208700_s_at	7086	TKT	chr3:53234703-53264998	rs2242301	0.0102	13.0554	4.09828	pink	-0.213218	0.213218	NO
201893_x_at	1634	DCN	chr12:90063165-90096460	rs767202	0.0176	7.6075	4.09527	turquoise	0.230619	0.230619	NO
32091_at	9673	SLC25A44	chr1:154430522-154449211	rs2072499	0.00939	12.3224	4.09142	red	0.0323315	0.0323315	YES
48580_at	30827	CXXC1	chr18:46062710-46068690	rs3753067	0.00466	6.6707	4.07453	yellow	-0.139544	0.139544	YES
243552_at	54799	MBTD1	chr17:46609784-46692426	rs2286760	0.0469	8.21873	4.07418	green	-0.0513045	0.0513045	YES
238324_at	54815	GATAD2A	chr19:19357641-19480741	rs8108647	0.0467	5.93295	4.06527	brown	-0.24251	0.24251	YES
218771_at	55229	PANK4	chr1:2429834-2447895	rs7535528	0.0436	12.8612	4.06463	red	-0.0761684	0.0761684	NULL
205133_s_at	3336	HSPE1	chr2:198073364-198076416	rs7581202	0.0154	12.2879	4.05813	red	0.133097	0.133097	YES
218282_at	55741	EDEM2	chr20:33166830-33198804	rs6060278	0.00928	8.96245	4.01993	yellow	-0.0761266	0.0761266	YES
201005_at	928	CD9	chr12:6179815-6217688	rs2268015	0.0194	4.4288	3.99617	green	0.0576108	0.0576108	NULL
203605_at	6729	SRP54	chr14:34521981-34568519	rs10141237	0.00205	10.464	3.99289	red	0.365943	0.365943	YES
206804_at	917	CD3G	chr11:117720268-117729707	rs1561966	0.00958	4.51709	3.99115	greenyellow	0.269422	0.269422	NO
202846_s_at	5279	PIGC	chr1:170677219-170679853	rs2285171	0.0182	7.63098	3.97896	turquoise	0.0986615	0.0986615	NO
224573_at	440400	RNASEK	chr17:6856521-6858575	rs312460	0.0343	12.7843	3.9167	pink	-0.236451	0.236451	NO
240061_at	54103	PION	chr7:76778003-76883653	rs10269720	0.0461	5.81196	3.89854	yellow	0.0520299	0.0520299	NO
202337_at	11243	PMF1	chr1:154449407-154476457	rs2072499	0.0188	5.9632	3.89525	turquoise	-0.128143	0.128143	YES
201945_at	5045	FURIN	chr15:89212888-89227691	rs4702	0.00348	6.88761	3.87205	yellow	-0.250674	0.250674	NULL
205412_at	38	ACAT1	chr11:107497467-107523485	rs4987876	0.0195	5.69268	3.86884	turquoise	0.00471435	0.00471435	NO
218322_s_at	51703	ACSL5	chr10:114123905-114178128	rs2256368	0.0189	4.71291	3.86007	blue	0.346534	0.346534	YES
238736_at	5980	REV3L	chr6:111726926-111911107	rs7764543	0.0287	5.18872	3.7998	blue	-0.21313	0.21313	YES
205335_s_at	6728	SRP19	chr5:112224891-112231503	rs469523	0.00825	14.5315	3.78427	turquoise	0.101401	0.101401	NO
221972_s_at	51150	SDF4	chr1:1142150-1157310	rs2887286	0.00269	14.4612	3.78383	pink	-0.139505	0.139505	NULL
202212_at	23481	PES1	chr22:29302611-29317894	rs2072196	0.0057	5.69514	3.76317	turquoise	-0.398089	0.398089	NULL
227219_x_at	84557	MAP1LC3A	chr20:32598352-32611810	rs2273684	0.0391	5.67596	3.75679	blue	-0.314206	0.314206	NO
211429_s_at	5265	SERPINA1	chr14:93912836-93924906	rs709932	0.0112	6.67351	3.75257	turquoise	-0.40138	0.40138	NO
219122_s_at	54974	THG1L	chr5:157090900-157099350	rs2270812	0.00759	5.65503	3.73934	turquoise	-0.104017	0.104017	NO
234021_at	24139	EML2	chr19:50804497-50834509	rs12608710	0.00996	4.4368	3.73006	brown	-0.284581	0.284581	NULL
226077_at	153830	RNF145	chr5:158516996-158567412	rs10076782	0.0062	12.9024	3.723	red	0.0221577	0.0221577	YES
224579_at	81539	SLC38A1	chr12:44863107-44949475	rs3847985	0.0445	5.29135	3.71828	greenyellow	0.509968	0.509968	NO
204912_at	3587	IL10RA	chr11:117362318-117377404	rs4936414	0.00658	6.95734	3.71341	blue	-0.274668	0.274668	NULL
224737_x_at	55749	CCAR1	chr10:70150976-70221315	rs1498325	0.0214	7.95017	3.6991	magenta	0.286915	0.286915	YES
52741_at	115708	C14orf172	chr14:103065261-103073163	rs2010281	0.000437	7.63492	3.69248	brown	-0.268794	0.268794	NO
225175_s_at	57153	SLC44A2	chr19:10597228-10616232	rs2738039	0.00587	9.69433	3.67034	tan	-0.166118	0.166118	NULL
212175_s_at	204	AK2	chr1:33246172-33275058	rs10429857	0.0329	11.1222	3.65676	black	0.0559498	0.0559498	NULL
205849_s_at	7381	UQCRB	chr8:97308479-97317038	rs3808386	0.0237	18.3116	3.64353	pink	-0.0793742	0.0793742	NO
210092_at	4116	MAGOH	chr1:53465151-53476795	rs737464	0.0377	5.78378	3.63567	black	0.0904868	0.0904868	NULL
1552865_a_at	160492	IFLTD1	chr12:25520282-25597445	rs718744	0.00366	7.82911	3.63552	turquoise	0.171315	0.171315	YES
205320_at	10297	APC2	chr19:1401147-1424243	rs166451	0.0265	4.89419	3.63345	brown	-0.274722	0.274722	NULL
226516_at	126321	C19orf28	chr19:3489262-3508571	rs17674497	0.0015	6.88555	3.62345	brown	-0.499242	0.499242	NULL
209620_s_at	22	ABCB7	chrX:74189829-74292857	rs12832571	0.0146	5.67059	3.61856	turquoise	-0.335674	0.335674	NULL
201176_s_at	372	ARCN1	chr11:117948320-117978855	rs17742	0.0464	9.88166	3.61792	red	0.216956	0.216956	NULL
200807_s_at	3329	HSPD1	chr2:198059552-198072885	rs7581202	0.0463	10.478	3.61222	red	0.168703	0.168703	YES
209476_at	81542	TXNDC1	chr14:50776635-50794122	rs10142203	0.0332	5.43381	3.60682	turquoise	-0.333585	0.333585	NO
202326_at	10919	EHMT2	chr6:31955515-31973443	rs652888	0.0319	6.02898	3.60006	yellow	-0.0858615	0.0858615	NULL
223071_at	51124	IER3IP1	chr18:42935410-42956743	rs12960378	0.000959	8.09773	3.59054	black	0.0854166	0.0854166	YES
224826_at	56261	RP5-1022P6.2	chr20:5473079-5539672	rs2295372	0.0212	5.52759	3.57108	blue	-0.128914	0.128914	NO
230946_at	56776	FMN2	chr1:238321807-238705112	rs953247	0.0214	4.53004	3.54676	brown	-0.232309	0.232309	YES
218473_s_at	79709	GLT25D1	chr19:17527510-17554965	rs891184	0.013	7.83628	3.53643	yellow	-0.477566	0.477566	NO
200051_at	9092	SART1	chr11:65485735-65504183	rs653914	0.0185	12.7537	3.52281	pink	-0.0837746	0.0837746	NO
200940_s_at	473	RERE	chr1:8335050-8406334	rs6675857	0.0356	6.53899	3.51723	blue	-0.281263	0.281263	YES
223501_at	10673	TNFSF13B	chr13:107719977-107757366	rs2893321	0.0152	4.60422	3.51648	turquoise	-0.458188	0.458188	NO
1557586_s_at	51606	ATP6V1H	chr8:54790667-54918100	rs7016502	0.00281	7.75603	3.51563	turquoise	0.475673	0.475673	NO
222183_x_at	22938	SNW1	chr14:77253696-77297250	rs10144448	0.0209	10.5632	3.51423	purple	0.226699	0.226699	NO
238730_at	9826	ARHGEF11	chr1:155171255-155281786	rs4661077	0.00807	6.44566	3.49485	purple	0.171331	0.171331	NO
202290_at	11333	PDAP1	chr7:98830524-98844228	rs952319	0.000439	6.7799	3.49433	turquoise	0.0317072	0.0317072	NO
228355_s_at	91942	NDUFAF2	chr5:60276712-60484621	rs11740632	0.0314	4.35246	3.47524	turquoise	-0.0091348	0.0091348	YES
226683_at	112574	SNX18	chr5:53849349-53852591	rs3749713	0.0487	5.62592	3.46439	turquoise	-0.11106	0.11106	NO
201528_at	6117	RPA1	chr17:1680022-1749598	rs2287321	0.00948	3.72487	3.45431	green	-0.296594	0.296594	NULL
238429_at	137835	TMEM71	chr8:133791375-133842010	rs10110952	0.0188	5.76196	3.45408	turquoise	-0.13566	0.13566	YES
201204_s_at	6238	RRBP1	chr20:17542322-17610928	rs6080761	0.0155	4.83225	3.44973	yellow	-0.13388	0.13388	NULL
212672_at	472	ATM	chr11:107598768-107745036	rs4987876	0.0312	11.5052	3.43867	greenyellow	0.457046	0.457046	NO
213271_s_at	23033	DOPEY1	chr6:83834103-83934846	rs13208108	0.00561	4.16752	3.43571	blue	0.366786	0.366786	YES
203085_s_at	7040	TGFB1	chr19:46528490-46551656	rs4803455	0.00202	7.23828	3.42892	tan	-0.0466916	0.0466916	NULL
217046_s_at	177	AGER	chr6:32256723-32260001	rs9267658	0.0257	4.74244	3.42493	brown	-0.343512	0.343512	NULL
227581_at	25851	DKFZP434B0335	chr7:97683982-97719404	rs3735258	0.0147	5.87271	3.41576	yellow	-0.15337	0.15337	NULL
223125_s_at	81563	C1orf21	chr1:182622772-182864778	rs7531736	0.0136	4.62188	3.41388	blue	0.283986	0.283986	YES
202629_at	10513	APPBP2	chr17:55875301-55958362	rs6503977	0.014	6.79303	3.39634	blue	0.432964	0.432964	NULL
201306_s_at	10541	ANP32B	chr9:99785309-99818045	rs7870926	0.0106	5.58694	3.38973	turquoise	-0.0684571	0.0684571	NULL
1560149_at	3177	SLC29A2	chr11:65886567-65895867	rs2279861	0.0047	4.93823	3.37602	brown	-0.318259	0.318259	NULL
201635_s_at	8087	FXR1	chr3:182113145-182177647	rs1010471	0.00889	4.27711	3.36382	black	0.139766	0.139766	YES
206031_s_at	8078	USP5	chr12:6831545-6846056	rs2238114	0.00553	4.4241	3.36377	brown	-0.189123	0.189123	NULL
224182_x_at	10501	SEMA6B	chr19:4493599-4509503	rs7249087	0.0222	6.93768	3.36361	brown	-0.560889	0.560889	NULL
236845_at	55223	TRIM62	chr1:33383590-33419854	rs1566230	0.0452	5.03931	3.35967	brown	-0.193547	0.193547	YES
208308_s_at	2821	GPI	chr19:39547908-39583076	rs12463220	0.00309	10.2704	3.35689	pink	-0.135081	0.135081	NULL
200687_s_at	23450	SF3B3	chr16:69115201-69163702	rs11075766	0.015	10.2312	3.35038	red	0.131452	0.131452	YES
215004_s_at	57794	SF4	chr19:19248321-19292307	rs8108647	0.0311	6.46392	3.34535	turquoise	-0.223419	0.223419	YES
200709_at	2280	FKBP1A	chr20:1297621-1321745	rs1294689	0.0105	7.50194	3.34374	tan	-0.256416	0.256416	NO
208671_at	57515	SERINC1	chr6:122806191-122834651	rs1367490	0.0374	5.38623	3.33088	turquoise	-0.176608	0.176608	NO
1557595_at	51659	GINS2	chr16:84268780-84280081	rs3815795	0.0364	4.19705	3.32884	blue	-0.344033	0.344033	NO
218887_at	51069	MRPL2	chr6:43129744-43135220	rs6901782	0.0131	6.50698	3.32771	yellow	-0.327998	0.327998	NULL
204222_s_at	11010	GLIPR1	chr12:74160779-74181983	rs3741495	0.0085	7.94439	3.32333	black	-0.123799	0.123799	YES
208855_s_at	8428	STK24	chr13:97900455-97972342	rs11839442	0.0286	8.12092	3.32171	tan	-0.186832	0.186832	NO
202462_s_at	9879	DDX46	chr5:134122359-134194710	rs10463924	0.0478	5.97701	3.3046	black	0.154715	0.154715	NO
222388_s_at	55737	VPS35	chr16:45251089-45280645	rs4401068	0.00713	11.9952	3.30329	red	0.100943	0.100943	NO
200933_x_at	6191	RPS4X	chrX:71409177-71413866	rs5958780	0.0126	6.62099	3.29906	pink	-0.00865978	0.00865978	NULL
218306_s_at	8925	HERC1	chr15:61687869-61913200	rs2165882	0.0297	4.50473	3.29277	blue	0.399595	0.399595	NO
232631_at	1004	CDH6	chr5:31229552-31360994	rs4072916	0.0114	5.43421	3.29014	turquoise	-0.0142122	0.0142122	YES
226841_at	219972	MPEG1	chr11:58732558-58737070	rs1938595	0.000847	12.299	3.28917	pink	-0.414817	0.414817	NO
1552977_a_at	10695	CNPY3	chr6:43004837-43014986	rs2234185	0.00446	10.2625	3.28104	pink	-0.0744198	0.0744198	NULL
225472_at	7918	BAT4	chr6:31737840-31741142	rs3129963	0.000117	5.08399	3.26318	blue	0.157797	0.157797	NO
223944_at	91662	NLRP12	chr19:58988666-59003771	rs2866111	0.00829	8.94876	3.24878	pink	-0.19136	0.19136	NULL
214542_x_at	8329	HIST1H2AI	chr6:27883955-27884424	rs6932590	0.0291	3.56369	3.24519	green	-0.346299	0.346299	NO
211603_s_at	2118	ETV4	chr17:38960736-38978831	rs2127224	0.0155	4.25629	3.24347	brown	-0.423292	0.423292	NO
216388_s_at	1241	LTB4R	chr14:23852356-23855992	rs3181384	0.00635	4.7275	3.24266	yellow	-0.0584419	0.0584419	YES
212513_s_at	23032	USP33	chr1:77934261-77998125	rs10873951	7.83e-05	5.53299	3.22358	blue	-0.000527428	0.000527428	YES
213377_x_at	6206	RPS12	chr6:133177400-133180396	rs12211425	0.00728	7.48051	3.2228	pink	-0.164539	0.164539	NO
203886_s_at	2199	FBLN2	chr3:13565624-13654923	rs6803572	0.00415	4.04122	3.21924	brown	-0.386462	0.386462	YES
210296_s_at	5828	PXMP3	chr8:78055048-78075079	rs13259780	0.00627	13.4358	3.2153	black	0.00153288	0.00153288	YES
208398_s_at	9519	TBPL1	chr6:134315993-134350322	rs459625	0.0179	4.76986	3.21267	green	0.0614926	0.0614926	NO
218249_at	64429	ZDHHC6	chr10:114180047-114196662	rs2256368	0.0157	10.8139	3.20397	red	0.124782	0.124782	YES
227049_at	284273	ZADH2	chr18:71039474-71050105	rs2639989	0.0261	5.88996	3.20165	blue	0.16877	0.16877	NO
206848_at	3204	HOXA7	chr7:27159862-27162821	rs2465275	0.0084	8.55635	3.19723	magenta	0.437891	0.437891	NULL
226531_at	84876	ORAI1	chr12:120548837-120564329	rs11043178	0.0289	5.50047	3.19405	yellow	-0.0416584	0.0416584	NO
201526_at	381	ARF5	chr7:127015752-127018988	rs806214	0.00511	11.8519	3.19302	yellow	-0.309727	0.309727	NULL
239377_at	84285	EIF1AD	chr11:65520592-65526154	rs653914	0.0278	11.9081	3.18039	red	0.280365	0.280365	NO
222706_at	54883	CCDC49	chr17:34210971-34235115	rs626866	0.0042	3.6353	3.15128	blue	-0.275801	0.275801	NULL
201384_s_at	4077	NBR1	chr17:38576023-38719233	rs16940	0.000505	8.25084	3.14408	red	-0.0682729	0.0682729	NULL
222762_x_at	8994	LIMD1	chr3:45611326-45697759	rs1021124	0.0177	5.08184	3.14045	blue	0.190048	0.190048	YES
200696_s_at	2934	GSN	chr9:123070200-123134941	rs306772	0.0021	7.4156	3.13425	tan	-0.23442	0.23442	YES
226409_at	128637	TBC1D20	chr20:364123-391187	rs2273463	0.0328	4.80094	3.13384	blue	-0.0750007	0.0750007	NULL
215310_at	324	APC	chr5:112071116-112209835	rs469523	0.0165	8.97687	3.13281	red	-0.0724968	0.0724968	NO
244050_at	401494	PTPLAD2	chr9:20996364-21021635	rs12353255	0.000852	3.73082	3.07575	green	-0.0441713	0.0441713	NO
228405_at	114822	RHPN1	chr8:144522399-144537533	rs7837655	0.0436	4.06913	3.07508	brown	-0.211774	0.211774	NULL
208812_x_at	3107	HLA-C	chr6:31344507-31347834	rs3130542	0.00989	8.47323	3.06736	turquoise	-0.164039	0.164039	NO
213334_x_at	55559	UCHL5IP	chrX:152366317-152389283	rs933190	0.0381	4.52157	3.0656	turquoise	-0.259292	0.259292	NULL
203364_s_at	9776	KIAA0652	chr11:46595702-46652644	rs6485702	4.84e-05	7.54422	3.06533	turquoise	-0.203313	0.203313	NULL
207914_x_at	2128	EVX1	chr7:27248688-27252717	rs11977099	0.0215	4.86225	3.06058	brown	-0.378973	0.378973	NULL
221514_at	10813	UTP14A	chrX:128867839-128891409	rs12687208	0.0197	8.11955	3.05501	red	0.117922	0.117922	NULL
223852_s_at	83931	STK40	chr1:36577811-36624072	rs6425977	0.027	7.80838	3.04092	tan	-0.131045	0.131045	NULL
1565483_at	1956	EGFR	chr7:55054218-55192138	rs12538371	0.0312	6.4339	3.02894	purple	0.206587	0.206587	YES
231276_at	5140	PDE3B	chr11:14621906-14848926	rs12417557	0.00948	3.89502	3.02655	brown	-0.458016	0.458016	YES
221454_at	666	BOK	chr2:242146864-242162226	rs7572476	0.00563	5.21311	3.02146	brown	-0.322924	0.322924	NULL
214965_at	124044	SPATA2L	chr16:88290265-88295600	rs462769	0.0311	4.68603	3.01739	turquoise	-0.126537	0.126537	NULL
225392_at	84340	GFM2	chr5:74052786-74098798	rs820827	0.0397	4.57036	2.99925	turquoise	0.116366	0.116366	YES
227609_at	94240	EPSTI1	chr13:42360121-42464377	rs1535896	0.0161	3.44989	2.98608	turquoise	-0.479822	0.479822	YES
204214_s_at	10981	RAB32	chr6:146906520-146917779	rs3804288	0.0431	3.64244	2.97828	green	-0.240577	0.240577	YES
234068_s_at	160	AP2A1	chr19:54961991-55002181	rs2302518	0.000456	4.26908	2.97667	yellow	0.0711641	0.0711641	NULL
213361_at	23424	TDRD7	chr9:99214122-99298226	rs4743098	0.0321	8.71955	2.96655	red	-0.120671	0.120671	NULL
204613_at	5336	PLCG2	chr16:80370430-80549400	rs11865090	0.0466	9.38052	2.96232	red	0.0635155	0.0635155	YES
231870_s_at	51068	NMD3	chr3:162421792-162452489	rs336545	0.0128	4.38483	2.96042	blue	-0.147219	0.147219	YES
47530_at	51531	C9orf156	chr9:99706592-99724673	rs10984103	0.000283	8.18305	2.95865	red	0.28768	0.28768	YES
218089_at	25980	C20orf4	chr20:34287860-34308267	rs2425193	0.0345	8.89522	2.95436	red	0.206379	0.206379	YES
205098_at	1230	CCR1	chr3:46218203-46224836	rs13098911	0.00248	8.33148	2.95319	blue	-0.264216	0.264216	NO
213203_at	10302	SNAPC5	chr15:64569719-64577200	rs12594835	0.00204	8.70756	2.94448	red	0.223702	0.223702	NO
222393_s_at	80218	NAT13	chr3:114920530-114947786	rs13061150	0.028	4.02702	2.93954	black	0.230715	0.230715	NO
226445_s_at	90933	TRIM41	chr5:180582911-180595414	rs888709	0.0232	4.68274	2.93741	yellow	-0.0611923	0.0611923	NULL
221876_at	155060	ZNF783	chr7:148590194-148613015	rs7788681	0.0494	4.09202	2.93625	yellow	-0.102834	0.102834	NULL
224991_at	80790	CMIP	chr16:80036275-80302868	rs4889356	0.0104	9.87571	2.93451	tan	-0.0993503	0.0993503	YES
221897_at	84851	TRIM52	chr5:180615991-180620725	rs888709	0.0232	8.98525	2.92201	greenyellow	0.48803	0.48803	NULL
202654_x_at	64844	2009-03-07	chr2:160277255-160333330	rs3771719	0.018	4.72721	2.91529	black	0.175124	0.175124	YES
215380_s_at	79017	GGCT	chr7:30502761-30510977	rs38488	0.00827	7.59099	2.91491	red	0.0828308	0.0828308	YES
235396_at	128989	C22orf25	chr22:18388630-18433447	rs442277	0.0362	4.36089	2.91367	green	-0.060291	0.060291	NO
218020_s_at	60685	ZFAND3	chr6:37895610-38230375	rs1390735	0.0387	6.91199	2.91151	tan	-0.2199	0.2199	YES
224756_s_at	7920	BAT5	chr6:31762714-31779067	rs3130617	0.0051	6.22428	2.90933	tan	-0.110577	0.110577	NULL
206192_at	1041	CDSN	chr6:31190848-31196202	rs3094205	0.000857	4.12044	2.90734	turquoise	0.014872	0.014872	NO
218536_at	57380	MRS2	chr6:24511131-24533795	rs3761789	0.0452	3.83009	2.90159	blue	0.29308	0.29308	NO
223151_at	84259	DCUN1D5	chr11:102438030-102468079	rs1946017	0.024	3.845	2.89543	turquoise	-0.283554	0.283554	NO
215863_at	7036	TFR2	chr7:100055974-100077109	rs12532878	0.0466	3.52512	2.89387	brown	-0.280873	0.280873	NO
205474_at	51379	CRLF3	chr17:26133827-26175904	rs423151	0.00976	9.15704	2.88892	turquoise	0.0462463	0.0462463	YES
202524_s_at	9806	SPOCK2	chr10:73488798-73518796	rs1678627	0.0389	3.38062	2.88664	greenyellow	0.296699	0.296699	NO
1555944_at	23196	FAM120A	chr9:95253993-95368218	rs4743923	0.0425	13.9671	2.87428	purple	0.340808	0.340808	YES
224298_s_at	337867	UBAC2	chr13:98651163-98836682	rs912128	0.0327	4.81828	2.86258	green	-0.171804	0.171804	YES
201922_at	10412	TINP1	chr5:74098858-74108490	rs820827	0.0331	8.99934	2.84308	pink	0.0501516	0.0501516	YES
203725_at	1647	GADD45A	chr1:67923470-67926607	rs11209143	0.0108	3.38098	2.83875	green	-0.181769	0.181769	YES
223054_at	51726	DNAJB11	chr3:187771160-187786283	rs6444147	0.00672	4.10703	2.8379	turquoise	-0.00647694	0.00647694	NO
201725_at	8872	CDC123	chr10:12277970-12332593	rs938991	0.0268	10.8178	2.83317	red	0.238459	0.238459	YES
1561502_x_at	348180	C16orf84	chr16:87300391-87309287	rs2290902	0.0333	3.34326	2.8291	brown	-0.278602	0.278602	NULL
234311_s_at	85865	GTPBP10	chr7:89813925-89854586	rs6954511	0.035	4.46187	2.81556	blue	0.110773	0.110773	YES
1553222_at	165140	OXER1	chr2:42843142-42844905	rs7605368	0.0173	6.67318	2.80854	brown	-0.291765	0.291765	NULL
213086_s_at	1452	CSNK1A1	chr5:148855037-148911200	rs7719315	0.0102	9.65049	2.80804	black	-0.265137	0.265137	NO
217700_at	245812	CNPY4	chr7:99555200-99561064	rs4729568	0.00178	3.19405	2.80735	brown	-0.269205	0.269205	NO
204949_at	3385	ICAM3	chr19:10305451-10311345	rs7258015	0.0378	7.46923	2.80723	yellow	-0.0148609	0.0148609	NULL
214496_x_at	23522	MYST4	chr10:76256384-76462645	rs2001245	0.0459	4.46908	2.76814	turquoise	0.258025	0.258025	YES
226157_at	7029	TFDP2	chr3:143154017-143207067	rs3804771	0.00304	3.53903	2.75332	greenyellow	0.255392	0.255392	NO
208931_s_at	3609	ILF3	chr19:10625987-10657443	rs2738039	0.00293	5.7557	2.75251	blue	-0.0293215	0.0293215	NULL
207578_s_at	3360	HTR4	chr5:147810787-148013934	rs1422977	0.0157	4.41778	2.74778	brown	-0.384676	0.384676	YES
209202_s_at	2137	EXTL3	chr8:28615071-28667121	rs2237813	0.0182	3.91338	2.74598	brown	-0.284182	0.284182	NO
202623_at	55837	EAPP	chr14:34054885-34078694	rs3958	0.00189	8.78279	2.7358	red	-0.063331	0.063331	NULL
35685_at	6015	RING1	chr6:33284263-33288477	rs2855459	0.0197	6.69122	2.7336	yellow	-0.371333	0.371333	NO
202713_s_at	9692	KIAA0391	chr14:34661526-34813021	rs10141237	0.00282	6.63646	2.72767	turquoise	0.140776	0.140776	YES
207815_at	5197	PF4V1	chr4:74937876-74939062	rs10155140	0.0382	3.37633	2.72153	green	-0.0312201	0.0312201	NULL
219278_at	9064	MAP3K6	chr1:27554256-27565924	rs1138294	0.0457	5.96984	2.71102	yellow	-0.284922	0.284922	NO
225676_s_at	25879	WDSOF1	chr8:104496117-104524376	rs3098218	0.00594	4.17464	2.70978	blue	0.189028	0.189028	NO
225127_at	57583	TMEM181	chr6:158877455-158976455	rs1136284	0.016	10.8235	2.7083	greenyellow	0.497695	0.497695	NULL
238036_at	126669	SHE	chr1:152718582-152741213	rs3811448	0.00687	9.8716	2.70258	purple	0.152352	0.152352	NO
204402_at	25807	RHBDD3	chr22:27985843-27993914	rs5763140	0.00178	5.22974	2.70097	brown	-0.20486	0.20486	NO
1556484_at	440699	LRRC52	chr1:163780101-163799809	rs185902	0.0306	5.61065	2.70083	turquoise	0.0974495	0.0974495	YES
205758_at	925	CD8A	chr2:86865238-86871638	rs6547705	0.0208	3.82207	2.69787	greenyellow	0.355582	0.355582	NULL
49077_at	51400	PPME1	chr11:73560015-73643396	rs668514	0.0219	5.02806	2.69663	yellow	-0.0716951	0.0716951	YES
218215_s_at	7376	NR1H2	chr19:55571496-55578079	rs1405655	0.0232	5.62677	2.68248	yellow	-0.409685	0.409685	NO
208407_s_at	1500	CTNND1	chr11:57285809-57343228	rs499188	0.0402	4.67424	2.67514	blue	0.0496031	0.0496031	NO
200846_s_at	5499	PPP1CA	chr11:66922227-66925952	rs6591239	0.00236	13.4332	2.66591	pink	-0.0694967	0.0694967	NULL
222410_s_at	58533	SNX6	chr14:34100368-34169066	rs3958	0.00189	5.88111	2.66381	black	-0.181351	0.181351	NULL
223077_at	29766	TMOD3	chr15:49909180-49989138	rs7174616	0.0241	3.22232	2.65316	green	-0.0741489	0.0741489	NO
226133_s_at	83874	TBC1D10A	chr22:29017978-29052894	rs2074732	0.00995	5.67685	2.65158	yellow	-0.0647878	0.0647878	NO
232400_at	23541	SEC14L2	chr22:29122932-29149828	rs2074732	0.00853	3.20904	2.65068	brown	-0.0497828	0.0497828	NO
213870_at	1302	COL11A2	chr6:33238446-33268223	rs2855459	0.0263	4.79505	2.64123	brown	-0.336422	0.336422	NO
226568_at	284611	FAM102B	chr1:108904493-108983472	rs970860	0.0274	4.68716	2.63957	black	-0.10881	0.10881	YES
210627_s_at	7841	GCS1	chr2:74541691-74546045	rs759075	0.00719	12.3578	2.63724	pink	-0.175143	0.175143	NO
218606_at	55625	ZDHHC7	chr16:83565572-83602642	rs9935170	0.000754	12.6559	2.62759	pink	-0.213917	0.213917	NO
227073_at	10746	MAP3K2	chr2:127778608-127817240	rs8179521	0.000572	3.65466	2.62578	blue	-0.20079	0.20079	NO
218247_s_at	51320	MEX3C	chr18:46954917-46977688	rs17737002	0.0165	5.27985	2.60894	greenyellow	0.190095	0.190095	NO
203533_s_at	8065	CUL5	chr11:107384617-107483698	rs12418162	0.0275	5.75802	2.60599	magenta	0.174726	0.174726	NO
204916_at	10267	RAMP1	chr2:238432925-238485494	rs1584243	0.0195	4.31941	2.59813	brown	-0.250821	0.250821	NULL
38398_at	8567	MADD	chr11:47247534-47308157	rs11039035	0.019	5.82815	2.58883	tan	-0.263857	0.263857	NO
206617_s_at	5973	RENBP	chrX:152853916-152863426	rs2269368	0.00106	3.62451	2.58229	yellow	-0.193597	0.193597	NULL
206234_s_at	4326	MMP17	chr12:130878893-130902269	rs9634312	0.00865	4.88616	2.57327	yellow	-0.0609345	0.0609345	NULL
218053_at	55660	PRPF40A	chr2:153216352-153282221	rs6434128	0.0144	6.7331	2.56274	magenta	0.222193	0.222193	YES
32836_at	10554	AGPAT1	chr6:32243966-32251877	rs204999	0.00183	8.14701	2.55957	tan	-0.158966	0.158966	NULL
224522_s_at	79877	DCAKD	chr17:40456231-40484504	rs9898793	0.0013	3.23511	2.55834	green	-0.219	0.219	NO
226113_at	80818	ZNF436	chr1:23558527-23567466	rs11586100	0.0146	6.93254	2.55482	brown	0.407234	0.407234	NO
209754_s_at	7112	TMPO	chr12:97433539-97452452	rs4762498	0.0412	3.34996	2.54933	black	0.322798	0.322798	NO
212517_at	8455	ATRN	chr20:3399664-3544550	rs1552323	0.0109	3.75825	2.53746	blue	0.273955	0.273955	NO
217885_at	55705	IPO9	chr1:200064910-200120045	rs1043823	0.0492	3.01849	2.53667	blue	0.307146	0.307146	YES
201940_at	1362	CPD	chr17:25730109-25819825	rs4794873	0.000743	3.74645	2.52636	turquoise	-0.130985	0.130985	NO
228278_at	4784	NFIX	chr19:12967583-13070610	rs11085829	0.0426	4.01519	2.51872	brown	-0.507556	0.507556	NULL
219754_at	55285	RBM41	chrX:106197024-106248690	rs1152324	0.00236	7.60561	2.51336	magenta	0.270181	0.270181	NULL
209630_s_at	26190	FBXW2	chr9:122559074-122595561	rs7026635	0.00709	4.21915	2.51331	blue	0.262041	0.262041	NULL
220525_s_at	550	AUP1	chr2:74607282-74610482	rs759075	0.0036	6.61304	2.50972	pink	0.098904	0.098904	NO
203781_at	9553	MRPL33	chr2:27848087-27856112	rs13013484	0.0193	9.11506	2.5057	red	-0.0511271	0.0511271	NO
206723_s_at	9170	LPAR2	chr19:19595465-19600039	rs873870	0.0292	3.95353	2.49673	yellow	-0.158486	0.158486	NULL
223132_s_at	81603	TRIM8	chr10:104394241-104408066	rs7904252	0.0102	4.55215	2.49486	yellow	-0.0368682	0.0368682	NULL
224858_at	25921	ZDHHC5	chr11:57192049-57225235	rs499188	0.0402	7.85106	2.48832	red	0.050246	0.050246	NO
222125_s_at	54681	PH-4	chr3:49002344-49019585	rs7617480	0.0256	5.46177	2.48573	yellow	-0.277933	0.277933	NO
223445_at	84062	DTNBP1	chr6:15631017-15771250	rs9370823	0.0102	3.93464	2.48543	turquoise	-0.364325	0.364325	NO
203236_s_at	3965	LGALS9	chr17:22982300-23000713	rs3763959	0.0108	3.83515	2.48382	turquoise	-0.385553	0.385553	NO
202069_s_at	3419	IDH3A	chr15:76228773-76249939	rs2304824	0.0296	4.55898	2.48359	black	0.0139114	0.0139114	NULL
203247_s_at	7572	ZNF24	chr18:31166175-31178424	rs4401110	0.048	4.42757	2.4792	green	0.173301	0.173301	YES
235200_at	93134	ZNF561	chr19:9580131-9592899	rs10422772	0.0109	3.30504	2.47673	blue	0.132353	0.132353	NO
207494_s_at	7629	ZNF76	chr6:35335487-35371738	rs6915627	0.019	3.40662	2.46427	yellow	-0.0398726	0.0398726	NO
218616_at	57117	INTS12	chr4:106823233-106849278	rs17035960	0.00582	6.89186	2.46103	red	0.0109303	0.0109303	YES
209333_at	8408	ULK1	chr12:130945231-130973649	rs9652059	0.0148	3.89985	2.458	yellow	-0.111878	0.111878	NULL
225063_at	84993	UBL7	chr15:72525370-72540563	rs7166701	0.0451	7.93639	2.45681	pink	-0.19083	0.19083	YES
226576_at	23092	ARHGAP26	chr5:142130475-142588765	rs258799	0.00176	3.42313	2.45591	blue	0.107521	0.107521	YES
230494_at	6574	SLC20A1	chr2:113119997-113137871	rs4849086	0.0495	4.88616	2.43975	blue	-0.151415	0.151415	YES
213778_x_at	92822	ZNF276	chr16:88314893-88334833	rs2011877	0.0213	3.13143	2.42796	blue	0.0759596	0.0759596	NULL
225133_at	51274	KLF3	chr4:38342184-38379524	rs3796533	0.0188	4.90703	2.42268	blue	0.222932	0.222932	YES
221571_at	7187	TRAF3	chr14:102313568-102442381	rs10137035	0.0422	7.25859	2.41643	red	0.0633526	0.0633526	NULL
1555536_at	118429	ANTXR2	chr4:81045748-81213264	rs4690113	0.00886	3.63463	2.41261	black	0.209362	0.209362	NULL
204232_at	2207	FCER1G	chr1:159451710-159455662	rs11587213	0.0301	3.72858	2.40962	turquoise	-0.214063	0.214063	NO
211168_s_at	5976	UPF1	chr19:18803743-18840039	rs757114	0.0115	9.84652	2.40885	salmon	0.099278	0.099278	NULL
222825_at	51633	OTUD6B	chr8:92151599-92168499	rs4419778	0.0498	6.27003	2.40669	magenta	0.314206	0.314206	NULL
203292_s_at	55823	VPS11	chr11:118443702-118457898	rs1003081	0.014	5.97255	2.40663	red	-0.13265	0.13265	NULL
218486_at	8462	KLF11	chr2:10101132-10112414	rs7632	0.0323	3.16533	2.40405	blue	-0.272871	0.272871	NULL
213111_at	200576	PIP5K3	chr2:208839235-208878516	rs6746926	0.0279	3.73818	2.40107	black	0.0197481	0.0197481	YES
202513_s_at	5528	PPP2R5D	chr6:43060307-43088058	rs2395943	0.0205	4.1945	2.4004	yellow	-0.130287	0.130287	NULL
218670_at	80324	PUS1	chr12:130979741-130994357	rs10794449	0.0154	2.96986	2.39524	turquoise	-0.125851	0.125851	NULL
219491_at	78999	LRFN4	chr11:66381451-66384522	rs7948839	0.0239	3.94438	2.39462	brown	-0.385121	0.385121	NULL
207524_at	7982	ST7	chr7:116380616-116651197	rs38870	0.0127	4.59609	2.38834	turquoise	0.279356	0.279356	YES
216323_x_at	113457	TUBA3D	chr2:131950135-131956977	rs6731616	0.0231	8.09638	2.38721	tan	0.00454292	0.00454292	NULL
202692_s_at	7343	UBTF	chr17:39637926-39651190	rs227584	0.000381	3.53327	2.38397	yellow	-0.17821	0.17821	NULL
202441_at	10613	ERLIN1	chr10:101899836-101935724	rs2862954	0.000949	5.82376	2.38249	red	0.225297	0.225297	NO
210569_s_at	27180	SIGLEC9	chr19:56319976-56325379	rs2075803	0.000258	8.47748	2.36585	red	-0.107791	0.107791	NULL
212146_at	23207	PLEKHM2	chr1:15880612-15933851	rs3766163	0.034	3.19548	2.36042	yellow	-0.298471	0.298471	NO
1556803_at	55703	POLR3B	chr12:105275618-105428105	rs10778470	0.0279	3.59935	2.35989	purple	0.0619976	0.0619976	YES
34846_at	816	CAMK2B	chr7:44225419-44331749	rs10441113	0.0229	3.94897	2.3555	brown	-0.38264	0.38264	NULL
238613_at	51776	ZAK	chr2:173648810-173800119	rs6753354	0.01	3.7815	2.35321	blue	-0.150417	0.150417	YES
216713_at	889	KRIT1	chr7:91666218-91713148	rs3750111	0.000586	5.62688	2.35128	magenta	0.397414	0.397414	YES
201760_s_at	55884	WSB2	chr12:116954879-116983334	rs5745879	0.0135	2.94773	2.33884	turquoise	-0.467183	0.467183	NO
202970_at	8445	DYRK2	chr12:66328778-66342711	rs3759159	0.0423	5.64256	2.33702	greenyellow	0.511484	0.511484	NO
219002_at	79675	FASTKD1	chr2:170094508-170138670	rs1900383	0.0259	5.34286	2.33274	blue	0.270598	0.270598	NO
222441_x_at	51012	SLMO2	chr20:57041594-57051296	rs151358	0.0375	3.50553	2.32625	black	0.130913	0.130913	NULL
225764_at	2120	ETV6	chr12:11694054-11939592	rs2051526	0.00931	5.56848	2.30421	tan	-0.381502	0.381502	YES
210588_x_at	3189	HNRNPH3	chr10:69761773-69772959	rs2031098	0.0404	3.68181	2.30215	turquoise	-0.0639461	0.0639461	NO
237314_at	219670	C10orf63	chr10:25310922-25345036	rs4749000	0.0105	4.74038	2.29512	green	0.0815576	0.0815576	YES
227075_at	55140	ELP3	chr8:28006502-28104588	rs1000275	0.0188	8.82886	2.29132	red	0.119091	0.119091	YES
223306_at	84650	EBPL	chr13:49132862-49163612	rs9596166	0.00834	4.3977	2.2899	turquoise	-0.0159047	0.0159047	NO
202834_at	183	AGT	chr1:228904891-228916959	rs4762	0.046	6.07146	2.28316	purple	0.219104	0.219104	NO
208847_s_at	128	ADH5	chr4:100211152-100228954	rs1230157	0.0127	7.42177	2.28105	red	0.158156	0.158156	NO
230623_x_at	57646	USP28	chr11:113173806-113251466	rs7126080	0.00277	6.29157	2.27997	greenyellow	0.411242	0.411242	NO
230202_at	5970	RELA	chr11:65178392-65186951	rs11227247	0.0469	5.94596	2.27191	blue	-0.00450616	0.00450616	NO
201648_at	3716	JAK1	chr1:65071493-65204775	rs4916005	0.0118	9.79569	2.26717	red	0.00681038	0.00681038	YES
202455_at	10014	HDAC5	chr17:39509646-39556540	rs227584	0.000508	9.12992	2.25961	tan	-0.365639	0.365639	NO
41397_at	55565	ZNF821	chr16:70451088-70474913	rs3751820	0.0361	3.63204	2.2578	turquoise	-0.536133	0.536133	YES
206174_s_at	5537	PPP6C	chr9:126948672-126992039	rs10986626	0.0351	9.40651	2.24581	pink	-0.139259	0.139259	NO
226361_at	131616	TMEM42	chr3:44878411-44882158	rs6792918	0.0329	6.64094	2.24377	red	-0.0349082	0.0349082	NO
216699_s_at	3816	KLK1	chr19:56014215-56018855	rs171953	0.0125	5.35742	2.24269	brown	-0.155645	0.155645	NO
202253_s_at	1785	DNM2	chr19:10689754-10803579	rs2738039	0.0235	4.02542	2.23114	yellow	-0.103398	0.103398	NULL
215245_x_at	2332	FMR1	chrX:146801200-146840333	rs1270101	0.018	4.95977	2.23047	black	-0.0916897	0.0916897	NULL
220017_x_at	1559	CYP2C9	chr10:96688404-96739138	rs7085745	0.00449	5.10513	2.22772	turquoise	0.225657	0.225657	YES
201755_at	4174	MCM5	chr22:34126115-34150495	rs133417	0.0233	6.44206	2.22566	pink	-0.173485	0.173485	NULL
209383_at	1649	DDIT3	chr12:56196637-56200567	rs2127318	0.03	3.97952	2.22238	blue	-0.20647	0.20647	NULL
218475_at	27037	TRMT2A	chr22:18479397-18484768	rs11089328	0.0402	4.08344	2.21629	yellow	-0.222323	0.222323	YES
212080_at	4297	MLL	chr11:117812414-117901146	rs629470	0.0108	3.5678	2.21185	yellow	0.03983	0.03983	NO
215537_x_at	23564	DDAH2	chr6:31802795-31806018	rs9267658	0.0257	10.5633	2.20923	pink	-0.324316	0.324316	NULL
217797_at	51506	UFC1	chr1:159390157-159395270	rs11265558	0.0203	8.19378	2.2008	red	-0.0347037	0.0347037	NULL
203064_s_at	3607	FOXK2	chr17:78070882-78155772	rs11658011	0.0414	7.14695	2.19582	yellow	-0.354752	0.354752	NO
205336_at	5816	PVALB	chr22:35526690-35545463	rs713953	0.0255	2.63606	2.19315	green	-0.225638	0.225638	NULL
215218_s_at	284403	WDR62	chr19:41237622-41287852	rs2301737	0.008	3.70286	2.19079	brown	-0.511594	0.511594	NULL
200932_s_at	10540	DCTN2	chr12:56210360-56227245	rs2127318	0.03	7.32484	2.19048	yellow	-0.236559	0.236559	NULL
209416_s_at	51343	FZR1	chr19:3473953-3489325	rs17674497	0.00113	5.53643	2.18908	brown	-0.279241	0.279241	NULL
225114_at	8540	AGPS	chr2:177965716-178116810	rs3213945	0.00735	3.61324	2.18783	black	-0.153104	0.153104	YES
227021_at	221656	AOF1	chr6:18263597-18332063	rs9396834	0.00604	3.92004	2.18482	yellow	-0.315298	0.315298	YES
223361_at	58527	C6orf115	chr6:139391511-139406132	rs2504377	0.0236	4.42917	2.18085	blue	0.0120564	0.0120564	NULL
229849_at	644150	WIPF3	chr7:29840865-29912316	rs174948	0.0308	8.34326	2.17731	purple	0.155496	0.155496	NO
222191_s_at	11285	B4GALT7	chr5:176959777-176969937	rs7720519	0.0408	5.7343	2.177	brown	-0.44695	0.44695	NULL
213079_at	90121	TSR2	chrX:54483577-54488456	rs7885717	0.045	4.34424	2.17588	blue	0.203969	0.203969	NULL
211554_s_at	317	APAF1	chr12:97563208-97653342	rs2288726	0.0183	3.24187	2.1731	black	0.248166	0.248166	NULL
219539_at	79833	GEMIN6	chr2:38858830-38862610	rs986019	0.000447	9.25322	2.16611	red	-0.0291797	0.0291797	YES
200778_s_at	4735	2009-09-02	chr2:241903395-241942114	rs2055566	0.0226	3.32077	2.16023	black	0.135149	0.135149	NO
1552347_at	9946	CRYZL1	chr21:33883517-33936030	rs7275789	0.0327	9.20016	2.15555	magenta	0.383514	0.383514	YES
38158_at	9700	ESPL1	chr12:51948349-51973694	rs2016266	1.97e-07	3.98014	2.15548	blue	-0.0480968	0.0480968	NULL
203992_s_at	7403	UTX	chrX:44617366-44856789	rs7056189	0.0426	3.77976	2.15006	blue	-0.14308	0.14308	NULL
201722_s_at	2589	GALNT1	chr18:31488593-31545792	rs11081915	0.0273	6.87648	2.14529	black	-0.0828414	0.0828414	NO
239243_at	27332	ZNF638	chr2:71412396-71515697	rs9309448	0.0286	15.2583	2.13619	magenta	0.301115	0.301115	NO
235199_at	54941	RNF125	chr18:27852442-27907152	rs8086733	0.00641	7.77935	2.13205	greenyellow	0.32507	0.32507	NULL
215696_s_at	9919	SEC16A	chr9:138454368-138497328	rs10870144	0.0211	3.82203	2.13088	turquoise	-0.109412	0.109412	NULL
211954_s_at	3843	IPO5	chr13:97403929-97474551	rs633161	0.000768	4.11689	2.13081	turquoise	0.192179	0.192179	NO
226168_at	130617	ZFAND2B	chr2:219779781-219782614	rs8447	0.0348	4.71202	2.12653	tan	-0.142772	0.142772	NULL
203932_at	3109	HLA-DMB	chr6:33010392-33016795	rs3132132	0.0299	3.1995	2.12544	turquoise	-0.452047	0.452047	NO
240592_at	254251	LCORL	chr4:17453941-17632483	rs7690457	0.0194	4.06184	2.1234	blue	0.241277	0.241277	NO
217986_s_at	11177	BAZ1A	chr14:34291687-34414604	rs7149819	0.00247	3.41276	2.11157	blue	-0.0189215	0.0189215	YES
209187_at	1810	DR1	chr1:93584065-93600736	rs2624437	0.016	4.3406	2.10811	black	-0.0721845	0.0721845	NO
221568_s_at	55327	LIN7C	chr11:27472698-27484879	rs7481311	0.0054	3.90026	2.10809	black	-0.0515559	0.0515559	YES
219431_at	79658	ARHGAP10	chr4:148872902-149213377	rs2043644	0.000245	4.41497	2.10411	brown	-0.296931	0.296931	YES
238520_at	55809	TRERF1	chr6:42303841-42527761	rs6932636	0.00285	6.3008	2.10403	blue	0.313455	0.313455	NO
209075_s_at	23479	ISCU	chr12:107480423-107487289	rs880844	0.00517	8.68911	2.10299	pink	-0.108599	0.108599	NO
205012_s_at	3029	HAGH	chr16:1799104-1817196	rs1178435	0.0175	8.35289	2.09398	pink	-0.0842709	0.0842709	NO
1553060_at	85481	PSKH2	chr8:87129806-87150967	rs4961056	0.0406	2.64604	2.09324	brown	-0.460119	0.460119	NO
214995_s_at	200316	APOBEC3F	chr22:37766618-37770374	rs5750726	0.05	5.16789	2.08698	greenyellow	0.334743	0.334743	NULL
209200_at	4208	MEF2C	chr5:88049814-88215058	rs12522630	0.00538	4.3474	2.08177	turquoise	-0.0824827	0.0824827	YES
226668_at	151525	WDSUB1	chr2:159800549-159851309	rs7591849	0.0175	6.38974	2.07787	red	0.216133	0.216133	YES
232018_at	79165	LENG1	chr19:59351190-59355258	rs4806716	0.0321	3.96292	2.07672	turquoise	-0.406641	0.406641	NULL
227878_s_at	84266	ALKBH7	chr19:6323443-6326040	rs7540	0.00173	4.05523	2.07328	turquoise	-0.176893	0.176893	NULL
238549_at	9139	CBFA2T2	chr20:31541588-31701498	rs1999242	0.0307	4.74757	2.06776	magenta	0.336611	0.336611	NULL
203351_s_at	5000	ORC4L	chr2:148408201-148494789	rs10928374	0.0483	4.44886	2.06293	black	0.206511	0.206511	NO
201004_at	6748	SSR4	chrX:152713287-152717148	rs7877342	0.00959	3.65847	2.05852	turquoise	-0.399661	0.399661	NULL
217752_s_at	55748	CNDP2	chr18:70314576-70339336	rs4892221	0.0126	5.19268	2.05537	red	-0.291825	0.291825	YES
206563_s_at	4987	OPRL1	chr20:62181931-62202440	rs910883	0.0458	4.00876	2.05437	turquoise	-0.39771	0.39771	NULL
218545_at	55297	CCDC91	chr12:28301399-28594366	rs12371059	0.00122	3.29074	2.04992	black	-0.0658438	0.0658438	YES
229594_at	144108	SPTY2D1	chr11:18584523-18612596	rs10500833	0.0425	3.25406	2.04923	turquoise	0.0263444	0.0263444	NO
212629_s_at	5586	PKN2	chr1:88922509-89074526	rs6704399	0.0068	4.14171	2.04829	turquoise	0.0698939	0.0698939	YES
202461_at	8892	EIF2B2	chr14:74539364-74546045	rs4899545	0.0234	3.62471	2.04115	green	0.134221	0.134221	NO
202140_s_at	1198	CLK3	chr15:72687765-72709595	rs7166701	0.0451	3.09745	2.03809	yellow	-0.160181	0.160181	YES
207159_x_at	23373	CRTC1	chr19:18655424-18754143	rs10423674	0.0113	4.33564	2.035	brown	-0.355961	0.355961	NULL
208627_s_at	4904	YBX1	chr1:42920652-42940607	rs7523056	0.0474	12.8966	2.03168	purple	-0.147319	0.147319	NO
219906_at	55096	FLJ10213	chr3:73193499-73195161	rs4677232	0.0273	6.60255	2.02955	magenta	0.119258	0.119258	NO
226939_at	132864	CPEB2	chr4:14614619-14680872	rs11944152	0.000411	2.60272	2.0252	blue	-0.170095	0.170095	YES
212543_at	202	AIM1	chr6:107066422-107125027	rs1340624	0.024	6.50789	2.02449	red	0.114769	0.114769	YES
219664_s_at	26063	DECR2	chr16:391858-402488	rs1204509	0.0352	3.46197	2.01959	brown	-0.409255	0.409255	NULL
217977_at	51734	SEPX1	chr16:1928234-1933295	rs9928312	0.0196	9.23439	2.01938	pink	-0.344973	0.344973	NULL
201595_s_at	55854	ZC3H15	chr2:187059129-187082332	rs4569437	0.00805	6.4893	2.01873	black	-0.0511692	0.0511692	YES
204203_at	1054	CEBPG	chr19:38556448-38565432	rs3745968	4.41e-05	5.61212	2.01358	red	-0.0963057	0.0963057	NO
209477_at	2010	EMD	chrX:153260790-153263075	rs2070822	0.0127	2.78441	2.01228	green	-0.0448202	0.0448202	NULL
219119_at	51691	LSM8	chr7:117611321-117620116	rs39495	0.0284	7.67821	2.01078	red	0.177094	0.177094	NO
213761_at	56890	MDM1	chr12:66974612-67012428	rs17224810	0.000735	3.15563	1.98996	green	0.144228	0.144228	YES
208693_s_at	2617	GARS	chr7:30600705-30640173	rs38488	0.0165	7.53092	1.98985	pink	0.128272	0.128272	YES
214141_x_at	6432	SFRS7	chr2:38824246-38832140	rs986019	0.000224	5.66825	1.98968	black	0.160813	0.160813	YES
223694_at	81786	TRIM7	chr5:180553529-180560536	rs746439	0.0161	4.43182	1.98836	turquoise	-0.247328	0.247328	NULL
232162_at	79943	ZNF696	chr8:144444933-144453495	rs7837655	0.0218	2.63187	1.98583	brown	-0.141551	0.141551	NULL
208739_x_at	6613	SUMO2	chr17:70675419-70690693	rs729405	0.0184	9.86514	1.98488	purple	-0.110186	0.110186	NULL
205211_s_at	9610	RIN1	chr11:65856117-65860576	rs2279861	0.0047	3.41373	1.97885	brown	-0.306055	0.306055	NULL
212597_s_at	10042	HMG2L1	chr22:33983488-34021800	rs1053593	0.0047	2.48473	1.97796	blue	0.0658994	0.0658994	NO
212286_at	23253	ANKRD12	chr18:9126757-9275206	rs10502391	0.00635	3.9289	1.97567	black	0.269942	0.269942	NO
221432_s_at	81894	SLC25A28	chr10:101360264-101370211	rs6584300	0.0388	4.39003	1.97151	yellow	-0.293528	0.293528	NO
235865_at	10658	CUGBP1	chr11:47446520-47467152	rs11039035	0.0142	7.60529	1.96705	purple	0.0719948	0.0719948	NO
227414_at	84236	RHBDD1	chr2:227409016-227569836	rs7587551	0.00978	3.74267	1.96236	green	-0.135324	0.135324	NO
208763_s_at	1831	TSC22D3	chrX:106843107-106846367	rs5917070	0.0167	3.31665	1.96051	green	-0.214354	0.214354	NULL
224740_at	643155	C5orf43	chr5:60489292-60494059	rs248685	0.0288	7.06436	1.95783	turquoise	0.0635042	0.0635042	NO
226857_at	128272	ARHGEF19	chr1:16397185-16411691	rs221048	0.0148	2.60455	1.95594	brown	-0.244264	0.244264	NULL
212861_at	84975	MFSD5	chr12:51932146-51934455	rs7314769	2.96e-05	8.92039	1.94849	salmon	0.140137	0.140137	NULL
241827_at	284370	ZNF615	chr19:57186399-57203270	rs3752120	0.0381	2.60995	1.94359	blue	0.244644	0.244644	NO
203573_s_at	5875	RABGGTA	chr14:23804583-23810583	rs3940231	0.0481	3.69779	1.94245	turquoise	-0.19702	0.19702	NULL
226153_s_at	246175	CNOT6L	chr4:78853564-78959568	rs9654194	0.000596	5.01766	1.93705	greenyellow	0.289071	0.289071	YES
208670_s_at	23741	EID1	chr15:46957581-46959672	rs10519197	4.92e-05	3.40953	1.93497	black	-0.111953	0.111953	NO
201954_at	10095	ARPC1B	chr7:98810264-98830340	rs952319	0.000439	5.91531	1.92893	tan	-0.223608	0.223608	NO
236030_at	283248	RCOR2	chr11:63435277-63440892	rs481835	0.00501	2.38641	1.92008	brown	-0.067476	0.067476	NULL
202749_at	7485	WRB	chr21:39674139-39691486	rs2837007	1.85e-06	2.55705	1.91711	green	0.289291	0.289291	YES
244825_at	57477	SHROOM4	chrX:50351386-50573784	rs911089	0.0062	2.42576	1.91479	green	0.0769421	0.0769421	NULL
211946_s_at	23215	BAT2D1	chr1:169721289-169829273	rs10913157	0.000983	7.68501	1.91318	red	0.0841899	0.0841899	YES
1555996_s_at	1974	EIF4A2	chr3:187984054-187990379	rs1426810	0.0265	3.67898	1.91017	black	0.27458	0.27458	NO
223274_at	6941	TCF19	chr6:31234281-31239971	rs2233956	0.0108	3.69897	1.90753	blue	-0.194415	0.194415	NO
221654_s_at	9960	USP3	chr15:61583862-61670716	rs2165882	0.0339	3.02811	1.89684	turquoise	-0.246409	0.246409	NO
210301_at	7498	XDH	chr2:31410691-31491115	rs761925	0.00525	2.71115	1.89508	turquoise	0.137277	0.137277	YES
224777_s_at	5049	PAFAH1B2	chr11:116520249-116544024	rs236919	0.00514	5.00628	1.89463	red	-0.23415	0.23415	NO
220451_s_at	79444	BIRC7	chr20:61337720-61342299	rs1075557	0.00867	4.17025	1.89459	brown	-0.215421	0.215421	NULL
210205_at	8705	B3GALT4	chr6:33352894-33354580	rs464921	0.049	7.47853	1.88797	pink	-0.120412	0.120412	NULL
228356_at	29123	ANKRD11	chr16:87861535-88084470	rs3096309	0.0148	5.34164	1.88758	tan	-0.309284	0.309284	NO
1552620_at	163778	SPRR4	chr1:151209751-151211693	rs10888527	0.00858	2.63372	1.88667	turquoise	0.220872	0.220872	NO
225084_at	10640	EXOC5	chr14:56738946-56805370	rs11158157	0.0287	3.91736	1.88462	yellow	0.180402	0.180402	YES
208270_s_at	6051	RNPEP	chr1:200218388-200241898	rs4950752	0.00885	3.26039	1.88382	brown	-0.151255	0.151255	NULL
1569206_at	255394	TCP11L2	chr12:105220710-105264922	rs10778470	0.0217	4.0041	1.86247	purple	0.233948	0.233948	YES
218254_s_at	51128	SAR1B	chr5:133970017-133996426	rs2305049	0.0337	7.48816	1.85779	black	-0.0323179	0.0323179	NO
225216_at	139231	CXorf39	chrX:103297956-103322783	rs170130	0.0162	5.16004	1.85179	magenta	0.251372	0.251372	NULL
227102_at	23087	TRIM35	chr8:27198320-27224751	rs957008	0.00606	2.8147	1.85064	green	0.0401263	0.0401263	YES
227716_at	91544	UBXN11	chr1:26481359-26505782	rs11247933	0.0406	2.79673	1.84604	yellow	-0.00321663	0.00321663	YES
218405_at	29777	ABT1	chr6:26705158-26708256	rs2494711	0.00456	10.7111	1.84545	pink	0.0597043	0.0597043	YES
220290_at	55057	AIM1L	chr1:26520936-26543030	rs11247933	0.0473	3.17613	1.844	brown	-0.354632	0.354632	YES
1559954_s_at	11325	DDX42	chr17:59205298-59250409	rs12452187	0.00277	2.56702	1.83813	black	0.282254	0.282254	NO
200683_s_at	7332	UBE2L3	chr22:20251956-20308323	rs5754217	0.00253	6.16269	1.83777	red	-0.0791834	0.0791834	NO
231780_at	26301	GBGT1	chr9:135018160-135029122	rs2073924	0.00551	3.65616	1.83575	yellow	-0.121091	0.121091	NULL
222699_s_at	79666	PLEKHF2	chr8:96215213-96238087	rs7839455	0.0223	5.38684	1.83398	black	-0.0115447	0.0115447	NO
222154_s_at	26010	LOC26010	chr2:200878848-201055231	rs3754794	0.0353	2.18258	1.83297	turquoise	-0.241575	0.241575	YES
202533_s_at	1719	DHFR	chr5:79957800-79986556	rs6151838	0.0115	3.67113	1.83279	turquoise	0.0829808	0.0829808	YES
202782_s_at	51763	INPP5K	chr17:1344620-1366704	rs2270229	0.0483	4.84446	1.82329	yellow	-0.0563397	0.0563397	NO
202909_at	9852	EPM2AIP1	chr3:37002361-37009799	rs6789043	0.0061	3.51331	1.82067	magenta	0.248546	0.248546	NO
220746_s_at	51720	UIMC1	chr5:176264611-176366049	rs2456180	0.00513	3.07646	1.82007	green	-0.196779	0.196779	NO
1554616_at	5271	SERPINB8	chr18:59788242-59804867	rs9960471	0.0424	7.93127	1.81714	purple	0.254925	0.254925	NULL
222413_s_at	58508	MLL3	chr7:151462942-151764023	rs10277069	0.0438	3.40852	1.81695	turquoise	0.035725	0.035725	NO
213241_at	10154	PLXNC1	chr12:93066629-93223356	rs10128868	0.0126	3.21721	1.81242	turquoise	-0.0758056	0.0758056	YES
229909_at	283358	B4GALNT3	chr12:439803-541319	rs7313849	0.00552	3.71002	1.81095	brown	-0.39074	0.39074	NO
227416_s_at	85437	ZCRB1	chr12:40992154-41006199	rs10880221	0.0407	4.09846	1.80466	turquoise	0.126506	0.126506	YES
212955_s_at	5438	POLR2I	chr19:41296450-41298046	rs1009381	0.0218	6.97379	1.80398	pink	-0.00121749	0.00121749	NULL
216902_s_at	54700	RRN3	chr16:15061379-15095659	rs2941256	0.0201	3.67038	1.80323	yellow	0.205614	0.205614	NO
1559754_at	4050	LTB	chr6:31656314-31658181	rs3093662	0.00119	3.87733	1.80223	purple	0.307296	0.307296	NULL
213279_at	115817	DHRS1	chr14:23829645-23838506	rs3181384	0.0127	2.36702	1.80125	blue	-0.0640499	0.0640499	YES
208994_s_at	9360	PPIG	chr2:170149095-170202500	rs1900383	0.0311	7.7051	1.80032	pink	0.274814	0.274814	NO
205622_at	6610	SMPD2	chr6:109868623-109871815	rs11968978	0.000334	5.46348	1.79786	turquoise	-0.278801	0.278801	NO
209148_at	6257	RXRB	chr6:33269342-33276410	rs2855459	0.0132	3.03454	1.79637	yellow	0.0933524	0.0933524	NO
200699_at	11014	KDELR2	chr7:6467236-6490374	rs1523609	0.0186	7.13138	1.79564	salmon	0.0445946	0.0445946	NULL
1555201_a_at	55005	RMND1	chr6:151767681-151815009	rs3823311	0.0404	2.8433	1.7891	brown	0.340133	0.340133	YES
216220_s_at	134	ADORA1	chr1:201363458-201403156	rs3753472	0.0269	2.03124	1.78551	brown	-0.314622	0.314622	NO
205423_at	162	AP1B1	chr22:28053668-28114569	rs174775	0.00347	8.51515	1.78219	pink	-0.371392	0.371392	NO
231252_at	151050	C2orf67	chr2:210593679-210744296	rs7560910	0.00761	6.87495	1.78153	magenta	0.341715	0.341715	NO
203658_at	788	SLC25A20	chr3:48869359-48911406	rs7617480	0.0256	7.50027	1.77	red	0.0934966	0.0934966	NO
226378_s_at	148223	C19orf25	chr19:1424199-1430228	rs166451	0.0265	4.23808	1.76932	yellow	-0.316117	0.316117	NULL
211097_s_at	5089	PBX2	chr6:32260487-32265941	rs204993	0.000289	2.28172	1.76801	blue	0.3851	0.3851	NULL
218743_at	79643	CHMP6	chr17:76580235-76588528	rs8081168	0.0201	4.0589	1.75737	tan	-0.319556	0.319556	NULL
206047_at	2784	GNB3	chr12:6819635-6826818	rs2238114	0.0111	3.35186	1.75547	blue	-0.166591	0.166591	NULL
220750_s_at	64175	LEPRE1	chr1:42984592-43005342	rs10890213	0.0116	2.46521	1.75534	blue	0.117863	0.117863	NULL
219500_at	23529	CLCF1	chr11:66888214-66897782	rs6591239	0.00709	3.5116	1.75026	blue	-0.349115	0.349115	NULL
204546_at	9764	KIAA0513	chr16:83618910-83685329	rs2291962	0.0016	4.75264	1.74895	tan	-0.363064	0.363064	YES
220130_x_at	56413	LTB4R2	chr14:23848000-23850798	rs3181384	0.00317	2.67234	1.74862	brown	-0.157322	0.157322	YES
209027_s_at	10006	ABI1	chr10:27075530-27189965	rs1409128	0.0292	2.84941	1.74461	black	0.0337264	0.0337264	NO
233656_s_at	51542	VPS54	chr2:63973170-64099718	rs1517405	0.00501	2.64795	1.74396	blue	-0.342506	0.342506	YES
240311_at	342977	NANOS3	chr19:13848949-13852571	rs2124912	0.0385	2.3965	1.73922	brown	-0.213623	0.213623	NULL
1553685_s_at	6667	SP1	chr12:52060245-52096493	rs4759334	0.0252	4.17959	1.73786	black	0.382842	0.382842	NULL
211233_x_at	2099	ESR1	chr6:152053323-152466101	rs3020331	6.77e-08	3.16015	1.73311	brown	-0.450208	0.450208	NO
225395_s_at	158293	FAM120AOS	chr9:95248602-95255695	rs4743923	0.017	7.41516	1.73042	salmon	0.128612	0.128612	YES
218124_at	54884	RETSAT	chr2:85422732-85435166	rs6747513	0.0226	3.58721	1.72898	turquoise	-0.0714245	0.0714245	NULL
202314_at	1595	CYP51A1	chr7:91579398-91601776	rs1063243	0.00426	3.83006	1.72804	black	-0.0559327	0.0559327	YES
200017_at	6233	RPS27A	chr2:55313327-55316249	rs1056445	0.0154	3.91421	1.72557	pink	0.00548722	0.00548722	YES
203778_at	4126	MANBA	chr4:103771690-103901196	rs223420	0.0424	9.07823	1.72296	brown	-0.253361	0.253361	YES
225707_at	151188	ARL6IP6	chr2:153283375-153325669	rs6434128	0.0144	2.38091	1.71698	black	-0.0195951	0.0195951	YES
206868_at	9754	STARD8	chrX:67784235-67862403	rs2050979	0.0393	3.01063	1.71559	green	0.0293779	0.0293779	NULL
204205_at	60489	APOBEC3G	chr22:37803081-37813694	rs139272	0.0282	7.92999	1.7139	greenyellow	0.129374	0.129374	NULL
204264_at	1376	CPT2	chr1:53434688-53452457	rs737464	0.0377	5.2936	1.71386	red	0.0724476	0.0724476	NULL
218083_at	80142	PTGES2	chr9:129922792-129930295	rs884115	0.0388	3.22508	1.71243	turquoise	-0.268355	0.268355	NULL
223439_at	79576	NKAP	chrX:118943050-118961763	rs5910713	0.000281	4.1346	1.70568	yellow	-0.430326	0.430326	NULL
213677_s_at	5378	PMS1	chr2:190357055-190450600	rs4667295	0.03	6.58799	1.70438	magenta	0.440648	0.440648	YES
209664_x_at	4772	NFATC1	chr18:75256759-75329165	rs8097537	0.0163	2.45556	1.70426	brown	-0.349717	0.349717	NULL
221769_at	90864	SPSB3	chr16:1766713-1772582	rs1178435	0.00699	3.74335	1.70398	yellow	-0.0732289	0.0732289	NULL
208916_at	6510	SLC1A5	chr19:51969979-51983653	rs2070246	0.0211	2.60943	1.69991	yellow	0.0480137	0.0480137	NO
221772_s_at	55844	PPP2R2D	chr10:133597949-133620043	rs7072006	0.00558	4.82708	1.6993	tan	-0.183088	0.183088	NULL
212088_at	23203	PMPCA	chr9:138424936-138438034	rs10870144	0.0158	7.17785	1.69199	salmon	0.213097	0.213097	NULL
227393_at	338440	ANO9	chr11:407929-432011	rs10794324	0.0149	3.43297	1.69065	brown	-0.486694	0.486694	NULL
215984_s_at	10139	ARFRP1	chr20:61800439-61809799	rs2297440	0.0427	3.78727	1.69064	blue	0.228491	0.228491	NULL
204937_s_at	10782	ZNF274	chr19:63386207-63416739	rs2445858	0.0226	2.947	1.68888	blue	0.281117	0.281117	NULL
242782_x_at	130612	TMEM198	chr2:220116988-220123561	rs3731918	0.0441	2.18967	1.68748	brown	-0.17529	0.17529	NULL
202117_at	392	ARHGAP1	chr11:46655207-46678696	rs6485702	3.63e-05	7.49003	1.68537	pink	-0.108601	0.108601	NULL
223324_s_at	54822	TRPM7	chr15:48639781-48766286	rs3098198	0.0456	4.73415	1.68144	magenta	0.30217	0.30217	NO
201900_s_at	10327	AKR1A1	chr1:45789084-45808308	rs998199	0.0229	9.1392	1.67771	red	-0.444578	0.444578	NO
221180_at	80122	YSK4	chr2:135438742-135498718	rs6706490	0.0257	3.41592	1.67723	turquoise	-0.0255578	0.0255578	YES
1556493_a_at	23081	JMJD2C	chr9:6747653-7165648	rs2296067	0.0295	3.26479	1.6729	magenta	0.228368	0.228368	YES
216026_s_at	5426	POLE	chr12:131710420-131774018	rs11614717	0.00627	3.11009	1.67104	yellow	-0.0068255	0.0068255	NULL
215153_at	9722	NOS1AP	chr1:160306204-160606437	rs2819328	0.0186	2.38225	1.66724	blue	0.0300476	0.0300476	YES
229142_s_at	582	BBS1	chr11:66034694-66057660	rs7925108	0.0254	2.36307	1.66062	brown	-0.467341	0.467341	NO
201907_x_at	1857	DVL3	chr3:185355977-185374008	rs2175525	0.00134	2.40716	1.65942	brown	-0.360512	0.360512	NULL
224673_at	114823	LENG8	chr19:59652211-59665008	rs3745437	0.032	3.67755	1.65298	yellow	0.0659133	0.0659133	NULL
203572_s_at	6878	TAF6	chr7:99542628-99554915	rs4729568	0.00267	2.86478	1.65206	yellow	0.0678317	0.0678317	NO
212184_s_at	23118	MAP3K7IP2	chr6:149680755-149774442	rs6570963	0.0112	2.15627	1.65096	green	0.0446992	0.0446992	YES
206735_at	1137	CHRNA4	chr20:61445108-61463139	rs3787138	0.0244	2.86565	1.64265	brown	-0.194988	0.194988	NULL
203951_at	1264	CNN1	chr19:11510578-11522138	rs2052474	0.00268	3.81701	1.63729	purple	-0.0299137	0.0299137	NULL
212746_s_at	9859	CEP170	chr1:241354352-241485331	rs2490395	0.0357	3.08678	1.63661	magenta	0.263344	0.263344	NO
223223_at	64801	ARV1	chr1:229181445-229203102	rs6667425	0.034	3.5307	1.63032	blue	0.324651	0.324651	NO
1556151_at	81533	ITFG1	chr16:45746798-46052516	rs3095627	0.011	2.15869	1.62833	green	-0.361956	0.361956	YES
207992_s_at	272	AMPD3	chr11:10428799-10485702	rs2071018	0.0352	4.17502	1.6265	red	0.261441	0.261441	YES
221904_at	131408	FAM131A	chr3:185540951-185546757	rs4912539	0.0447	3.46367	1.62631	turquoise	-0.382202	0.382202	NULL
200910_at	7203	CCT3	chr1:154545375-154574819	rs933489	0.0347	10.0682	1.6184	salmon	0.0587018	0.0587018	NO
1559127_x_at	23223	RRP12	chr10:99106447-99151055	rs954149	0.0418	2.2195	1.6134	blue	-0.0805939	0.0805939	NO
203942_s_at	2011	MARK2	chr11:63363470-63433623	rs481835	0.015	3.76383	1.61171	brown	-0.254365	0.254365	NULL
202043_s_at	6611	SMS	chrX:21868762-21922876	rs732946	0.0189	5.33321	1.60909	pink	-0.126578	0.126578	NULL
1553253_at	92591	ASB16	chr17:39603599-39611977	rs227584	0.000254	4.02552	1.60855	black	0.131463	0.131463	NULL
224247_s_at	55173	MRPS10	chr6:42282516-42293611	rs13217993	0.00104	4.10102	1.60803	black	0.138602	0.138602	NULL
212830_at	1955	MEGF9	chr9:122402911-122516433	rs1359329	0.00345	3.68706	1.60561	pink	-0.273773	0.273773	NO
227433_at	205717	KIAA2018	chr3:114849922-114898183	rs13061150	0.028	3.2833	1.6056	yellow	-0.139081	0.139081	NO
213046_at	8106	PABPN1	chr14:22859236-22865209	rs1950252	0.00724	3.39295	1.60488	green	0.241976	0.241976	YES
221251_x_at	83444	INO80B	chr2:74535706-74538595	rs759075	0.0036	3.88378	1.60337	yellow	-0.520143	0.520143	NO
212196_at	3572	IL6ST	chr5:55272450-55326520	rs6861772	0.0476	3.50974	1.60052	yellow	-0.0906264	0.0906264	NULL
209322_s_at	25970	SH2B1	chr16:28782814-28793027	rs7193402	0.0486	3.78724	1.598	yellow	0.0913744	0.0913744	NULL
1555419_a_at	427	ASAH1	chr8:17958204-17986159	rs523171	0.0471	3.04739	1.59164	black	-0.275259	0.275259	NO
242297_at	6239	RREB1	chr6:7053262-7196194	rs2714335	0.00974	2.58919	1.58539	turquoise	0.169221	0.169221	NULL
202767_at	53	ACP2	chr11:47217428-47227033	rs11039035	0.00949	2.02596	1.58387	blue	-0.0837638	0.0837638	NO
201296_s_at	26118	WSB1	chr17:22645232-22664772	rs9303634	0.0437	2.17488	1.5837	blue	-0.0370276	0.0370276	NULL
226543_at	63915	MUTED	chr6:7959213-8009646	rs9406074	0.021	2.77944	1.58258	green	0.108274	0.108274	NO
202745_at	9101	USP8	chr15:48503870-48580569	rs4318151	0.0358	4.42071	1.57433	magenta	0.166267	0.166267	NO
204253_s_at	7421	VDR	chr12:46521586-46585081	rs7132324	0.0135	3.27118	1.57051	brown	-0.38777	0.38777	NO
1553483_at	254187	TSGA10IP	chr11:65469690-65484010	rs653914	0.00926	2.18189	1.56985	brown	-0.519698	0.519698	NO
205716_at	55972	SLC25A40	chr7:87303353-87343604	rs1012577	0.0137	2.37141	1.56909	black	0.12519	0.12519	YES
230191_at	84630	TTBK1	chr6:43319199-43363975	rs2651187	0.0325	3.07556	1.56027	black	-0.000456095	0.000456095	NULL
222867_s_at	51003	MED31	chr17:6487356-6495678	rs2304977	0.014	5.41421	1.5566	red	0.0672268	0.0672268	YES
233568_x_at	55280	CWF19L1	chr10:101982044-102017427	rs10883447	0.000175	4.1086	1.5516	red	0.126819	0.126819	NO
202639_s_at	8498	RANBP3	chr19:5867151-5929320	rs4807830	0.0306	7.76055	1.55121	pink	-0.0639122	0.0639122	NO
224748_at	10238	WDR68	chr17:58981553-59025373	rs12452187	0.00277	11.4807	1.54897	salmon	0.100916	0.100916	NO
220635_at	170680	PSORS1C2	chr6:31213289-31215106	rs2233952	0.00917	3.05673	1.53992	black	-0.0531313	0.0531313	NO
219100_at	79991	OBFC1	chr10:105627307-105668035	rs3752949	0.0175	2.36473	1.53954	turquoise	-0.105388	0.105388	NO
209698_at	54535	CCHCR1	chr6:31218194-31233545	rs2233956	0.0122	2.02857	1.53702	blue	-0.200487	0.200487	NO
231090_s_at	196528	ARID2	chr12:44409886-44588086	rs11183212	0.00439	3.24252	1.53135	magenta	0.458601	0.458601	NO
226209_at	4731	NDUFV3	chr21:43186446-43202842	rs2839591	0.0452	4.8553	1.52967	red	0.11814	0.11814	NO
202633_at	11073	TOPBP1	chr3:134802138-134863427	rs10935070	0.0401	5.50013	1.52563	magenta	0.0933552	0.0933552	YES
205104_at	9751	SNPH	chr20:1194959-1237971	rs3818331	0.0337	3.36127	1.51798	brown	-0.330247	0.330247	NO
1554129_a_at	149685	ADIG	chr20:36643251-36650518	rs6064733	0.0495	2.83731	1.51785	purple	0.220605	0.220605	NO
212053_at	23042	PDXDC1	chr16:14976333-15039053	rs1136001	0.049	2.5367	1.51417	turquoise	0.0725331	0.0725331	NULL
218912_at	79571	GCC1	chr7:127007917-127012890	rs806214	0.00255	7.16524	1.51269	salmon	-0.000812328	0.000812328	YES
206247_at	4277	MICB	chr6:31573833-31586880	rs3093662	0.00836	2.52736	1.50184	blue	-0.242548	0.242548	NO
210397_at	1672	DEFB1	chr8:6715508-6722939	rs2741108	0.0324	2.75473	1.49963	blue	-0.2456	0.2456	NO
225945_at	79027	ZNF655	chr7:98993980-99000264	rs952319	0.000439	3.96843	1.49787	magenta	0.279085	0.279085	NO
201594_s_at	9989	PPP4R1	chr18:9536791-9604600	rs2306134	0.0106	7.95036	1.49613	salmon	0.105032	0.105032	YES
213669_at	23149	FCHO1	chr19:17723335-17760365	rs6512223	0.00409	3.48093	1.49538	yellow	-0.0258881	0.0258881	NO
233763_at	57226	LYRM2	chr6:90398663-90405195	rs761731	0.0166	3.08368	1.49142	purple	0.23084	0.23084	NO
223621_at	29944	PNMA3	chrX:151975421-151979483	rs6526155	0.0261	2.94767	1.48694	blue	-0.118117	0.118117	NULL
1555754_s_at	1822	ATN1	chr12:6903886-6921745	rs2238114	0.0166	3.34968	1.48281	black	-0.088533	0.088533	NULL
220935_s_at	55755	CDK5RAP2	chr9:122190967-122382258	rs3780674	4.97e-06	2.07638	1.4805	green	-0.261321	0.261321	NO
208416_s_at	6710	SPTB	chr14:64282753-64359619	rs230723	0.0276	2.12745	1.47785	green	-0.308744	0.308744	NO
203154_s_at	10298	PAK4	chr19:44308259-44361886	rs692191	0.00803	2.0607	1.47639	turquoise	0.000349072	0.000349072	NULL
222976_s_at	7170	TPM3	chr1:152394403-152422349	rs4459102	0.0234	6.29196	1.47589	tan	-0.210172	0.210172	NO
221813_at	54455	FBXO42	chr1:16449145-16551535	rs1008529	0.0133	2.53145	1.47572	blue	0.253333	0.253333	YES
213106_at	10396	ATP8A1	chr4:42105148-42353879	rs4280770	0.0315	2.47796	1.47483	brown	0.513253	0.513253	YES
224964_s_at	54331	GNG2	chr14:51396799-51506268	rs12147761	0.0186	4.02156	1.4739	greenyellow	0.390232	0.390232	YES
209666_s_at	1147	CHUK	chr10:101938113-101979334	rs10883447	0.000131	2.102	1.47307	black	0.234601	0.234601	NO
214674_at	10869	USP19	chr3:49121111-49133217	rs7617480	0.0384	5.50193	1.47141	brown	-0.329598	0.329598	NO
201577_at	4830	NME1	chr17:46585918-46594449	rs2215290	0.0189	2.37725	1.46854	turquoise	0.163457	0.163457	NULL
226672_s_at	83933	HDAC10	chr22:49025739-49031941	rs4838866	0.00823	6.44888	1.46474	brown	-0.162834	0.162834	NULL
243288_at	56950	SMYD2	chr1:212521187-212577100	rs7544984	0.0054	1.93715	1.45768	brown	-0.459624	0.459624	YES
202123_s_at	25	ABL1	chr9:132579088-132752879	rs3808814	0.03	2.93595	1.45439	turquoise	-0.0599994	0.0599994	YES
224844_at	57606	SLAIN2	chr4:48038369-48122972	rs11725992	0.036	2.83092	1.44841	black	-0.0184775	0.0184775	YES
225673_at	91663	MYADM	chr19:59061422-59071501	rs8103771	0.0311	4.62021	1.44315	turquoise	-0.176459	0.176459	NULL
234971_x_at	113026	PLCD3	chr17:40544533-40565417	rs8069937	0.0336	2.94208	1.4345	brown	-0.307172	0.307172	NO
222545_s_at	80195	C10orf57	chr10:81828405-81842287	rs2342606	0.0371	2.53294	1.43424	brown	-0.145482	0.145482	NO
203298_s_at	3720	JARID2	chr6:15354505-15630232	rs2299049	0.0414	3.11046	1.42789	tan	-0.179296	0.179296	NO
227413_at	134510	UBLCP1	chr5:158622666-158645626	rs2569254	0.00539	4.37834	1.42293	black	0.119498	0.119498	YES
202413_s_at	7398	USP1	chr1:62674562-62690063	rs10889353	0.0269	8.0253	1.41925	greenyellow	0.305627	0.305627	NO
220245_at	51151	SLC45A2	chr5:33980477-34020537	rs15612	0.0017	2.40121	1.41364	blue	0.130656	0.130656	NULL
210385_s_at	51752	ERAP1	chr5:96122269-96169648	rs28129	0.0259	3.01424	1.40297	black	0.137956	0.137956	YES
217761_at	55256	ADI1	chr2:3480696-3502354	rs11680305	0.00899	2.1237	1.3831	green	0.19459	0.19459	NO
209622_at	8576	STK16	chr2:219818435-219821873	rs8447	0.0348	2.73434	1.38188	turquoise	-0.312453	0.312453	NULL
202775_s_at	6433	SFRS8	chr12:130761587-130850235	rs10736911	0.0337	4.57384	1.38039	tan	0.0623746	0.0623746	NO
241428_x_at	6919	TCEA2	chr20:62158882-62174144	rs816953	0.00544	2.18088	1.37966	turquoise	-0.227856	0.227856	NULL
202304_at	22862	FNDC3A	chr13:48448048-48681916	rs9568142	0.0181	2.44572	1.37681	black	0.00533216	0.00533216	NO
226950_at	94	ACVRL1	chr12:50587468-50603412	rs2277383	0.00372	2.27383	1.37166	brown	-0.200727	0.200727	NULL
212919_at	167227	DCP2	chr5:112340331-112384566	rs9122	0.0373	4.4512	1.36938	magenta	0.441344	0.441344	NO
208784_s_at	116138	KLHDC3	chr6:43089954-43097009	rs6901782	0.0262	3.02344	1.36595	yellow	0.0249519	0.0249519	NULL
226292_at	726	CAPN5	chr11:76455639-76514846	rs12421551	0.0159	2.36069	1.36094	brown	-0.477258	0.477258	NULL
204633_s_at	9252	RPS6KA5	chr14:90406922-90596746	rs1286147	6.61e-06	5.09773	1.35507	magenta	0.270867	0.270867	YES
201137_s_at	3115	HLA-DPB1	chr6:33151737-33162954	rs2855459	0.0329	5.09788	1.35216	pink	-0.0964014	0.0964014	NO
223893_at	10117	ENAM	chr4:71713324-71731400	rs12640848	0.0112	4.06463	1.35034	purple	0.256903	0.256903	NO
202064_s_at	6400	SEL1L	chr14:81007645-81069886	rs932667	0.0456	4.29284	1.34982	tan	0.0760546	0.0760546	NO
201178_at	25793	FBXO7	chr22:31200706-31224818	rs5749452	0.0428	3.45509	1.34575	tan	-0.19779	0.19779	YES
223320_s_at	23456	ABCB10	chr1:227718951-227761065	rs1065674	0.0283	2.68854	1.34565	black	0.215582	0.215582	NO
218842_at	79657	RPAP3	chr12:46343340-46386041	rs1233055	0.0332	2.3944	1.34539	black	0.15045	0.15045	NO
209111_at	6048	RNF5	chr6:32254139-32256548	rs204999	0.00146	4.89663	1.34007	red	0.0745026	0.0745026	NULL
205333_s_at	9986	RCE1	chr11:66367458-66370579	rs7948839	0.0239	2.23982	1.33961	brown	-0.271947	0.271947	NULL
214746_s_at	168544	ZNF467	chr7:149092384-149101228	rs855675	0.017	2.3926	1.33942	yellow	0.0239279	0.0239279	NULL
218436_at	64374	SIL1	chr5:138310308-138561964	rs2351905	0.0326	2.20677	1.33929	turquoise	-0.410545	0.410545	YES
1553039_a_at	136371	ASB10	chr7:150503717-150515411	rs7782650	0.00113	5.12623	1.33611	blue	-0.125906	0.125906	NO
218543_s_at	64761	PARP12	chr7:139370017-139409990	rs10267006	0.000754	1.96908	1.33211	turquoise	-0.42196	0.42196	NO
202303_x_at	8467	SMARCA5	chr4:144654065-144694017	rs11730153	0.0272	8.34664	1.33007	greenyellow	0.0964283	0.0964283	NULL
213136_at	5771	PTPN2	chr18:12775479-12874334	rs2542170	0.0298	5.63105	1.3298	red	-0.18872	0.18872	NO
212947_at	23315	SLC9A8	chr20:47862656-47942179	rs6067248	0.0432	2.18577	1.32837	blue	-0.163518	0.163518	NO
204484_at	5287	PIK3C2B	chr1:202658380-202726097	rs898386	0.0189	3.28622	1.32606	brown	0.469062	0.469062	NO
229389_at	89849	ATG16L2	chr11:72203098-72218328	rs2282613	0.00337	4.68989	1.32315	magenta	0.222776	0.222776	NO
1562022_s_at	5883	RAD9A	chr11:66915998-66922459	rs2255990	0.00331	3.02172	1.32274	brown	-0.163075	0.163075	NULL
201827_at	6603	SMARCD2	chr17:59263172-59274083	rs12452187	0.00111	6.97103	1.32053	salmon	-0.191621	0.191621	NO
230058_at	10807	SDCCAG3	chr9:138416194-138424875	rs10870144	0.0317	3.91942	1.31936	magenta	0.178409	0.178409	NULL
223806_s_at	9476	NAPSA	chr19:55553545-55560743	rs1405655	0.0116	1.7403	1.31341	brown	0.0206753	0.0206753	NULL
203524_s_at	4357	MPST	chr22:35745647-35755809	rs8141597	0.0456	4.73491	1.30901	tan	-0.170079	0.170079	NULL
242463_x_at	162966	ZNF600	chr19:57960559-57981846	rs7507442	0.00129	2.8865	1.30371	greenyellow	0.315755	0.315755	NULL
209784_s_at	3714	JAG2	chr14:104679120-104706206	rs3784240	0.0198	1.92848	1.30227	blue	-0.471201	0.471201	NULL
205718_at	3695	ITGB7	chr12:51871373-51887267	rs2272300	0.0155	2.61587	1.29924	turquoise	0.272613	0.272613	NULL
204837_at	66036	MTMR9	chr8:11179409-11223064	rs10503420	0.0149	3.94876	1.2982	magenta	0.235683	0.235683	YES
211810_s_at	2581	GALC	chr14:87469110-87529660	rs2301123	0.045	4.45965	1.29691	green	-0.0994837	0.0994837	NO
1558511_s_at	57488	FAM62B	chr7:158216449-158315080	rs1153999	0.04	5.60937	1.29615	red	0.0982353	0.0982353	NO
211223_at	5626	PROP1	chr5:177351841-177355849	rs1800197	0.00712	3.9267	1.29164	brown	-0.249117	0.249117	NULL
228003_at	27314	RAB30	chr11:82370125-82460532	rs3763812	0.0198	1.518	1.28983	green	0.260931	0.260931	NO
205184_at	2786	GNG4	chr1:233777607-233879916	rs1891978	0.000384	11.9305	1.28815	black	0.138789	0.138789	NO
227767_at	1456	CSNK1G3	chr5:122875691-122980363	rs9327298	0.0271	2.73866	1.28727	black	0.375802	0.375802	YES
212522_at	5151	PDE8A	chr15:83326208-83483376	rs1606119	0.00186	2.0991	1.28153	magenta	0.21352	0.21352	NO
55662_at	79591	C10orf76	chr10:103595345-103805922	rs11191183	0.0263	2.33392	1.27915	turquoise	-0.149643	0.149643	NO
213326_at	6843	VAMP1	chr12:6441664-6450104	rs2532497	0.0194	5.2361	1.27454	greenyellow	0.541327	0.541327	NO
1557226_a_at	374569	LOC374569	chr14:103621800-103648678	rs941949	0.0409	3.99469	1.27133	blue	-0.329473	0.329473	NULL
217935_s_at	55245	UQCC	chr20:33353794-33463247	rs6088792	0.0292	2.86591	1.25544	brown	0.328154	0.328154	NO
204906_at	6196	RPS6KA2	chr6:166742843-166960716	rs6903559	0.0398	8.40653	1.25496	pink	-0.346763	0.346763	YES
226767_s_at	81889	FAHD1	chr16:1817225-1818909	rs1178435	0.014	1.95772	1.25402	turquoise	0.0395655	0.0395655	NO
214234_s_at	1577	CYP3A5	chr7:99083752-99115542	rs4646450	0.00467	5.09752	1.2508	pink	0.555495	0.555495	NO
225710_at	59345	GNB4	chr3:180596569-180652065	rs10937003	0.0497	3.07207	1.24846	blue	-0.445685	0.445685	NO
206501_x_at	2115	ETV1	chr7:13897380-13995289	rs7790949	0.0335	2.49883	1.24624	yellow	0.337178	0.337178	YES
209350_s_at	2874	GPS2	chr17:7156701-7159382	rs2270981	0.0184	2.90326	1.24372	yellow	0.00749108	0.00749108	NULL
219919_s_at	54961	SSH3	chr11:66827576-66836647	rs6591239	0.00236	1.85249	1.23445	brown	-0.303429	0.303429	NULL
218838_s_at	64427	TTC31	chr2:74563723-74575191	rs759075	0.00719	5.45242	1.23439	salmon	0.333455	0.333455	NO
1564816_at	283579	C14orf178	chr14:77296645-77305838	rs10144448	0.0149	2.80205	1.2329	turquoise	0.183639	0.183639	NO
227520_at	55787	CXorf15	chrX:16714480-16770217	rs5969783	0.0337	4.30568	1.23039	greenyellow	0.231111	0.231111	NULL
200950_at	10552	ARPC1A	chr7:98761445-98801821	rs952319	0.000293	4.36861	1.22879	pink	-0.125044	0.125044	NO
217325_at	3850	KRT3	chr12:51469735-51476159	rs7134792	0.00219	2.44533	1.22117	brown	-0.177653	0.177653	NO
229813_x_at	26528	DAZAP1	chr19:1358583-1386682	rs3786978	0.017	4.32865	1.22031	red	0.0313217	0.0313217	NULL
211604_x_at	9001	HAP1	chr17:37132416-37144424	rs7213337	0.0159	2.84475	1.21937	brown	-0.56036	0.56036	NULL
223413_s_at	55646	LYAR	chr4:4320337-4342744	rs7671899	0.00739	3.07793	1.21731	blue	0.184831	0.184831	NULL
37831_at	23094	SIPA1L3	chr19:43089707-43390848	rs1725501	0.0077	2.6314	1.21474	yellow	-0.0304444	0.0304444	NO
221541_at	83716	CRISPLD2	chr16:83411112-83500615	rs2087987	0.0237	2.47869	1.21449	turquoise	-0.287587	0.287587	NO
207547_s_at	11170	FAM107A	chr3:58524884-58538531	rs6798348	0.0254	2.61389	1.21168	brown	-0.293995	0.293995	NULL
1554003_at	64283	RGNEF	chr5:72957738-73243284	rs6453022	0.00331	3.6372	1.20409	purple	0.200719	0.200719	YES
204038_s_at	1902	LPAR1	chr9:112675874-112840186	rs576559	0.0218	1.58334	1.20056	turquoise	-0.171581	0.171581	YES
201959_s_at	23077	MYCBP2	chr13:76516792-76799178	rs1041242	0.0142	2.37744	1.19915	magenta	0.16109	0.16109	NO
238594_x_at	1850	DUSP8	chr11:1531856-1549726	rs10734456	0.0271	5.4862	1.19162	purple	-0.0849343	0.0849343	NULL
1562462_at	196385	DNAH10	chr12:122812994-122986218	rs4930729	0.021	1.91999	1.19022	purple	0.182213	0.182213	NULL
204616_at	7347	UCHL3	chr13:75021927-75078069	rs7325969	0.0389	4.36945	1.18954	black	-0.175015	0.175015	NO
1552646_at	3590	IL11RA	chr9:34643931-34650816	rs913835	0.0411	1.88109	1.1843	turquoise	0.276487	0.276487	NULL
215841_at	2979	GUCA1B	chr6:42258999-42270672	rs13217993	0.00156	1.77342	1.18403	brown	-0.51903	0.51903	NULL
201632_at	1967	EIF2B1	chr12:122671522-122684200	rs7302649	0.0174	3.03122	1.18254	red	0.123026	0.123026	NULL
212276_at	23175	LPIN1	chr2:11804190-11884984	rs7595221	0.0365	5.07132	1.17827	greenyellow	0.444344	0.444344	YES
236863_at	339210	C17orf67	chr17:52224272-52248249	rs4793830	0.0058	2.71852	1.1782	turquoise	0.152425	0.152425	YES
222357_at	26137	ZBTB20	chr3:115540212-116348817	rs1274226	0.0108	2.28882	1.17592	magenta	0.311521	0.311521	YES
219827_at	7352	UCP3	chr11:73388984-73397778	rs2734827	0.00924	2.14341	1.1737	brown	-0.179074	0.179074	NO
213400_s_at	6907	TBL1X	chrX:9393038-9647778	rs2238869	0.0247	5.48129	1.17295	pink	-0.056147	0.056147	NULL
210159_s_at	11074	TRIM31	chr6:30178652-30188846	rs1264695	0.0213	2.16294	1.17278	brown	-0.199877	0.199877	NO
223142_s_at	83549	UCK1	chr9:133389011-133396476	rs2296949	0.0236	5.52588	1.17239	pink	-0.221884	0.221884	NO
220114_s_at	55576	STAB2	chr12:102505198-102684632	rs1593806	0.0283	2.52676	1.16943	black	0.0212859	0.0212859	YES
1553532_a_at	84905	ZNF341	chr20:31783468-31843736	rs6087514	0.0285	5.81019	1.16923	magenta	-0.444143	0.444143	NO
205062_x_at	5926	ARID4A	chr14:57834974-57910204	rs9806050	0.0483	2.89763	1.16843	black	0.253075	0.253075	NULL
205793_x_at	8711	TNK1	chr17:7225088-7233816	rs6503018	0.0468	3.04619	1.16666	brown	0.0236435	0.0236435	NULL
207266_x_at	5937	RBMS1	chr2:160838758-161058551	rs7423892	0.044	5.49012	1.16572	pink	-0.362924	0.362924	YES
207890_s_at	64386	MMP25	chr16:3036682-3050725	rs10431961	0.0119	2.4926	1.16526	yellow	-0.155096	0.155096	NULL
229320_at	343990	C2orf55	chr2:98776740-98919116	rs1540785	0.0318	2.03705	1.16469	brown	-0.279672	0.279672	NULL
204453_at	7637	ZNF84	chr12:132123950-132149958	rs7958575	0.0285	2.03479	1.16391	blue	0.0174256	0.0174256	NO
219079_at	51167	CYB5R4	chr6:84626088-84726865	rs2296412	0.0301	4.49044	1.15926	black	-0.38299	0.38299	YES
232008_s_at	56987	BBX	chr3:108724479-109007389	rs6437740	0.0215	2.38933	1.15908	blue	0.251255	0.251255	YES
241771_at	23504	RIMBP2	chr12:129446633-129568363	rs7978246	0.021	2.55434	1.15859	blue	-0.212057	0.212057	YES
204951_at	399	RHOH	chr4:39874921-39922676	rs2381497	0.0238	1.61882	1.15628	greenyellow	0.406606	0.406606	NO
226891_at	152002	C3orf21	chr3:196270301-196473184	rs1552893	0.017	3.6632	1.15555	magenta	-0.42584	0.42584	YES
229033_s_at	84939	MUM1	chr19:1306009-1329427	rs2526136	0.00118	1.64114	1.15519	blue	-0.162066	0.162066	NULL
220659_s_at	55262	C7orf43	chr7:99589978-99594238	rs3823646	0.0247	1.5525	1.15397	brown	-0.194665	0.194665	NULL
208640_at	5879	RAC1	chr7:6380650-6410123	rs2303361	0.0295	4.95032	1.15389	red	-0.0194841	0.0194841	YES
209195_s_at	112	ADCY6	chr12:47446241-47464144	rs3730071	0.000393	4.21688	1.15377	red	-0.130416	0.130416	NULL
1553088_a_at	10018	BCL2L11	chr2:111594961-111602894	rs2289321	0.0179	5.34357	1.15247	pink	0.116607	0.116607	NO
210605_s_at	4240	MFGE8	chr15:87242917-87257667	rs1878326	0.0111	1.70017	1.15198	blue	-0.0795661	0.0795661	NULL
210282_at	7750	ZMYM2	chr13:19430809-19558939	rs7324038	0.0198	4.81262	1.14939	red	0.0160665	0.0160665	NO
220610_s_at	9209	LRRFIP2	chr3:37069120-37192855	rs6789043	0.0153	2.1325	1.14731	turquoise	-0.347846	0.347846	NO
212410_at	221154	EFHA1	chr13:20964838-21076307	rs3818314	0.0235	7.50973	1.1432	black	0.0995698	0.0995698	NO
215747_s_at	1104	RCC1	chr1:28717331-28738194	rs10794514	0.00414	1.71458	1.14159	brown	-0.237399	0.237399	NULL
217928_s_at	55291	SAPS3	chr11:67984774-68139377	rs923346	0.00342	4.8828	1.14074	yellow	-0.292444	0.292444	NO
235433_at	139322	APOOL	chrX:84145560-84231630	rs2001152	0.000546	1.84232	1.13981	turquoise	0.159641	0.159641	NULL
221763_at	221037	JMJD1C	chr10:64596993-64698988	rs1009984	0.00456	2.7415	1.13594	blue	-0.0940874	0.0940874	NO
216348_at	402057	LOC402057	chr22:30765434-30765974	rs1029355	0.0371	2.52333	1.13302	turquoise	0.115985	0.115985	NO
209244_s_at	10749	KIF1C	chr17:4841999-4868720	rs377623	0.0186	2.96798	1.13202	brown	-0.110209	0.110209	NULL
203328_x_at	3416	IDE	chr10:94203579-94323832	rs7910977	0.0239	3.58415	1.12523	yellow	0.147934	0.147934	YES
212750_at	26051	PPP1R16B	chr20:36867761-36985081	rs8117109	0.0432	2.42216	1.12385	greenyellow	0.273165	0.273165	YES
224575_at	55845	C3orf10	chr3:10132332-10143874	rs279545	0.0293	5.07454	1.12369	green	-0.124427	0.124427	NULL
1553704_x_at	163049	ZNF791	chr19:12582731-12601676	rs8107642	0.000588	3.00091	1.12257	salmon	0.208876	0.208876	NULL
230747_s_at	125488	TTC39C	chr18:19826734-19966989	rs2011391	0.013	1.53406	1.11669	black	0.0165516	0.0165516	NO
212838_at	23268	DNMBP	chr10:101625323-101759666	rs2073337	0.0034	2.21261	1.11147	black	0.224211	0.224211	NO
219163_at	54811	ZNF562	chr19:9620337-9646776	rs10422772	0.0219	2.04695	1.11145	blue	0.143404	0.143404	YES
206093_x_at	7148	TNXB	chr6:32116910-32121883	rs185819	0.000164	2.24855	1.1109	green	-0.304297	0.304297	NO
208766_s_at	10236	HNRNPR	chr1:23508862-23543440	rs11586100	0.00875	2.961	1.10712	black	0.0514535	0.0514535	NO
226523_at	6876	TAGLN	chr11:116575249-116580718	rs4938349	0.0183	1.82905	1.10497	brown	-0.15482	0.15482	NO
201563_at	6652	SORD	chr15:43102632-43154331	rs735480	0.0419	3.65954	1.10444	red	-0.215844	0.215844	NO
201378_s_at	9898	UBAP2L	chr1:152459278-152502604	rs4459102	0.0234	4.43526	1.10303	green	-0.236226	0.236226	YES
203044_at	22856	CHSY1	chr15:99533454-99609649	rs8043243	0.0183	1.39795	1.09781	turquoise	-0.393344	0.393344	NO
221570_s_at	29081	METTL5	chr2:170376513-170389599	rs3769767	0.0121	3.47819	1.09526	turquoise	0.148664	0.148664	NO
222800_at	54952	TRNAU1AP	chr1:28752115-28777644	rs10794514	0.00207	1.39146	1.09303	blue	0.409086	0.409086	NULL
215299_x_at	6817	SULT1A1	chr16:28524416-28528150	rs7193402	0.0486	1.65679	1.09056	turquoise	-0.509763	0.509763	NULL
211476_at	51778	MYOZ2	chr4:120276386-120328385	rs10024967	0.00264	2.93509	1.08932	purple	0.0545494	0.0545494	NO
238980_x_at	146705	C17orf56	chr17:76816673-76827450	rs2725391	0.0358	3.07243	1.08883	red	0.0277431	0.0277431	NULL
203558_at	9820	CUL7	chr6:43113332-43129632	rs6901782	0.0262	2.37252	1.0884	yellow	-0.34797	0.34797	NULL
218722_s_at	79714	CCDC51	chr3:48448583-48456533	rs7617480	0.0256	2.30693	1.08818	brown	-0.278635	0.278635	NO
232983_s_at	26297	SERGEF	chr11:17766171-17991213	rs10788	0.00257	2.84071	1.08623	yellow	-0.409256	0.409256	NO
211773_s_at	80317	ZKSCAN3	chr6:28425669-28442503	rs1416920	0.00952	2.56555	1.08368	black	0.227376	0.227376	YES
204990_s_at	3691	ITGB4	chr17:71229110-71265494	rs820388	0.00281	2.06429	1.08064	brown	-0.472341	0.472341	NO
218969_at	51025	Magmas	chr16:4330252-4341301	rs3747572	0.029	6.40433	1.07427	pink	-0.36648	0.36648	NULL
225187_at	57805	KIAA1967	chr8:22518201-22533928	rs1996147	0.0389	2.52245	1.07402	turquoise	-0.0279937	0.0279937	YES
203677_s_at	6895	TARBP2	chr12:52180971-52186482	rs784568	0.000547	3.36631	1.07325	pink	0.0482417	0.0482417	NO
226293_at	219541	MED19	chr11:57227762-57236249	rs499188	0.0201	2.7072	1.07306	blue	0.295584	0.295584	NO
205582_s_at	2687	GGT5	chr22:22945621-22971110	rs2275984	0.0109	2.11422	1.06985	brown	-0.308011	0.308011	NULL
225967_s_at	284184	C17orf89	chr17:76827705-76829693	rs2725391	0.0358	13.2551	1.06776	salmon	0.0793561	0.0793561	NULL
239422_at	221914	GPC2	chr7:99605164-99612926	rs3735241	0.03	1.45613	1.06749	brown	0.0176214	0.0176214	NULL
231747_at	10800	CYSLTR1	chrX:77414785-77469743	rs320976	0.0239	2.00715	1.06723	turquoise	-0.255836	0.255836	NULL
221563_at	11221	DUSP10	chr1:219941388-219977425	rs4846349	0.0357	2.07035	1.06641	turquoise	-0.0442926	0.0442926	NO
228253_at	84695	LOXL3	chr2:74613453-74634570	rs759075	0.00719	1.53942	1.06612	green	-0.357883	0.357883	YES
207051_at	10050	SLC17A4	chr6:25862944-25888419	rs9379859	0.0394	3.34761	1.06516	purple	-0.151207	0.151207	YES
225994_at	53981	CPSF2	chr14:91658081-91700296	rs3759722	0.0179	2.64619	1.0649	black	0.10519	0.10519	YES
225292_at	85301	COL27A1	chr9:115958051-116112796	rs1075375	0.0232	2.79219	1.06139	blue	-0.214299	0.214299	YES
221188_s_at	27141	CIDEB	chr14:23844232-23850416	rs3181384	0.00317	1.67594	1.06076	yellow	-0.0247147	0.0247147	YES
220907_at	266977	GPR110	chr6:47075771-47118041	rs1552632	0.0179	1.68904	1.05753	brown	-0.33754	0.33754	NO
1562981_at	3043	HBB	chr11:5203271-5204877	rs11036212	0.0363	3.39238	1.0497	red	0.209479	0.209479	NULL
1563655_at	7139	TNNT2	chr1:199594764-199613428	rs947486	0.0427	3.66933	1.04868	magenta	-0.18903	0.18903	NO
201910_at	10160	FARP1	chr13:97593434-97695559	rs8002043	0.0111	3.78008	1.04744	greenyellow	-0.244243	0.244243	YES
223751_x_at	81793	TLR10	chr4:38450646-38460984	rs10024216	0.0499	2.65937	1.04575	magenta	0.54439	0.54439	NO
205594_at	22834	ZNF652	chr17:44727484-44794834	rs3179840	0.025	3.04658	1.04323	brown	0.368696	0.368696	NO
219016_at	60493	FASTKD5	chr20:3075164-3088532	rs3827132	0.05	3.30257	1.0425	green	0.211179	0.211179	NULL
226723_at	374969	CCDC23	chr1:43045319-43055510	rs323716	0.00302	1.87285	1.03991	turquoise	-0.305641	0.305641	NO
219065_s_at	51072	MEMO1	chr2:31946397-32089202	rs761925	0.00578	1.8329	1.03835	black	-0.00630307	0.00630307	NO
209174_s_at	54870	QRICH1	chr3:49042145-49106508	rs7617480	0.0256	3.0241	1.03494	turquoise	-0.0482936	0.0482936	NO
211269_s_at	3559	IL2RA	chr10:6093511-6144278	rs1323653	0.0403	1.91218	1.03193	turquoise	0.277389	0.277389	YES
208433_s_at	7804	LRP8	chr1:53483799-53566314	rs5174	0.0157	1.69938	1.02382	turquoise	0.0621102	0.0621102	NO
221699_s_at	79009	DDX50	chr10:70331039-70376609	rs1498325	0.0343	3.69572	1.02362	green	0.173374	0.173374	YES
222764_at	80150	ASRGL1	chr11:61861349-61917463	rs11605965	0.042	4.34487	1.01857	pink	-0.108303	0.108303	YES
206729_at	943	TNFRSF8	chr1:12046020-12126851	rs11569864	0.0149	4.69833	1.01644	salmon	0.0357647	0.0357647	NO
201796_s_at	7407	VARS	chr6:31853275-31871691	rs3129963	4.68e-05	1.67463	1.01637	brown	-0.0735132	0.0735132	NO
223263_s_at	26127	FGFR1OP2	chr12:26982582-27010126	rs859024	0.0309	3.92772	1.01483	yellow	0.151202	0.151202	NO
233850_s_at	57593	EBF4	chr20:2621523-2688754	rs16990611	0.0172	2.53323	1.01421	turquoise	-0.153642	0.153642	NULL
35974_at	4033	LRMP	chr12:25096507-25152536	rs859153	0.00173	3.04544	1.0139	magenta	0.166587	0.166587	NO
208644_at	142	PARP1	chr1:224615014-224662424	rs1805410	0.018	5.26762	1.00754	salmon	0.300115	0.300115	NO
210104_at	10001	MED6	chr14:70120709-70137137	rs7158848	7.68e-05	2.85165	1.00374	blue	0.0555929	0.0555929	NO
209086_x_at	4162	MCAM	chr11:118684443-118693050	rs7914	0.00873	1.99669	0.998412	turquoise	-0.0229358	0.0229358	NULL
218376_s_at	64780	MICAL1	chr6:109871958-109883883	rs11968978	0.001	2.06159	0.994893	yellow	-0.0464071	0.0464071	NO
236257_at	23607	CD2AP	chr6:47553483-47702955	rs9395267	0.0168	1.68833	0.990749	brown	-0.105983	0.105983	YES
206892_at	269	AMHR2	chr12:52103907-52111579	rs2683525	0.0461	2.05413	0.990633	turquoise	0.145305	0.145305	NULL
1552535_at	149461	CLDN19	chr1:42971350-42978512	rs12141833	0.00462	2.74577	0.990415	black	-0.0230263	0.0230263	NULL
218399_s_at	55038	CDCA4	chr14:104546954-104558470	rs2241865	0.00935	1.7324	0.984702	turquoise	-0.0312522	0.0312522	NULL
227643_at	11076	TPPP	chr5:712976-746510	rs4957054	0.0294	2.05789	0.982576	brown	-0.0519879	0.0519879	NULL
220127_s_at	54850	FBXL12	chr19:9781942-9790731	rs10422772	0.0219	2.42544	0.982086	yellow	0.140739	0.140739	YES
35150_at	958	CD40	chr20:44180312-44191791	rs6074022	0.0471	2.69151	0.978965	brown	-0.321309	0.321309	NO
224889_at	2309	FOXO3	chr6:108987718-109112664	rs10499051	0.0113	3.44097	0.97618	magenta	-0.337386	0.337386	NO
1565666_s_at	4588	MUC6	chr11:1002823-1026706	rs7481521	0.00559	2.08278	0.975038	turquoise	0.0209139	0.0209139	NULL
205247_at	4855	NOTCH4	chr6:32270597-32299822	rs3129963	0.000351	2.06232	0.972456	yellow	-0.175955	0.175955	NO
226907_at	81706	PPP1R14C	chr6:150505880-150613221	rs9479919	0.0337	2.09726	0.969247	purple	-0.0205922	0.0205922	YES
234982_at	130507	UBR3	chr2:170392263-170648885	rs1017771	0.00492	2.35069	0.968196	black	0.365718	0.365718	YES
204420_at	8061	FOSL1	chr11:65416267-65424573	rs653914	0.0185	1.62858	0.961805	blue	-0.360626	0.360626	NO
219059_s_at	10894	LYVE1	chr11:10535988-10546941	rs2071018	0.0088	3.33901	0.96135	purple	0.232377	0.232377	YES
224591_at	50809	HP1BP3	chr1:20941757-20985768	rs2320590	0.0334	4.22609	0.961216	red	0.190069	0.190069	NO
228670_at	7011	TEP1	chr14:19905765-19951420	rs2184282	0.00681	3.36006	0.958552	black	0.0584432	0.0584432	NO
210164_at	3002	GZMB	chr14:24170001-24173272	rs7144366	0.0213	2.77026	0.952871	greenyellow	0.291704	0.291704	NO
225433_at	2957	GTF2A1	chr14:80716146-80757047	rs12878503	0.000981	3.0836	0.950075	black	0.119722	0.119722	NO
1552472_a_at	23527	ACAP2	chr3:196476762-196645106	rs7611090	0.0241	3.47573	0.948414	black	-0.0614875	0.0614875	YES
1568596_a_at	10024	TROAP	chr12:48003237-48004438	rs4898519	0.00478	2.09426	0.946247	brown	-0.100445	0.100445	NULL
204516_at	6314	ATXN7	chr3:63825272-63964176	rs7629586	0.0182	1.57745	0.935946	black	0.0989108	0.0989108	YES
203959_s_at	9923	ZBTB40	chr1:22650930-22730237	rs12130508	0.0251	1.81989	0.932393	blue	0.294721	0.294721	YES
229448_at	10715	LASS1	chr19:18840360-18867953	rs757114	0.0154	1.35217	0.932076	brown	-0.340081	0.340081	NULL
221226_s_at	55515	ACCN4	chr2:220087295-220111738	rs2276643	0.045	1.22441	0.92885	brown	-0.0911676	0.0911676	NULL
234496_x_at	60506	NYX	chrX:41191656-41219849	rs873336	0.0449	1.44001	0.927226	brown	-0.449418	0.449418	NULL
235240_at	4287	ATXN3	chr14:91594648-91642718	rs2402110	0.0306	1.57515	0.92536	yellow	0.0466609	0.0466609	YES
223196_s_at	83667	SESN2	chr1:28458592-28481589	rs508772	0.0194	3.68804	0.918647	brown	-0.168536	0.168536	NO
230800_at	196883	ADCY4	chr14:23857409-23873704	rs3212243	0.0115	2.28563	0.915478	black	-0.0939505	0.0939505	YES
208819_at	4218	RAB8A	chr19:16083489-16105445	rs1043346	0.0244	4.33222	0.912945	purple	-0.327999	0.327999	NULL
205019_s_at	7433	VIPR1	chr3:42519107-42554070	rs2267535	0.00396	2.8517	0.91245	tan	0.0839708	0.0839708	NO
214532_x_at	5460	POU5F1	chr6:31240092-31242006	rs3130542	0.00677	1.6113	0.91225	green	0.0378133	0.0378133	NO
233565_s_at	27111	SDCBP2	chr20:1238620-1242303	rs754363	0.0132	1.77475	0.910761	blue	-0.262985	0.262985	NO
229637_at	55188	RIC8B	chr12:105692528-105807224	rs1024855	0.029	2.02616	0.909726	yellow	0.139391	0.139391	YES
201187_s_at	3710	ITPR3	chr6:33697138-33772326	rs4713654	0.0196	1.70963	0.908647	brown	-0.402252	0.402252	NULL
217916_s_at	51571	FAM49B	chr8:130922897-131021182	rs4733750	0.0211	3.81877	0.907048	black	-0.242598	0.242598	NO
221926_s_at	84818	IL17RC	chr3:9933781-9950314	rs279545	0.0132	1.66584	0.904841	blue	-0.172168	0.172168	NULL
201642_at	3460	IFNGR2	chr21:33697071-33731698	rs7275789	0.0245	2.04871	0.901227	turquoise	-0.454468	0.454468	YES
1568702_a_at	80227	PAAF1	chr11:73265680-73316427	rs935988	0.0361	1.62515	0.900002	turquoise	-0.0159035	0.0159035	NO
213445_at	23144	ZC3H3	chr8:144590967-144694763	rs369051	0.0422	1.82611	0.897989	yellow	-0.372362	0.372362	NULL
221463_at	6369	CCL24	chr7:75279049-75280969	rs2302006	0.034	1.47362	0.894356	brown	-0.165121	0.165121	NULL
207136_at	407	ARR3	chrX:69404909-69418415	rs2789638	0.0407	1.57833	0.893197	blue	-0.260359	0.260359	NULL
228139_at	11035	RIPK3	chr14:23875066-23879082	rs3212240	0.0351	1.85276	0.892928	yellow	-0.211999	0.211999	YES
213345_at	4776	NFATC4	chr14:23907065-23918650	rs3212240	0.0176	3.00129	0.89089	greenyellow	-0.123661	0.123661	NO
221292_at	8643	PTCH2	chr1:45060673-45081203	rs11211024	0.031	1.27637	0.887366	blue	-0.131708	0.131708	YES
204155_s_at	23387	KIAA0999	chr11:116219327-116474203	rs236919	0.0154	2.43918	0.885014	yellow	-0.19877	0.19877	NO
217847_s_at	9967	THRAP3	chr1:36462603-36543544	rs6425977	0.027	1.92174	0.883683	black	-0.168496	0.168496	NULL
226201_at	84444	DOT1L	chr19:2115147-2183577	rs12459350	0.0251	2.52611	0.880272	salmon	0.0194444	0.0194444	NO
235252_at	8844	KSR1	chr17:22823162-22974845	rs17778162	0.0452	1.7033	0.877138	yellow	-0.262889	0.262889	NO
221187_s_at	80199	FUZ	chr19:55001960-55008280	rs7251463	0.0117	1.2972	0.876516	brown	-0.261683	0.261683	NULL
1554337_at	9855	FARP2	chr2:241944383-242082928	rs2055566	0.0283	2.48292	0.876196	brown	-0.145694	0.145694	NO
201889_at	10447	FAM3C	chr7:120776140-120823658	rs3801382	0.00253	1.66904	0.87604	black	0.28781	0.28781	YES
206052_s_at	7884	SLBP	chr4:1664324-1683828	rs2236995	0.021	2.3485	0.866352	green	0.0107673	0.0107673	NULL
228258_at	374403	TBC1D10C	chr11:66927987-66934136	rs6591239	0.00473	2.74411	0.865012	greenyellow	0.209324	0.209324	NULL
218733_at	55167	MSL2	chr3:137350449-137397378	rs11717954	0.0296	2.58361	0.863843	black	0.0832183	0.0832183	NO
206759_at	2208	FCER2	chr19:7659661-7672997	rs2303112	0.035	2.26395	0.861946	turquoise	-0.290068	0.290068	NULL
239009_at	643314	KIAA0754	chr1:39647762-39654741	rs2296172	0.0374	2.21374	0.861424	red	-0.159291	0.159291	NO
213639_s_at	26048	ZNF500	chr16:4740815-4757167	rs737700	0.0432	2.37099	0.857796	blue	0.136567	0.136567	NULL
239598_s_at	54947	LPCAT2	chr16:54100454-54174652	rs883180	0.0126	2.3735	0.857636	black	-0.200087	0.200087	NO
221020_s_at	81034	SLC25A32	chr8:104480041-104496447	rs3134287	0.00614	1.77303	0.855714	black	0.142043	0.142043	NO
217778_at	27173	SLC39A1	chr1:152198211-152206812	rs2072704	0.0413	3.5256	0.851424	yellow	-0.449149	0.449149	NO
226205_at	338692	ANKRD13D	chr11:66813394-66826530	rs6591239	0.00236	6.59714	0.851217	purple	-0.28474	0.28474	NULL
219155_at	26207	PITPNC1	chr17:62804385-63120109	rs8072471	0.0363	3.01908	0.849277	greenyellow	0.240074	0.240074	NO
1555656_at	146894	CD300LG	chr17:39280072-39296521	rs12453522	0.0342	2.66639	0.848914	brown	-0.355655	0.355655	NULL
234981_x_at	134147	CMBL	chr5:10330706-10361168	rs2578638	0.00481	2.79373	0.848546	turquoise	-0.0405826	0.0405826	NULL
237495_at	143098	MPP7	chr10:28379928-28611073	rs9299597	0.0418	1.46999	0.848223	turquoise	-0.0759422	0.0759422	YES
213236_at	23328	SASH1	chr6:148705421-148914877	rs208696	0.0151	2.31574	0.846602	yellow	-0.412037	0.412037	NO
216391_s_at	57626	KLHL1	chr13:69172725-69580460	rs9592672	0.0127	1.51005	0.845172	brown	-0.264374	0.264374	YES
207238_s_at	5788	PTPRC	chr1:196874759-196928957	rs12120762	0.0286	1.52329	0.844863	black	0.0699179	0.0699179	YES
209430_at	9044	BTAF1	chr10:93673715-93780060	rs11186872	0.0133	1.76403	0.844789	magenta	0.237645	0.237645	NO
219957_at	55680	RUFY2	chr10:69773280-69836952	rs2031098	0.0404	1.33013	0.84214	green	0.179792	0.179792	NO
238870_at	51305	KCNK9	chr8:140693985-140784481	rs1619829	0.013	1.19512	0.841368	blue	-0.262367	0.262367	NO
219279_at	55619	DOCK10	chr2:225338050-225615574	rs11688439	0.0459	1.51751	0.841066	blue	0.337728	0.337728	YES
1553647_at	124359	CDYL2	chr16:79195176-79395676	rs8047401	0.0434	1.55015	0.840882	green	0.317289	0.317289	YES
212893_at	26009	ZZZ3	chr1:77802777-77920931	rs10873951	0.000209	3.19145	0.835197	yellow	-0.137355	0.137355	YES
212738_at	84986	ARHGAP19	chr10:98971919-99042403	rs871988	0.00682	1.82952	0.832716	yellow	-0.0551599	0.0551599	NO
221761_at	159	ADSS	chr1:242638418-242682036	rs3123710	0.0389	1.70601	0.832714	black	0.021832	0.021832	NULL
210952_at	11154	AP4S1	chr14:30564433-30624759	rs7154605	0.00186	1.32678	0.831175	brown	-0.213254	0.213254	YES
217001_x_at	3111	HLA-DOA	chr6:33079937-33085367	rs86567	0.0248	1.54722	0.830917	brown	-0.172061	0.172061	NO
204831_at	1024	CDK8	chr13:25726755-25876569	rs628780	0.0376	2.88953	0.826681	red	0.154686	0.154686	YES
239789_at	79096	C11orf49	chr11:46914826-47140374	rs1007738	1.04e-05	1.7638	0.823049	turquoise	-0.00524363	0.00524363	YES
202617_s_at	4204	MECP2	chrX:152940457-153016382	rs2734647	0.00106	3.3548	0.819771	salmon	0.0719953	0.0719953	NULL
224800_at	57590	WDFY1	chr2:224448308-224518296	rs6721089	0.00529	2.2305	0.81849	turquoise	-0.438378	0.438378	NO
213512_at	122616	C14orf79	chr14:104523660-104532900	rs2241865	0.00935	2.09825	0.817768	brown	-0.220315	0.220315	NULL
1556292_s_at	285877	DKFZp564N2472	chr7:53070842-53072112	rs17643382	0.0492	4.14514	0.816471	purple	0.312728	0.312728	YES
236941_at	253143	C22orf30	chr22:30402241-30438731	rs5998098	0.0257	2.89236	0.816381	magenta	0.19185	0.19185	NO
206094_x_at	54578	UGT1A6	chr2:234265059-234346684	rs2302538	0.00629	1.396	0.811996	brown	-0.292095	0.292095	NULL
203095_at	4528	MTIF2	chr2:55317259-55349819	rs2589096	0.0152	1.706	0.81007	magenta	0.228502	0.228502	YES
218227_at	10101	NUBP2	chr16:1772933-1779193	rs1178435	0.00699	1.11902	0.809324	blue	-0.546675	0.546675	NO
222557_at	50861	STMN3	chr20:61741504-61755224	rs2297437	0.0442	3.08861	0.806569	greenyellow	0.268383	0.268383	NULL
203883_s_at	22841	RAB11FIP2	chr10:119754418-119796104	rs10444115	0.0113	2.82921	0.804156	magenta	0.586013	0.586013	YES
219110_at	54433	GAR1	chr4:110956114-110965342	rs2347130	0.0169	4.38209	0.804047	red	0.111275	0.111275	NO
230668_at	128414	NKAIN4	chr20:61342583-61356335	rs6090314	0.0446	1.61354	0.801402	brown	-0.345896	0.345896	YES
62212_at	79078	C1orf50	chr1:43005502-43014002	rs323716	0.00302	1.45158	0.800922	blue	0.110067	0.110067	NO
225780_at	6248	RSC1A1	chr1:15858950-15860804	rs3766163	0.00849	2.68224	0.799033	magenta	0.126629	0.126629	NO
223559_s_at	58493	C9orf80	chr9:114488611-114520208	rs10513168	0.017	3.11698	0.798146	blue	0.186465	0.186465	NO
225324_at	54675	CRLS1	chr20:5934738-5968697	rs6139887	0.0246	2.72899	0.796604	red	-0.0733256	0.0733256	NULL
1559584_a_at	283897	C16orf54	chr16:29661286-29664841	rs7195050	0.0345	3.03621	0.791166	red	0.118845	0.118845	NULL
224888_at	85465	SELI	chr2:26422457-26472263	rs6730761	0.0249	1.58326	0.78932	blue	-0.135128	0.135128	NO
210775_x_at	842	CASP9	chr1:15691381-15723377	rs3766163	0.0424	2.11983	0.789197	blue	0.034185	0.034185	NO
213118_at	23074	UHRF1BP1L	chr12:98954993-99060773	rs726732	0.0378	2.31731	0.787711	blue	-0.308751	0.308751	NO
218075_at	8086	AAAS	chr12:51987506-52001679	rs4759021	8.07e-06	1.44465	0.787328	brown	-0.0607199	0.0607199	NULL
225277_at	91252	SLC39A13	chr11:47386626-47394623	rs11039035	0.00712	2.49408	0.785464	brown	-0.144999	0.144999	NO
203118_at	9159	PCSK7	chr11:116580997-116608021	rs236919	0.0103	3.36573	0.785172	greenyellow	0.218128	0.218128	NO
208454_s_at	10404	PGCP	chr8:97726674-98224898	rs11992953	0.0346	1.34482	0.783377	turquoise	-0.324137	0.324137	NO
1557795_s_at	4916	NTRK3	chr15:86220991-86600665	rs6496469	0.00783	2.96972	0.783284	brown	-0.0488602	0.0488602	YES
203538_at	819	CAMLG	chr5:134102104-134115742	rs2305049	0.0337	4.1049	0.780032	pink	-0.213396	0.213396	NO
206299_at	27112	FAM155B	chrX:68641802-68669076	rs5936694	8.15e-05	4.1252	0.779221	red	-0.0801552	0.0801552	NULL
229925_at	388662	SLC6A17	chr1:110494654-110546346	rs589540	0.00628	1.59581	0.77788	turquoise	-0.189472	0.189472	NO
206146_s_at	6005	RHAG	chr6:49680848-49712546	rs812969	0.0173	1.71668	0.776978	brown	-0.269418	0.269418	YES
225513_at	90507	SCRN2	chr17:43270056-43273611	rs2074191	0.0459	2.6849	0.776539	pink	0.133107	0.133107	NULL
227701_at	55088	C10orf118	chr10:115871963-115924354	rs12251656	0.0483	4.05578	0.775168	greenyellow	0.416679	0.416679	YES
212908_at	23341	DNAJC16	chr1:15725938-15770815	rs3766163	0.0255	1.58441	0.774678	green	0.189131	0.189131	NO
211855_s_at	9016	SLC25A14	chrX:129301727-129335016	rs5932744	0.0401	1.19698	0.773448	blue	-0.13227	0.13227	NULL
1570156_s_at	342184	FMN1	chr15:30853636-31147377	rs10519781	0.00342	2.0169	0.767766	purple	0.12546	0.12546	YES
230973_at	400745	SH2D5	chr1:20918811-20931720	rs2320590	0.0223	2.26326	0.763701	brown	-0.0729918	0.0729918	NO
220048_at	10913	EDAR	chr2:108877358-108972260	rs10865023	0.0103	1.73875	0.762411	turquoise	-0.0992818	0.0992818	NO
232121_at	1787	TRDMT1	chr10:17224987-17283687	rs7912064	0.0104	1.2697	0.760281	brown	-0.161676	0.161676	YES
234671_at	85291	KRTAP4-2	chr17:36587223-36587986	rs2011243	0.0232	1.50156	0.759248	purple	-0.122289	0.122289	NO
212526_at	23111	SPG20	chr13:35773774-35818453	rs7334585	0.0316	2.37741	0.755599	black	-0.0516595	0.0516595	YES
210109_at	27099	C7orf54	chr7:127424797-127427366	rs6467157	0.000228	0.9873	0.747769	blue	-0.0340685	0.0340685	NO
244871_s_at	84669	USP32	chr17:55609472-55824368	rs237969	0.0177	5.94952	0.747631	salmon	-0.053056	0.053056	NO
232629_at	60675	PROK2	chr3:71903495-71917047	rs10865660	0.0299	1.13154	0.746153	turquoise	-0.132494	0.132494	YES
206834_at	3045	HBD	chr11:5210634-5212434	rs5010981	0.0265	1.12184	0.742489	green	-0.217176	0.217176	NO
226288_s_at	57555	NLGN2	chr17:7252225-7263903	rs8075459	0.0456	2.97743	0.741676	turquoise	-0.0696488	0.0696488	NULL
220491_at	57817	HAMP	chr19:40465249-40467885	rs7251432	0.0146	2.70996	0.740533	green	0.00837152	0.00837152	NULL
216033_s_at	2534	FYN	chr6:112089177-112147958	rs6919400	0.0486	5.30687	0.738311	pink	0.118642	0.118642	YES
206438_x_at	79867	TCTN2	chr12:122721643-122758901	rs7302649	0.0174	1.70331	0.733262	blue	-0.111138	0.111138	NULL
216911_s_at	23119	HIC2	chr22:20101692-20135750	rs463426	0.00107	2.28484	0.732833	turquoise	-0.436771	0.436771	NULL
222804_x_at	79269	WDR32	chr9:37790789-37857665	rs10973593	0.00803	3.15359	0.731978	red	0.250926	0.250926	YES
225898_at	84058	WDR54	chr2:74502392-74506390	rs759075	0.0036	1.85535	0.731177	green	0.235224	0.235224	NO
203413_at	4753	NELL2	chr12:43188331-43556405	rs1545496	0.0141	1.65197	0.730255	greenyellow	0.131808	0.131808	YES
217938_s_at	56888	KCMF1	chr2:85051741-85140106	rs4832131	0.0288	2.51182	0.728964	green	0.0340299	0.0340299	NO
212147_at	23381	SMG5	chr1:154485638-154519244	rs4661037	0.0111	1.67688	0.728037	blue	-0.231534	0.231534	NO
242195_x_at	9253	NUMBL	chr19:45863651-45888396	rs2561543	0.0315	2.16804	0.727407	salmon	-0.0357254	0.0357254	NULL
226249_at	401548	SNX30	chr9:114552954-114677088	rs10513168	0.0441	1.13926	0.726377	turquoise	-0.140839	0.140839	YES
202092_s_at	23568	ARL2BP	chr16:55836538-55845046	rs4783980	0.0409	3.48944	0.724322	purple	0.11341	0.11341	NULL
200911_s_at	6867	TACC1	chr8:38763878-38829703	rs1135990	0.00694	2.34198	0.722445	tan	-0.178219	0.178219	NO
243290_at	23286	WWC1	chr5:167651669-167829342	rs4976597	0.024	2.55014	0.721631	purple	0.0586734	0.0586734	YES
205305_at	2267	FGL1	chr8:17766179-17797193	rs523171	0.0283	1.58491	0.721187	brown	-0.291928	0.291928	NO
213876_x_at	8233	ZRSR2	chrX:15718494-15751303	rs6527642	0.0088	1.28061	0.719619	purple	-0.0586506	0.0586506	NULL
226301_at	116843	C6orf192	chr6:133132199-133161440	rs9493446	0.00117	1.35762	0.717652	turquoise	-0.202326	0.202326	NO
208172_s_at	9312	KCNB2	chr8:73612179-74013138	rs7816119	0.0424	2.79549	0.706664	purple	-0.0575197	0.0575197	YES
201968_s_at	5236	PGM1	chr1:63831534-63898505	rs4643	0.0418	3.51867	0.698881	salmon	0.0652452	0.0652452	NO
214679_x_at	2767	GNA11	chr19:3045407-3072454	rs308033	0.0151	1.29161	0.698493	blue	-0.226696	0.226696	NULL
205156_s_at	41	ACCN2	chr12:48737753-48763661	rs10875995	0.027	2.93031	0.696816	magenta	-0.270165	0.270165	NULL
203156_at	11215	AKAP11	chr13:41744288-41795402	rs9315908	0.000626	1.98632	0.695996	greenyellow	0.326594	0.326594	YES
228801_at	94101	ORMDL1	chr2:190343237-190357342	rs4667295	0.015	5.16942	0.692251	black	0.548179	0.548179	NO
218116_at	51759	C9orf78	chr9:131629384-131637393	rs10116248	0.0433	5.24384	0.687965	black	-0.0261395	0.0261395	NULL
206508_at	970	CD70	chr19:6536849-6542163	rs344595	0.0308	1.32882	0.686635	brown	-0.305992	0.305992	NULL
207608_x_at	1544	CYP1A2	chr15:72828236-72835994	rs6495126	0.0437	2.86485	0.685364	red	-0.0215679	0.0215679	NULL
216685_s_at	4507	MTAP	chr9:21792634-21855969	rs4345650	0.0211	2.03362	0.680201	turquoise	-0.0607405	0.0607405	YES
209517_s_at	9070	ASH2L	chr8:38082167-38116385	rs2517388	0.0276	2.05036	0.679796	red	0.0854186	0.0854186	NULL
1558820_a_at	374864	C18orf34	chr18:28771363-29274043	rs13381685	0.00224	1.09949	0.679787	turquoise	0.226722	0.226722	NO
214793_at	1849	DUSP7	chr3:52059798-52065329	rs9851576	0.0244	2.47858	0.678084	yellow	-0.147159	0.147159	NULL
204770_at	6891	TAP2	chr6:32897587-32914525	rs2071540	0.0119	1.1445	0.675435	black	-0.198311	0.198311	YES
234349_at	23145	SSPO	chr7:149104063-149161986	rs757725	0.0452	3.16326	0.670778	magenta	-0.337612	0.337612	NULL
219265_at	79817	MOBKL2B	chr9:27315206-27519850	rs2120718	0.00923	1.56338	0.670659	turquoise	0.176244	0.176244	YES
214845_s_at	813	CALU	chr7:128166581-128198767	rs339054	0.0196	1.46069	0.667902	turquoise	-0.0358038	0.0358038	YES
221051_s_at	27231	ITGB1BP3	chr19:3884100-3893414	rs4807536	0.0357	1.98807	0.667738	purple	-0.0911699	0.0911699	NULL
215856_at	284266	SIGLEC15	chr18:41659542-41676519	rs894050	0.00637	0.996348	0.665975	brown	0.0208478	0.0208478	NO
203707_at	10127	ZNF263	chr16:3273487-3281460	rs757108	0.013	1.85273	0.661421	red	0.0923279	0.0923279	NO
215411_s_at	10758	TRAF3IP2	chr6:111986835-112033755	rs7764543	0.0251	0.8669	0.658846	green	-0.079943	0.079943	NO
212358_at	25999	CLIP3	chr19:41197402-41215615	rs2285745	0.0496	1.11145	0.658731	turquoise	-0.126839	0.126839	NULL
225248_at	56928	SPPL2B	chr19:2279628-2306100	rs757322	0.00552	1.82678	0.657868	yellow	-0.102519	0.102519	NULL
222132_s_at	55750	AGK	chr7:140897546-141000678	rs6963959	0.0385	2.65582	0.656904	tan	0.49594	0.49594	NO
224776_at	137964	AGPAT6	chr8:41554875-41597971	rs919035	0.0279	3.35885	0.65459	pink	0.00898452	0.00898452	NO
209354_at	8764	TNFRSF14	chr1:2479150-2486613	rs6667605	0.0217	1.34784	0.652714	turquoise	-0.214766	0.214766	NULL
232814_x_at	84334	C14orf153	chr14:103099051-103126989	rs861539	0.0424	2.08866	0.652035	salmon	-0.0688659	0.0688659	NULL
226314_at	113189	CHST14	chr15:38550504-38552646	rs2924389	0.00739	2.7601	0.651736	pink	-0.160616	0.160616	YES
220725_x_at	55567	DNAH3	chr16:20851976-21078263	rs2112494	0.00109	1.74063	0.65138	brown	-0.183935	0.183935	NO
211266_s_at	2828	GPR4	chr19:50784864-50787557	rs10405576	0.0203	2.23017	0.651011	yellow	-0.209771	0.209771	NULL
243594_x_at	84501	SPIRE2	chr16:88422407-88465228	rs2011877	0.0177	1.35212	0.650394	brown	-0.256888	0.256888	NULL
212611_at	23220	DTX4	chr11:58696387-58732636	rs1938595	0.00169	1.57548	0.648894	yellow	-0.0153228	0.0153228	NO
1554039_at	80017	C14orf159	chr14:90650109-90761456	rs12589587	0.0447	2.76907	0.648821	blue	-0.206129	0.206129	NO
232981_s_at	11276	AP1GBP1	chr17:32952045-33043559	rs1048701	0.0228	2.11457	0.647858	green	0.275912	0.275912	NO
203150_at	10244	RABEPK	chr9:127002877-127036259	rs10986626	0.0351	1.17202	0.646881	blue	0.396019	0.396019	NO
227274_at	55333	SYNJ2BP	chr14:69902965-69953560	rs4902815	0.00216	1.15967	0.643936	brown	0.144274	0.144274	NO
212017_at	130074	FAM168B	chr2:131521918-131567474	rs2313160	0.00569	2.63095	0.6411	pink	0.189123	0.189123	YES
222945_x_at	55301	OLAH	chr10:15125950-15155664	rs1935391	0.0416	1.2781	0.638803	green	-0.161266	0.161266	NO
202973_x_at	10144	FAM13A1	chr4:89866128-89963425	rs17816002	0.0354	1.32852	0.63337	turquoise	-0.1211	0.1211	YES
221895_at	158747	MOSPD2	chrX:14801483-14849378	rs2074178	0.00895	1.70743	0.633239	magenta	0.112116	0.112116	NULL
211498_s_at	4824	NKX3-1	chr8:23592172-23596395	rs1398240	0.0171	0.952016	0.63249	turquoise	0.200127	0.200127	YES
211975_at	84364	ARFGAP2	chr11:47142427-47154995	rs1060573	0.000745	4.99572	0.631945	salmon	-0.160057	0.160057	YES
203592_s_at	10272	FSTL3	chr19:627388-634392	rs13730	0.0196	1.34404	0.631859	blue	0.0942989	0.0942989	NULL
215605_at	10499	NCOA2	chr8:71186820-71478574	rs16936837	0.0118	1.16985	0.627694	turquoise	0.226172	0.226172	NO
49306_at	83937	RASSF4	chr10:44775224-44810178	rs870957	0.00912	1.14458	0.627267	magenta	0.0413315	0.0413315	NULL
1559224_at	353135	LCE1E	chr1:151025376-151027525	rs1332498	6.37e-06	3.33602	0.626786	purple	0.212424	0.212424	NO
220379_at	29999	FSCN3	chr7:127020924-127029079	rs806214	0.00766	2.06839	0.626488	magenta	0.101154	0.101154	NO
235451_at	4090	SMAD5	chr5:135496434-135546321	rs3764941	0.0245	1.3415	0.626113	turquoise	0.163954	0.163954	NO
236496_at	123099	DEGS2	chr14:99682508-99695712	rs2236317	0.0136	1.26619	0.622462	brown	-0.434875	0.434875	NULL
1562563_at	348980	HCN1	chr5:45295108-45731977	rs10066479	0.0444	1.66972	0.621558	blue	-0.191985	0.191985	NO
222743_s_at	54494	C11orf71	chr11:113767379-113776349	rs11214985	0.0104	0.877447	0.620421	blue	-0.285275	0.285275	NO
235431_s_at	246330	PELI3	chr11:65990911-66001384	rs7925108	0.0254	3.19828	0.620348	red	-0.16037	0.16037	NO
205192_at	9020	MAP3K14	chr17:40696270-40750197	rs3744410	0.00305	1.10309	0.618795	yellow	-0.250409	0.250409	NULL
210520_at	26998	FETUB	chr3:187840842-187853491	rs3733159	0.0157	1.22282	0.614757	green	0.0483053	0.0483053	NULL
227207_x_at	7760	ZNF213	chr16:3125057-3132805	rs560947	0.0245	1.95853	0.613929	purple	0.0972337	0.0972337	NULL
229645_at	125704	C18orf51	chr18:70253942-70275483	rs1469295	0.00869	1.78324	0.610974	yellow	-0.281604	0.281604	NO
1555032_at	6002	RGS12	chr4:3285671-3403702	rs4690096	0.0109	1.28632	0.609064	purple	0.0823884	0.0823884	NO
209452_s_at	10490	VTI1B	chr14:67187618-67211301	rs12050393	0.0338	1.88428	0.607009	red	-0.177408	0.177408	NO
208604_s_at	3200	HOXA3	chr7:27112333-27120141	rs2465275	0.0084	1.36643	0.606997	brown	-0.285691	0.285691	NO
210155_at	4653	MYOC	chr1:169871179-169888396	rs12035960	0.00241	1.19153	0.604014	turquoise	0.0658638	0.0658638	NULL
232220_at	338324	S100A7A	chr1:151655623-151662325	rs3006423	0.0146	1.87469	0.601389	turquoise	-0.183231	0.183231	NULL
206789_s_at	5451	POU2F1	chr1:165456766-165651950	rs7549340	0.0482	1.0312	0.600994	turquoise	-0.120221	0.120221	YES
202020_s_at	10314	LANCL1	chr2:211004219-211049676	rs3770685	0.00519	1.14852	0.598714	greenyellow	0.414172	0.414172	YES
211323_s_at	3708	ITPR1	chr3:4510033-4864286	rs11130036	0.0402	1.01876	0.596657	black	0.177084	0.177084	YES
219062_s_at	54877	ZCCHC2	chr18:58341637-58396798	rs617753	0.0425	1.01151	0.596145	turquoise	-0.370115	0.370115	YES
212824_at	8939	FUBP3	chr9:132444780-132503560	rs7466269	0.0202	1.51901	0.595938	black	-0.0228226	0.0228226	NULL
227058_at	84935	C13orf33	chr13:30378311-30397709	rs9547011	0.00136	3.35671	0.595569	purple	0.194998	0.194998	NO
228950_s_at	79971	GPR177	chr1:68336738-68470841	rs2772300	0.00392	1.10165	0.594904	turquoise	-0.303043	0.303043	NO
224180_x_at	51057	LOC51057	chr2:63202038-63518590	rs13028443	0.00414	2.78488	0.594853	pink	0.279709	0.279709	YES
1555748_x_at	974	CD79B	chr17:59359829-59363436	rs12452187	0.00166	2.45865	0.594424	magenta	-0.230726	0.230726	NO
237285_at	8470	SORBS2	chr4:186743591-186970386	rs7672034	0.00884	1.02079	0.594222	brown	-0.141038	0.141038	YES
242876_at	10000	AKT3	chr1:241718157-242073176	rs1058304	0.0419	1.39607	0.59124	green	0.364165	0.364165	NO
210962_s_at	10142	AKAP9	chr7:91408124-91577922	rs3750111	0.000468	1.92934	0.587933	yellow	0.0189881	0.0189881	YES
221270_s_at	81890	QTRT1	chr19:10673130-10685040	rs2738039	0.0088	1.93343	0.586343	brown	-0.169225	0.169225	NULL
225359_at	131118	DNAJC19	chr3:182184197-182190224	rs9838229	0.016	3.35913	0.580183	greenyellow	0.1417	0.1417	NO
221402_at	4992	OR1F1	chr16:3194247-3195186	rs8047557	0.0104	2.13403	0.577487	brown	-0.110619	0.110619	NO
206059_at	7644	ZNF91	chr19:23332337-23370109	rs1948438	0.0277	4.03817	0.576357	pink	0.347465	0.347465	NO
220117_at	79750	ZNF385D	chr3:21437651-21767820	rs6790087	0.0111	1.43557	0.576125	green	-0.0779668	0.0779668	YES
222690_s_at	55254	TMEM39A	chr3:120632390-120665161	rs7430156	0.00978	2.15049	0.574646	black	-0.0247299	0.0247299	NO
1569679_at	64405	CDH22	chr20:44235782-44313741	rs12479669	0.00789	3.00643	0.574101	yellow	0.0986102	0.0986102	NO
206592_s_at	8943	AP3D1	chr19:2051992-2102556	rs2238599	0.00183	2.04214	0.573637	pink	-0.169501	0.169501	NO
220631_at	64172	OSGEPL1	chr2:190319630-190336169	rs4667295	0.015	1.13072	0.57274	blue	0.225506	0.225506	YES
201704_at	955	ENTPD6	chr20:25124338-25155360	rs2076559	0.0368	2.2703	0.57219	yellow	-0.204206	0.204206	YES
219706_at	55317	C20orf29	chr20:3749202-3753954	rs6052096	0.0304	1.28806	0.571577	tan	-0.100077	0.100077	NULL
232247_at	91392	ZNF502	chr3:44729138-44740325	rs6792918	0.0494	1.55126	0.566557	blue	-0.249705	0.249705	NULL
218315_s_at	51654	CDK5RAP1	chr20:31410305-31452998	rs1999242	0.023	1.43215	0.565736	turquoise	-0.280043	0.280043	NULL
210082_at	24	ABCA4	chr1:94230981-94359293	rs3747961	0.00277	1.3571	0.564864	blue	-0.191431	0.191431	YES
203058_s_at	9060	PAPSS2	chr10:89409455-89497442	rs11202505	0.0456	1.85273	0.563483	blue	0.454562	0.454562	YES
226495_at	57506	VISA	chr20:3775448-3804762	rs6084488	0.0363	2.52505	0.5627	tan	0.031897	0.031897	NULL
236630_at	359	AQP2	chr12:48630795-48638931	rs296736	0.0395	1.43125	0.560047	magenta	-0.0165019	0.0165019	NULL
212914_at	23492	CBX7	chr22:37856724-37878484	rs139394	0.0284	3.11159	0.559929	salmon	0.154507	0.154507	NULL
201995_at	2131	EXT1	chr8:118880782-119193239	rs2451133	0.0382	3.05589	0.558878	pink	-0.506982	0.506982	NO
218852_at	55012	PPP2R3C	chr14:34624428-34661270	rs10141237	0.00154	1.97419	0.558838	turquoise	-0.117852	0.117852	YES
215452_x_at	387082	SUMO4	chr6:149763187-149763875	rs6570963	0.00674	2.01001	0.556666	green	0.101669	0.101669	YES
219361_s_at	64782	AEN	chr15:86965530-86976516	rs3743473	0.0199	1.70782	0.556373	brown	-0.190461	0.190461	NULL
203025_at	8260	ARD1A	chrX:152848570-152853662	rs2269368	0.00225	3.44476	0.55221	pink	-0.138056	0.138056	NULL
1554117_at	160777	CCDC60	chr12:118256899-118463235	rs2293495	0.00584	1.30038	0.552176	magenta	0.083137	0.083137	NO
206829_x_at	80264	ZNF430	chr19:20995336-21033493	rs8112216	0.0461	4.57046	0.551926	pink	0.375552	0.375552	NO
202593_s_at	51573	GDE1	chr16:19420515-19440951	rs574869	0.0373	0.977579	0.548678	black	-0.0285943	0.0285943	NO
205117_at	2246	FGF1	chr5:141953305-142045812	rs12523624	0.016	1.79836	0.547601	blue	-0.211918	0.211918	NO
229047_at	58473	PLEKHB1	chr11:73034870-73051512	rs666839	0.0429	0.935876	0.546498	brown	-0.131113	0.131113	NO
210056_at	27289	RND1	chr12:47537194-47545920	rs3782360	0.0304	1.08605	0.545649	brown	-0.143647	0.143647	NO
242503_at	166012	CHST13	chr3:127725865-127744824	rs6783962	0.025	2.07088	0.545375	blue	-0.359316	0.359316	NULL
200677_at	754	PTTG1IP	chr21:45093940-45118169	rs2838701	0.000547	2.77148	0.543268	tan	-0.184698	0.184698	NO
204711_at	9851	KIAA0753	chr17:6422368-6484971	rs2304977	0.014	1.33266	0.542934	turquoise	-0.00125349	0.00125349	YES
202176_at	2071	ERCC3	chr2:127731335-127768222	rs8179521	0.000715	1.93598	0.542409	pink	0.273458	0.273458	NO
202450_s_at	1513	CTSK	chr1:149035310-149047436	rs1336900	0.0491	1.3342	0.542229	green	-0.162565	0.162565	NO
204283_at	10667	FARS2	chr6:5206582-5716815	rs9502311	0.0452	1.96854	0.542106	tan	-0.331061	0.331061	YES
231236_at	346171	ZFP57	chr6:29748238-29756866	rs1264695	0.00981	1.01013	0.541783	yellow	0.0993962	0.0993962	NO
212932_at	22930	RAB3GAP1	chr2:135526322-135644016	rs6706490	0.0215	1.91118	0.539499	magenta	0.207803	0.207803	YES
234403_at	126370	OR1I1	chr19:15058876-15059944	rs8105737	0.0349	1.41693	0.539201	red	-0.108414	0.108414	NULL
208996_s_at	5432	POLR2C	chr16:56054051-56063422	rs663133	0.0444	1.59035	0.537822	pink	0.134042	0.134042	NULL
231691_at	388503	LOC388503	chr19:10013031-10045811	rs7246637	0.0295	0.871103	0.536711	brown	-0.0659743	0.0659743	NULL
219005_at	25789	TMEM59L	chr19:18584681-18592849	rs4808839	0.00494	2.25813	0.535425	tan	-0.0804718	0.0804718	NULL
206872_at	6568	SLC17A1	chr6:25891104-25940266	rs9379859	0.0276	0.964154	0.535416	blue	0.0497865	0.0497865	YES
209691_s_at	55715	DOK4	chr16:56063370-56077886	rs663133	0.0444	1.16125	0.535264	yellow	-0.176707	0.176707	NULL
201918_at	55186	SLC25A36	chr3:142143351-142181475	rs1426955	0.00986	2.01309	0.53502	red	-0.0764356	0.0764356	NULL
227882_at	79147	FKRP	chr19:51941142-51953582	rs10401422	0.0212	1.89484	0.533759	black	0.0750306	0.0750306	NULL
205082_s_at	316	AOX1	chr2:201158975-201244462	rs4672866	0.011	1.22386	0.533415	turquoise	-0.0905019	0.0905019	NO
1553166_at	64403	CDH24	chr14:22586109-22596587	rs2295689	0.0477	1.42294	0.532647	turquoise	-0.0114054	0.0114054	NULL
231700_at	2978	GUCA1A	chr6:42231151-42255772	rs13217993	0.00261	1.62353	0.53216	brown	-0.165479	0.165479	NULL
225885_at	8411	EEA1	chr12:91690415-91847238	rs10507017	0.00179	0.780594	0.530783	black	0.109005	0.109005	YES
225744_at	29801	ZDHHC8	chr22:18499364-18513974	rs11089328	0.0402	1.21136	0.529857	green	0.0909468	0.0909468	YES
211713_x_at	9768	KIAA0101	chr15:62444263-62460755	rs7165405	0.0431	1.32292	0.529115	turquoise	0.17896	0.17896	NO
237799_at	116085	SLC22A12	chr11:64114857-64126396	rs505802	0.0414	1.87881	0.528956	red	-0.188381	0.188381	YES
241706_at	144402	CPNE8	chr12:37332268-37585687	rs17523988	0.0201	1.51273	0.528418	yellow	0.127771	0.127771	YES
204813_at	5602	MAPK10	chr4:87156655-87247830	rs1460769	0.0489	1.09129	0.528254	turquoise	0.161851	0.161851	YES
204857_at	8379	MAD1L1	chr7:1821953-2239109	rs1637750	0.0255	1.76222	0.527885	salmon	0.356285	0.356285	YES
204496_at	29966	STRN3	chr14:30432755-30565358	rs7154605	0.00118	1.10451	0.52746	blue	-0.185064	0.185064	YES
202652_at	322	APBB1	chr11:6372930-6396876	rs1079199	0.0147	0.95107	0.525851	brown	-0.187045	0.187045	YES
223816_at	57864	SLC46A2	chr9:114681020-114692866	rs10513168	0.0237	1.47287	0.524151	yellow	-0.415572	0.415572	NO
206216_at	26576	SRPK3	chrX:152699703-152704381	rs762651	0.034	0.983956	0.523245	yellow	-0.132789	0.132789	NULL
221203_s_at	55689	YEATS2	chr3:184898299-185013102	rs2278968	0.00613	1.14022	0.522606	blue	0.0452279	0.0452279	NO
209408_at	11004	KIF2C	chr1:44978076-45006025	rs11211024	0.031	1.51945	0.521403	black	0.115602	0.115602	YES
201462_at	9805	SCRN1	chr7:29926252-29995902	rs929359	0.0396	1.3399	0.520737	magenta	0.177879	0.177879	NO
243609_at	1551	CYP3A7	chr7:99140595-99170757	rs2687081	0.0326	2.24767	0.520433	red	0.0603378	0.0603378	NO
229119_s_at	125150	ZSWIM7	chr17:15820599-15843731	rs11869450	0.0336	1.31634	0.519272	tan	-0.102952	0.102952	NO
1553234_at	170692	ADAMTS18	chr16:75873525-76026512	rs10445082	0.0425	1.10412	0.519261	blue	0.192319	0.192319	YES
225748_at	84946	LTV1	chr6:144206200-144226636	rs7454959	0.0447	1.02174	0.518016	green	-0.136896	0.136896	YES
203368_at	78987	CRELD1	chr3:9950505-9962090	rs279545	0.0147	1.97576	0.517299	turquoise	-0.291534	0.291534	NULL
226215_s_at	84678	FBXL10	chr12:120351281-120502747	rs1549349	0.0259	3.02922	0.516088	salmon	0.117208	0.117208	NULL
221426_s_at	8392	OR3A3	chr17:3270611-3271577	rs1488688	0.0454	1.32354	0.515826	yellow	-0.260262	0.260262	NO
206231_at	3780	KCNN1	chr19:17923110-17970930	rs2278992	0.0312	1.49015	0.515557	yellow	-0.320621	0.320621	NULL
204585_s_at	3897	L1CAM	chrX:152780580-152794505	rs4898457	8.53e-05	1.5273	0.510581	greenyellow	-0.257366	0.257366	NULL
237766_at	374868	ATP9B	chr18:74930384-75239270	rs9957924	0.00823	0.854877	0.508693	blue	-0.274288	0.274288	YES
212862_at	8760	CDS2	chr20:5055481-5119989	rs6107589	0.000946	2.39402	0.506451	black	-0.3196	0.3196	YES
219753_at	10734	STAG3	chr7:99613473-99649946	rs3735241	0.03	2.00045	0.505926	red	-0.227973	0.227973	NO
219879_s_at	78995	C17orf53	chr17:39574851-39595370	rs227584	0.000127	2.48913	0.505263	greenyellow	-0.452171	0.452171	NULL
1555546_a_at	23275	POFUT2	chr21:45508270-45532239	rs2838859	0.0224	2.24477	0.503892	black	-0.196643	0.196643	NO
230108_at	2074	ERCC6	chr10:50334496-50417153	rs4838519	0.0437	1.48144	0.503828	turquoise	0.197909	0.197909	NO
204294_at	275	AMT	chr3:49429214-49435016	rs7617480	0.0384	0.931685	0.503233	turquoise	0.237325	0.237325	NO
227560_at	118980	SFXN2	chr10:104464287-104488936	rs7904252	0.0204	0.852171	0.502029	magenta	0.165809	0.165809	NO
242148_at	255877	BCL6B	chr17:6867092-6873685	rs312460	0.0229	1.35539	0.500993	brown	0.0993769	0.0993769	NO
205427_at	6940	ZNF354A	chr5:178071127-178090309	rs1071882	0.00329	1.05079	0.50054	turquoise	0.206584	0.206584	NO
1555269_a_at	55107	ANO1	chr11:69602055-69713299	rs481845	0.0411	3.10346	0.500519	pink	-0.227752	0.227752	NO
218191_s_at	55788	LMBRD1	chr6:70442469-70563609	rs3778241	0.0338	2.9318	0.500485	pink	0.196763	0.196763	NO
226400_at	998	CDC42	chr1:22251706-22289883	rs3768574	0.0102	1.17048	0.500062	black	0.130151	0.130151	NO
212989_at	259230	SGMS1	chr10:51735350-52053743	rs956794	0.0106	1.48157	0.49935	green	-0.332386	0.332386	YES
205441_at	79629	OCEL1	chr19:17198054-17201028	rs744067	0.0246	2.32899	0.498987	pink	-0.290193	0.290193	NULL
213480_at	8674	VAMP4	chr1:169938782-169977837	rs2421910	0.00521	3.12991	0.49021	pink	0.350073	0.350073	NO
206622_at	7200	TRH	chr3:131175803-131179466	rs7645772	0.00339	1.47261	0.488597	yellow	0.132471	0.132471	NULL
226689_at	493856	CISD2	chr4:104009575-104029348	rs223340	0.00942	1.77033	0.486254	pink	-0.0695929	0.0695929	NO
226608_at	388272	C16orf87	chr16:45393459-45422575	rs4401068	0.00713	1.47603	0.484944	black	-0.246846	0.246846	NO
225785_at	221035	REEP3	chr10:64951128-65051978	rs6479909	0.00521	1.14562	0.477572	black	-0.197038	0.197038	NO
227761_at	4644	MYO5A	chr15:50386769-50608539	rs3794566	0.0322	1.32268	0.476522	blue	-0.0809765	0.0809765	YES
221645_s_at	55769	ZNF83	chr19:57807429-57833456	rs475188	0.00927	1.49469	0.475841	greenyellow	0.356879	0.356879	YES
200825_s_at	10525	HYOU1	chr11:118420105-118433126	rs1003081	0.021	1.65157	0.47516	pink	0.139995	0.139995	NULL
221164_x_at	23563	CHST5	chr16:74119928-74126569	rs3784934	0.0168	1.09379	0.47381	brown	-0.161987	0.161987	NO
1553118_at	117145	THEM4	chr1:150112683-150148737	rs13320	5.72e-05	1.60694	0.472367	turquoise	0.282976	0.282976	NO
232270_at	84909	C9orf3	chr9:96528814-96889262	rs4744381	0.0399	1.1848	0.472216	green	-0.0727371	0.0727371	YES
232520_s_at	55968	NSFL1C	chr20:1370810-1396417	rs3829698	0.0495	2.89111	0.469337	pink	-0.27188	0.27188	NO
233061_at	128486	C20orf142	chr20:42368610-42373303	rs6031507	0.02	1.57569	0.466951	purple	-0.00083088	0.00083088	NULL
235583_at	286676	ILDR1	chr3:123188859-123223720	rs12489988	0.00815	1.1597	0.466909	yellow	-0.22252	0.22252	YES
206540_at	79411	GLB1L	chr2:219809746-219818375	rs3731895	0.045	1.02467	0.462357	yellow	-0.185042	0.185042	NULL
210686_x_at	8034	SLC25A16	chr10:69912102-69957590	rs2031098	0.0202	1.46072	0.461371	purple	-0.0739868	0.0739868	NO
204662_at	9738	CP110	chr16:19442679-19472229	rs574869	0.0373	1.23441	0.45697	yellow	0.0427394	0.0427394	NO
222173_s_at	55357	TBC1D2	chr9:100001139-100057736	rs879368	0.00781	1.15848	0.455333	black	-0.229826	0.229826	NULL
201798_s_at	26509	MYOF	chr10:95056175-95232029	rs787679	0.011	1.5028	0.45474	red	-0.0173719	0.0173719	YES
212535_at	4205	MEF2A	chr15:97923655-98074150	rs2581466	0.0401	0.885778	0.451885	green	-0.0517371	0.0517371	NO
205469_s_at	3663	IRF5	chr7:128365229-128377324	rs10239340	0.0208	1.09453	0.450337	yellow	-0.0247116	0.0247116	NO
1559261_a_at	114780	PKD1L2	chr16:79691984-79811476	rs1377464	0.0333	1.98362	0.449688	red	-0.208428	0.208428	YES
213242_x_at	283638	KIAA0284	chr14:104402698-104434132	rs1595947	0.0466	1.14054	0.4489	brown	-0.323865	0.323865	NULL
223442_at	84276	NICN1	chr3:49434769-49441761	rs7617480	0.0384	0.724008	0.448821	turquoise	0.0895959	0.0895959	NO
218754_at	79707	NOL9	chr1:6507794-6537168	rs11122100	0.0182	1.11333	0.447485	blue	0.252097	0.252097	NULL
223729_at	27443	CECR2	chr22:16336627-16413845	rs13053651	0.0117	1.1853	0.447036	purple	0.123305	0.123305	NO
206762_at	3741	KCNA5	chr12:5023345-5026210	rs10744675	0.0335	1.67054	0.446957	black	0.225307	0.225307	NULL
203586_s_at	379	ARL4D	chr17:38831878-38834030	rs12600401	0.0431	1.53152	0.445529	black	0.0371103	0.0371103	NULL
1558648_at	90416	C15orf57	chr15:38632589-38644544	rs2924389	0.0369	1.64113	0.444885	black	-0.048771	0.048771	YES
204790_at	4092	SMAD7	chr18:44700220-44731079	rs884013	7.73e-05	1.30075	0.444333	magenta	-0.0241963	0.0241963	NULL
213485_s_at	89845	ABCC10	chr6:43507466-43526141	rs2125739	0.00416	1.71157	0.444297	red	0.0860961	0.0860961	NULL
1553809_a_at	169693	C9orf71	chr9:70341317-70345603	rs265077	0.0297	1.76987	0.441582	purple	0.0577319	0.0577319	NO
202704_at	10140	TOB1	chr17:46294585-46296412	rs11079937	0.00963	1.10971	0.440435	black	0.174409	0.174409	NO
225949_at	340371	NRBP2	chr8:144987903-144996188	rs4076358	0.00427	0.704288	0.440236	turquoise	0.297569	0.297569	NULL
210141_s_at	3623	INHA	chr2:220145197-220148671	rs7588807	0.0297	1.64851	0.439758	black	0.0404304	0.0404304	NULL
203519_s_at	26019	UPF2	chr10:12002026-12124814	rs1701476	0.00866	1.72544	0.439322	magenta	0.252311	0.252311	NO
200831_s_at	6319	SCD	chr10:102096761-102114578	rs1502593	0.0108	0.856128	0.4364	blue	-0.22595	0.22595	NULL
209239_at	4790	NFKB1	chr4:103641517-103757507	rs2903281	0.0494	2.73155	0.435228	pink	-0.0331695	0.0331695	YES
211577_s_at	3479	IGF1	chr12:101313774-101396559	rs6214	0.0332	1.31205	0.434529	brown	0.0520894	0.0520894	NO
210608_s_at	2524	FUT2	chr19:53891039-53901003	rs504963	0.0329	0.761368	0.433485	black	-0.00277216	0.00277216	NULL
218818_at	2275	FHL3	chr1:38235028-38243821	rs4634868	0.037	1.43239	0.433429	yellow	-0.52549	0.52549	NULL
244126_at	92960	PEX11G	chr19:7447760-7459905	rs3745356	0.0303	0.932689	0.432606	brown	-0.171253	0.171253	NULL
238245_at	339221	ENPP7	chr17:75319476-75330616	rs8072274	0.0293	1.41176	0.431519	black	0.0987502	0.0987502	NULL
219013_at	63917	GALNT11	chr7:151353710-151450360	rs10277069	0.0219	1.62314	0.429801	red	0.0139541	0.0139541	NO
223992_x_at	55063	ZCWPW1	chr7:99836430-99864238	rs5015755	0.0051	1.11489	0.428036	brown	0.109731	0.109731	NULL
205922_at	8875	VNN2	chr6:133106701-133120726	rs1467404	0.00551	0.813439	0.427659	turquoise	-0.0682881	0.0682881	NO
234140_s_at	57620	STIM2	chr4:26471461-26634907	rs10433805	0.00157	0.712138	0.427597	green	0.433926	0.433926	YES
207462_at	2742	GLRA2	chrX:14457340-14659854	rs2074178	0.000502	1.3774	0.427068	purple	0.315122	0.315122	NULL
218211_s_at	79083	MLPH	chr2:238060616-238128700	rs2292883	0.000763	1.18952	0.426223	blue	-0.260429	0.260429	NULL
1553204_at	253868	C20orf200	chr20:60552198-60559176	rs6062278	0.0465	2.46575	0.425744	magenta	0.0512753	0.0512753	NULL
219006_at	29078	C6orf66	chr6:97445608-97452476	rs9374164	0.0441	3.31326	0.425086	black	0.103294	0.103294	NO
1569879_a_at	84465	MEGF11	chr15:63974687-64333129	rs4776292	0.0114	1.37907	0.424532	black	-0.11113	0.11113	YES
227042_at	150223	YDJC	chr22:20312378-20314340	rs5754217	0.00253	0.763738	0.423891	yellow	0.175462	0.175462	NO
209750_at	9975	NR1D2	chr3:23961809-23996241	rs4131864	0.0353	0.8892	0.422566	yellow	-0.133922	0.133922	YES
227331_at	283337	ZNF740	chr12:51860801-51870921	rs2272300	0.00776	1.22488	0.420618	brown	-0.393518	0.393518	NULL
206222_at	8794	TNFRSF10C	chr8:23016378-23030895	rs10111172	0.00475	2.09458	0.420369	pink	-0.170282	0.170282	NULL
226867_at	55667	DENND4C	chr9:19280748-19364139	rs11791904	0.0266	4.48489	0.419709	brown	0.101826	0.101826	NO
222684_s_at	79954	NOL10	chr2:10628344-10747563	rs715247	0.0279	1.04462	0.418898	red	-0.123007	0.123007	NO
211727_s_at	1353	COX11	chr17:50384263-50401053	rs9303363	0.0319	1.24941	0.418838	black	0.290657	0.290657	YES
201063_at	5954	RCN1	chr11:32069266-32083653	rs110688	0.0241	0.923432	0.418454	turquoise	-0.422639	0.422639	YES
1562411_at	91807	MYLK3	chr16:45293694-45339722	rs4401068	0.0214	1.11046	0.417472	purple	0.189196	0.189196	NO
226008_at	56160	NDNL2	chr15:27347649-27349309	rs570956	0.0347	1.13836	0.41542	green	-0.133746	0.133746	NULL
223543_at	57595	PDZD4	chrX:152720816-152749197	rs6643647	0.0384	0.9027	0.414851	brown	-0.121176	0.121176	NULL
227429_at	283229	EFCAB4A	chr11:817584-821991	rs3059	0.0486	1.27997	0.4127	brown	-0.389403	0.389403	NULL
207126_x_at	54657	UGT1A4	chr2:234292176-234346684	rs2302538	0.0044	1.33845	0.412348	blue	-0.176371	0.176371	NULL
212954_at	8798	DYRK4	chr12:4569504-4593302	rs10744655	0.00468	3.85379	0.411079	salmon	-0.00246811	0.00246811	YES
233403_x_at	53345	TM6SF2	chr19:19236173-19245074	rs8108647	0.0233	2.10467	0.410943	green	0.0826398	0.0826398	YES
221687_s_at	89853	FAM125B	chr9:128128948-128199733	rs10819148	0.0175	1.09681	0.409586	black	-0.546038	0.546038	NO
220203_at	353500	BMP8A	chr1:39729904-39768128	rs587404	0.00407	0.736289	0.407949	greenyellow	-0.141637	0.141637	NO
200944_s_at	3150	HMGN1	chr21:39636110-39642917	rs2070865	0.0404	2.52708	0.405175	magenta	0.197116	0.197116	NO
225317_at	84320	ACBD6	chr1:178523987-178738102	rs13374665	0.0111	3.54964	0.401859	brown	-0.215645	0.215645	YES
225528_at	10526	IPO8	chr12:30673188-30740018	rs10506070	0.021	0.784742	0.400625	blue	0.215208	0.215208	NO
202962_at	23303	KIF13B	chr8:28980713-29176529	rs1378703	0.0476	1.48053	0.399678	turquoise	-0.184975	0.184975	YES
213428_s_at	1291	COL6A1	chr21:46226090-46249391	rs4819179	0.0106	1.6435	0.399672	turquoise	0.234905	0.234905	NO
221308_at	10818	FRS2	chr12:68150395-68259829	rs518634	0.0397	1.04565	0.396363	brown	-0.221534	0.221534	YES
212493_s_at	29072	SETD2	chr3:47032903-47180471	rs2290547	0.00296	1.27953	0.394269	turquoise	-0.198484	0.198484	YES
208188_at	3857	KRT9	chr17:36975619-36981836	rs7209138	0.0427	0.998492	0.393777	blue	0.0858104	0.0858104	NULL
213179_at	9125	RQCD1	chr2:219141921-219167243	rs921968	0.032	2.13126	0.392645	salmon	-0.130766	0.130766	NO
208138_at	2520	GAST	chr17:37122138-37125747	rs7213337	0.00532	0.598749	0.392077	brown	-0.217106	0.217106	NULL
227823_at	340526	RGAG4	chrX:71263687-71268476	rs6625945	0.0342	1.16778	0.391778	brown	-0.128477	0.128477	NULL
203397_s_at	2591	GALNT3	chr2:166312558-166359049	rs777355	0.00557	2.95858	0.391489	greenyellow	0.00779679	0.00779679	NULL
1553412_at	84871	AGBL4	chr1:48771113-50262213	rs10788895	0.0128	1.45956	0.388218	brown	-0.335715	0.335715	YES
223155_at	84064	HDHD2	chr18:42887778-42930869	rs12960378	0.000959	1.04026	0.388026	black	-0.143839	0.143839	YES
212436_at	51592	TRIM33	chr1:114736921-114855304	rs3827735	0.00178	2.36413	0.388023	salmon	-0.140283	0.140283	NO
208962_s_at	3992	FADS1	chr11:61323676-61340886	rs102275	0.0113	0.820695	0.387146	turquoise	0.0892249	0.0892249	NO
223154_at	65008	MRPL1	chr4:79002828-79092968	rs9654194	0.000903	1.47526	0.38377	black	-0.0697594	0.0697594	YES
1569422_at	199786	FAM129C	chr19:17495109-17523835	rs11666267	0.00656	1.81233	0.383631	green	-0.306879	0.306879	NO
209746_s_at	10229	COQ7	chr16:18986427-18998853	rs7190066	0.0314	0.933229	0.383465	blue	-0.254301	0.254301	NULL
219521_at	27087	B3GAT1	chr11:133753607-133787022	rs2119299	0.0406	0.48341	0.383404	green	0.0529937	0.0529937	NULL
221061_at	9033	PKD2L1	chr10:102037892-102080233	rs10883450	0.0257	1.18683	0.382679	greenyellow	-0.293157	0.293157	YES
221080_s_at	79958	DENND1C	chr19:6418217-6432798	rs3745571	0.0445	1.01451	0.382678	yellow	0.249626	0.249626	NULL
212236_x_at	3872	KRT17	chr17:37029217-37034408	rs7209138	0.0427	1.25789	0.380799	brown	-0.317105	0.317105	NULL
210358_x_at	2624	GATA2	chr3:129680959-129694718	rs2335052	0.0449	1.48567	0.380619	purple	-0.19614	0.19614	NULL
221479_s_at	665	BNIP3L	chr8:26296439-26326561	rs1010406	0.0158	1.68424	0.378716	purple	-0.408707	0.408707	YES
231843_at	57696	DDX55	chr12:122652624-122671435	rs7302649	0.0348	0.736933	0.376255	brown	0.402143	0.402143	NO
1564600_a_at	339834	CCDC36	chr3:49210864-49270160	rs7617480	0.0384	1.50079	0.374887	purple	0.166297	0.166297	NO
218344_s_at	55758	RCOR3	chr1:209499948-209556200	rs10863888	0.0114	3.01038	0.374679	salmon	0.189877	0.189877	NO
37872_at	8629	JRK	chr8:143735875-143748403	rs3802232	0.00167	1.44504	0.374236	magenta	-0.0444946	0.0444946	NO
1567285_at	26338	OR5L2	chr11:55351270-55352206	rs557590	0.0203	0.794731	0.373527	purple	0.00581585	0.00581585	NULL
231866_at	4012	LNPEP	chr5:96297101-96390871	rs18059	0.0448	3.8505	0.373456	green	0.226471	0.226471	YES
233409_at	162494	RHBDL3	chr17:27617307-27675793	rs763545	0.00275	0.978321	0.370452	turquoise	-0.0829147	0.0829147	NULL
214614_at	3110	MNX1	chr7:156490307-156496108	rs13221118	0.000133	0.59744	0.366795	turquoise	0.35101	0.35101	NULL
225755_at	200942	KLHDC8B	chr3:49184071-49188923	rs7617480	0.0256	2.08226	0.365093	tan	-0.38944	0.38944	NO
212545_s_at	23051	ZHX3	chr20:39240502-39362153	rs12480916	0.045	0.879406	0.365007	brown	-0.439112	0.439112	NO
213297_at	64777	RMND5B	chr5:177490633-177508085	rs7379278	0.00971	1.31985	0.364744	green	-0.0557704	0.0557704	NULL
240033_at	5340	PLG	chr6:161043263-161094337	rs783176	0.00397	1.02674	0.362778	turquoise	-0.000260647	0.000260647	NO
207011_s_at	5754	PTK7	chr6:43152006-43237435	rs2007950	0.0439	0.587637	0.361	black	-0.034158	0.034158	NULL
32032_at	8220	DGCR14	chr22:17497791-17512190	rs4819778	0.00962	2.39446	0.360931	salmon	-0.0178592	0.0178592	NO
208487_at	4010	LMX1B	chr9:128416568-128503132	rs4837100	0.0105	1.11003	0.359545	greenyellow	-0.0467454	0.0467454	NULL
231763_at	11128	POLR3A	chr10:79405909-79459265	rs2559658	0.00398	0.717742	0.358239	turquoise	-0.0935431	0.0935431	NO
212845_at	23034	SAMD4A	chr14:54104386-54325595	rs8021281	0.029	1.12995	0.357427	turquoise	-0.245738	0.245738	YES
237378_at	389763	FLJ46321	chr9:83793506-83799986	rs11139465	0.0363	0.899349	0.355136	brown	0.399972	0.399972	YES
217957_at	29105	C16orf80	chr16:56704997-56720797	rs1393203	0.0156	5.23958	0.354276	salmon	0.0200776	0.0200776	NO
220291_at	54857	GDPD2	chrX:69559715-69569956	rs2789638	0.0136	1.28334	0.353489	red	0.0269214	0.0269214	NULL
205344_at	10675	CSPG5	chr3:47578731-47595363	rs11712464	0.0368	0.799301	0.352579	purple	-0.0215987	0.0215987	NO
228485_s_at	23446	SLC44A1	chr9:107046749-107193503	rs328012	0.00862	1.61477	0.349953	pink	-0.227297	0.227297	YES
201081_s_at	8396	PIP4K2B	chr17:34175469-34209684	rs228285	0.00144	1.03574	0.349557	magenta	-0.197184	0.197184	NO
1555063_at	9098	USP6	chr17:4972410-5019048	rs2585254	0.00388	1.52166	0.345948	purple	-0.0143424	0.0143424	NO
203196_at	10257	ABCC4	chr13:94470083-94751688	rs1038138	0.0155	0.513388	0.344444	green	0.490407	0.490407	YES
236214_at	84691	FAM71F1	chr7:128142678-128159033	rs731770	0.0404	1.36675	0.344006	greenyellow	-0.0934055	0.0934055	NO
206807_s_at	119	ADD2	chr2:70742770-70848837	rs11894520	0.0288	1.59566	0.342551	red	-0.0676789	0.0676789	NO
206904_at	4146	MATN1	chr1:30958582-30969474	rs1149023	0.0302	1.04304	0.342414	greenyellow	-0.0640631	0.0640631	NULL
204787_at	11326	VSIG4	chrX:65158304-65176692	rs5964480	0.0148	0.826025	0.342326	turquoise	-0.00984861	0.00984861	NULL
203799_at	9936	CD302	chr2:160333609-160362999	rs3771719	0.0144	1.06578	0.342139	black	-0.212935	0.212935	YES
240072_at	55252	ASXL2	chr2:25815756-25954816	rs7563012	6.66e-05	3.04398	0.341211	pink	0.122132	0.122132	YES
220641_at	79400	NOX5	chr15:67009917-67136127	rs2415032	0.0468	3.04423	0.340663	greenyellow	-0.198081	0.198081	NO
210452_x_at	8529	CYP4F2	chr19:15849833-15869884	rs1558139	0.0422	1.38987	0.340511	red	-0.12233	0.12233	NO
227212_s_at	26147	PHF19	chr9:122657751-122679427	rs7026635	0.0106	2.39991	0.338025	pink	-0.0245131	0.0245131	YES
207180_s_at	10553	HTATIP2	chr11:20341806-20345776	rs10833312	0.0192	0.978972	0.336537	green	-0.367862	0.367862	NO
204083_s_at	7169	TPM2	chr9:35671989-35680053	rs3750433	0.0216	1.34726	0.336366	pink	-0.217864	0.217864	NO
228249_at	119710	C11orf74	chr11:36572668-36637393	rs12271660	0.0221	0.717792	0.335649	blue	-0.126212	0.126212	YES
226823_at	65979	PHACTR4	chr1:28568679-28699468	rs11587757	0.000224	0.588604	0.334746	turquoise	-0.383322	0.383322	NULL
220755_s_at	50854	C6orf48	chr6:31910671-31915520	rs3129963	4.68e-05	0.847045	0.331379	yellow	-0.0945284	0.0945284	NO
207618_s_at	617	BCS1L	chr2:219232622-219236410	rs921968	0.032	0.881292	0.330091	brown	0.297212	0.297212	NO
225788_at	88745	C6orf153	chr6:43097362-43105315	rs6901782	0.0131	1.7031	0.329295	red	0.0121152	0.0121152	NULL
229890_at	80863	PRRT1	chr6:32224117-32227698	rs204999	0.0011	1.19552	0.328391	blue	0.141428	0.141428	NULL
242408_at	6815	STYX	chr14:52266632-52311455	rs10483618	0.0311	1.16381	0.328223	brown	-0.187099	0.187099	NO
236017_at	51265	CDKL3	chr5:133662013-133730664	rs4958228	0.000534	0.625142	0.328163	brown	-0.0261216	0.0261216	YES
224719_s_at	113246	C12orf57	chr12:6923463-6925426	rs2238114	0.00553	0.732437	0.323812	greenyellow	-0.00185659	0.00185659	NULL
217757_at	2	A2M	chr12:9111570-9159825	rs4882978	0.0313	0.764113	0.322415	purple	0.0512662	0.0512662	NO
218955_at	55290	BRF2	chr8:37820560-37826569	rs12541064	0.047	1.15819	0.321351	pink	-0.240423	0.240423	NULL
225380_at	91461	SGK493	chr2:42129256-42139142	rs893811	0.0414	1.2401	0.319409	black	-0.0424719	0.0424719	NULL
229786_at	112611	RWDD2A	chr6:83959750-83962975	rs623879	0.00262	1.14414	0.318998	pink	-0.0611863	0.0611863	YES
202079_s_at	22906	TRAK1	chr3:42107749-42229113	rs4613429	0.0047	1.78846	0.318739	yellow	-0.188432	0.188432	YES
206212_at	1358	CPA2	chr7:129693959-129716871	rs2242337	0.0339	0.850916	0.318696	brown	-0.126183	0.126183	NULL
1569430_at	138428	PTRH1	chr9:129516047-129517757	rs3802357	0.0261	0.679437	0.316216	blue	0.266934	0.266934	NULL
219428_s_at	11264	PXMP4	chr20:31754210-31771797	rs1999242	0.023	0.929573	0.315309	purple	-0.103915	0.103915	NO
232381_s_at	1767	DNAH5	chr5:13743436-13997589	rs1502045	0.0447	1.74824	0.312689	green	-0.0139348	0.0139348	YES
234626_at	390063	OR51I1	chr11:5418375-5419320	rs5006884	0.00522	1.10482	0.312201	magenta	-0.0144603	0.0144603	YES
218888_s_at	81831	NETO2	chr16:45672942-45735409	rs2058769	0.0213	1.28499	0.311279	green	0.0188868	0.0188868	YES
57739_at	373863	DND1	chr5:140030564-140033355	rs3822346	0.0375	0.524427	0.311238	brown	0.0399747	0.0399747	NO
230936_at	374407	DNAJB13	chr11:73339011-73358980	rs637028	0.0446	0.907256	0.311133	turquoise	0.0746651	0.0746651	NULL
206289_at	3201	HOXA4	chr7:27134650-27136924	rs2465275	0.0084	0.726993	0.306977	brown	-0.0775118	0.0775118	NO
203851_at	3489	IGFBP6	chr12:51777702-51782395	rs822688	0.0124	0.545772	0.306928	green	-0.0175923	0.0175923	NULL
217011_at	2636	GBX1	chr7:150476608-150495800	rs7782650	0.000565	1.18994	0.306387	blue	-0.492086	0.492086	NO
218100_s_at	55081	IFT57	chr3:109362348-109424107	rs10933936	0.00659	1.06403	0.306151	red	0.113042	0.113042	YES
206250_x_at	552	AVPR1A	chr12:61826482-61832857	rs7972829	0.0175	0.927422	0.305168	blue	-0.266904	0.266904	YES
211202_s_at	10765	JARID1B	chr1:200963154-201044172	rs6427967	0.00386	1.03276	0.3035	salmon	0.111826	0.111826	NO
205723_at	1271	CNTFR	chr9:34541430-34579722	rs10972175	0.0151	0.887962	0.302947	brown	-0.22526	0.22526	YES
212071_s_at	6711	SPTBN1	chr2:54536957-54742949	rs11898505	2.02e-06	0.594696	0.301578	turquoise	0.0774106	0.0774106	NO
201876_at	5445	PON2	chr7:94872109-94902320	rs1639	0.0128	1.81536	0.300166	greenyellow	0.515603	0.515603	NO
221940_at	27079	RPUSD2	chr15:38648828-38653953	rs2924389	0.0222	0.77231	0.300084	turquoise	-0.229235	0.229235	YES
210720_s_at	63941	NECAB3	chr20:31708553-31725925	rs1999242	0.0307	1.01564	0.299762	brown	-0.0539265	0.0539265	NULL
223162_s_at	57189	KIAA1147	chr7:141002996-141048422	rs6963959	0.0385	0.665298	0.296626	greenyellow	0.322769	0.322769	NO
52169_at	92335	STRADA	chr17:59133926-59172947	rs12452187	0.00277	1.09149	0.296496	red	0.0193086	0.0193086	NO
211754_s_at	10478	SLC25A17	chr22:39495584-39545338	rs138312	0.0428	1.95588	0.294049	greenyellow	0.363816	0.363816	NULL
212141_at	4173	MCM4	chr8:49036046-49052621	rs7834901	0.0369	1.4928	0.293955	greenyellow	-0.0696547	0.0696547	NO
226261_at	223082	ZNRF2	chr7:30290447-30373833	rs4722979	0.0447	0.656375	0.29346	green	-0.345352	0.345352	NULL
223307_at	83461	CDCA3	chr12:6828232-6830717	rs2238114	0.00553	1.12707	0.289209	pink	0.250223	0.250223	NULL
204919_at	11272	PRR4	chr12:10889714-10893342	rs11054083	0.0286	1.75635	0.284731	green	0.167036	0.167036	YES
206901_at	79173	C19orf57	chr19:13854167-13877909	rs2124912	0.0385	0.681894	0.283876	brown	-0.265059	0.265059	NULL
214791_at	93349	SP140L	chr2:230900137-230976689	rs11678791	0.00442	0.868993	0.282652	turquoise	0.0153738	0.0153738	NO
224687_at	54467	ANKIB1	chr7:91713483-91868634	rs3750111	0.000468	2.4617	0.282523	greenyellow	0.0464679	0.0464679	YES
213420_at	90957	DHX57	chr2:38878378-38956525	rs986019	0.000895	0.893663	0.281402	purple	-0.000984692	0.000984692	YES
214523_at	1053	CEBPE	chr14:22656354-22658314	rs2144827	0.0486	1.40965	0.28103	black	-0.0577495	0.0577495	NULL
226475_at	55007	FAM118A	chr22:44083744-44116500	rs720682	0.00229	0.563158	0.280624	yellow	0.213478	0.213478	NO
240114_s_at	134288	TMEM174	chr5:72499829-72506295	rs4703597	0.0298	1.69505	0.279816	magenta	-0.0624981	0.0624981	NO
228728_at	79974	C7orf58	chr7:120415986-120689208	rs1547960	0.000332	0.873547	0.278901	brown	0.322855	0.322855	YES
221759_at	92579	G6PC3	chr17:39503643-39509238	rs423757	0.00475	1.46729	0.277655	pink	-0.307414	0.307414	NO
221100_at	29113	C6orf15	chr6:31186978-31188311	rs2233956	0.0138	2.06059	0.276684	red	-0.186809	0.186809	NO
230839_at	56341	PRMT8	chr12:3470685-3573399	rs7962552	0.0181	0.600674	0.275756	blue	-0.209031	0.209031	YES
225878_at	23095	KIF1B	chr1:10193350-10291242	rs4846217	0.035	1.41083	0.275653	black	0.00811116	0.00811116	NO
205887_x_at	4437	MSH3	chr5:79986049-80208390	rs33013	0.000228	1.3432	0.272932	green	0.244585	0.244585	YES
226972_s_at	64753	CCDC136	chr7:128219334-128249419	rs4731517	0.0151	1.18014	0.272836	green	-0.0200386	0.0200386	NO
202789_at	5335	PLCG1	chr20:39199574-39237771	rs12480916	0.0385	0.720796	0.271988	greenyellow	-0.0275944	0.0275944	NO
220570_at	56729	RETN	chr19:7639971-7641340	rs3745367	0.0166	0.52412	0.271765	brown	-0.0197039	0.0197039	NULL
224690_at	116151	C20orf108	chr20:54367389-54377125	rs8118732	0.031	1.28292	0.271026	green	-0.36143	0.36143	NULL
230484_at	55349	CHDH	chr3:53826678-53855216	rs7627178	0.0221	0.78212	0.270701	yellow	-0.120044	0.120044	YES
212982_at	23390	ZDHHC17	chr12:75681984-75771605	rs10862509	0.0203	1.3239	0.27059	yellow	0.170686	0.170686	NULL
219455_at	79846	C7orf63	chr7:89712460-89777622	rs6954511	0.0394	1.44467	0.270295	green	-0.11748	0.11748	YES
217628_at	53405	CLIC5	chr6:45974165-46091556	rs3777561	0.0285	0.675717	0.267477	green	0.0944036	0.0944036	YES
221032_s_at	80975	TMPRSS5	chr11:113063477-113082278	rs7126080	0.00333	0.565899	0.26702	blue	0.238227	0.238227	NO
224926_at	60412	EXOC4	chr7:132588362-132819486	rs11770426	0.0367	1.92677	0.263571	salmon	-0.232957	0.232957	YES
220742_s_at	55768	NGLY1	chr3:25735778-25799926	rs4568086	0.0151	1.41999	0.263263	red	0.326539	0.326539	YES
1569274_at	283551	LOC283551	chr14:49518179-49543988	rs3850289	0.048	0.898789	0.26326	brown	-0.116849	0.116849	NO
213834_at	440073	IQSEC3	chr12:56802-150755	rs7975313	0.00894	0.608941	0.263049	brown	-0.355576	0.355576	NO
201401_s_at	156	ADRBK1	chr11:66790480-66810605	rs6591239	0.00709	1.68222	0.262224	pink	-0.0447208	0.0447208	NULL
214082_at	11238	CA5B	chrX:15666332-15715669	rs6527642	0.00704	0.53184	0.261969	turquoise	0.0603898	0.0603898	NULL
215822_x_at	4661	MYT1	chr20:62266270-62344050	rs16984240	0.0133	1.07289	0.261927	magenta	-0.168294	0.168294	YES
208539_x_at	6701	SPRR2B	chr1:151309340-151310708	rs10888527	0.0172	0.857731	0.260397	black	-0.157628	0.157628	NO
209205_s_at	8543	LMO4	chr1:87566738-87587191	rs10873831	0.0279	1.14985	0.259716	salmon	0.334292	0.334292	NO
206938_at	6716	SRD5A2	chr2:31603159-31659544	rs761925	0.00263	1.28371	0.258037	greenyellow	-0.225739	0.225739	NO
1555417_a_at	80835	TAS1R1	chr1:6538020-6562404	rs11122100	0.0182	1.02993	0.257877	turquoise	-0.287667	0.287667	NULL
206331_at	10203	CALCRL	chr2:187916093-188021266	rs840606	0.00683	0.981565	0.257421	yellow	0.0488167	0.0488167	YES
221929_at	389677	RBM12B	chr8:94812903-94822400	rs3097422	0.0244	0.97106	0.256054	red	-0.32165	0.32165	NO
228660_x_at	10505	SEMA4F	chr2:74734900-74762693	rs759075	0.00719	0.785836	0.255579	purple	0.158391	0.158391	NO
216331_at	3679	ITGA7	chr12:54364620-54387894	rs17117895	0.0227	1.06414	0.254182	blue	-0.0284116	0.0284116	NULL
229276_at	57549	IGSF9	chr1:158163454-158182010	rs16831153	0.0032	0.876339	0.251303	black	-0.0951968	0.0951968	NO
227003_at	9364	RAB28	chr4:12978479-13094872	rs2109590	0.0466	1.25636	0.251189	greenyellow	0.136371	0.136371	YES
235241_at	153129	SLC38A9	chr5:54957434-55043852	rs2161504	0.00215	1.43047	0.250828	red	-0.209522	0.209522	NO
1553770_a_at	89886	SLAMF9	chr1:158187907-158190634	rs16831153	0.00192	1.35963	0.250495	yellow	-0.116604	0.116604	NO
202850_at	5825	ABCD3	chr1:94656520-94716848	rs762484	0.0118	0.653618	0.249579	yellow	0.256557	0.256557	NO
216034_at	129025	ZNF280A	chr22:21198060-21204613	rs362011	0.0088	1.15305	0.249052	red	0.0694717	0.0694717	NULL
209356_x_at	30008	EFEMP2	chr11:65390487-65396916	rs11227311	0.0257	1.13868	0.24897	green	-0.22162	0.22162	NULL
206614_at	8200	GDF5	chr20:33484562-33489441	rs6088792	0.00973	0.735327	0.248962	brown	-0.0445677	0.0445677	NO
219444_at	63035	BCORL1	chrX:128944349-129019282	rs12388749	0.0418	0.980713	0.247171	turquoise	-0.0832915	0.0832915	NULL
205672_at	7507	XPA	chr9:99477011-99499512	rs3176683	0.0183	0.806549	0.243199	turquoise	-0.117566	0.117566	NO
201482_at	5768	QSOX1	chr1:178390590-178433792	rs3842888	0.0314	2.55964	0.242851	pink	-0.340741	0.340741	NULL
204101_at	4534	MTM1	chrX:149487704-149592274	rs222378	0.0468	0.864227	0.239716	black	-0.210235	0.210235	NULL
233841_s_at	64426	SUDS3	chr12:117298740-117340223	rs2062525	0.0417	0.502643	0.239704	turquoise	0.148525	0.148525	NO
223812_at	51252	FAM178B	chr2:96905345-96927558	rs6745653	0.038	0.722879	0.238493	purple	-0.0573673	0.0573673	NO
208216_at	1748	DLX4	chr17:45401562-45406950	rs1058564	0.0429	0.578418	0.237468	blue	-0.0495645	0.0495645	NULL
212613_at	11118	BTN3A2	chr6:26473376-26486527	rs9379859	0.0197	0.486477	0.236322	blue	-0.0872287	0.0872287	YES
214549_x_at	6698	SPRR1A	chr1:151223180-151224914	rs10888527	0.0172	0.807072	0.230978	blue	-0.270291	0.270291	NO
207071_s_at	48	ACO1	chr9:32374600-32440832	rs10511905	0.00823	0.609689	0.229701	turquoise	-0.0708461	0.0708461	NO
1559864_at	158062	LCN6	chr9:138758290-138762801	rs1108607	0.0243	0.798113	0.228509	red	-0.039401	0.039401	NULL
219876_s_at	55592	GOLGA2L1	chr12:99074323-99091202	rs11110252	0.0413	0.57915	0.228459	green	-0.0502574	0.0502574	NO
208585_at	54718	BTN2A3	chr6:26530325-26539822	rs9379859	0.0236	0.828313	0.227802	purple	0.264384	0.264384	YES
209825_s_at	7371	UCK2	chr1:164063513-164143963	rs3762365	0.0437	0.813046	0.227321	black	0.103025	0.103025	NO
219141_s_at	55626	AMBRA1	chr11:46374539-46569490	rs6485702	4.84e-05	0.524391	0.226742	blue	-0.123793	0.123793	NULL
212576_at	23295	MGRN1	chr16:4614853-4680974	rs715109	0.0223	1.14604	0.225976	pink	-0.429978	0.429978	NULL
221253_s_at	81567	TXNDC5	chr6:7826750-7856040	rs9406074	0.0489	0.895212	0.225931	turquoise	0.240498	0.240498	NO
218529_at	51293	CD320	chr19:8273010-8279239	rs9426	0.032	0.810329	0.224077	yellow	-0.108727	0.108727	NULL
220816_at	23566	LPAR3	chr1:85051673-85131484	rs10873661	0.0129	1.83553	0.221988	magenta	-0.204313	0.204313	NO
220090_at	49860	CRNN	chr1:150648342-150653352	rs4845771	0.034	0.652764	0.219386	purple	-0.193614	0.193614	YES
204812_at	9183	ZW10	chr11:113109118-113149635	rs7126080	0.00444	0.589947	0.219087	black	-0.0147659	0.0147659	NO
1556689_a_at	54361	WNT4	chr1:22316384-22342106	rs3768574	0.0128	0.760106	0.219052	purple	-0.00131433	0.00131433	NO
204243_at	6018	RLF	chr1:40399627-40479180	rs10493089	0.0449	0.580606	0.21821	green	0.447898	0.447898	NO
224406_s_at	83416	FCRL5	chr1:155749790-155788934	rs1855121	0.00496	0.559799	0.218039	green	0.142192	0.142192	NO
204257_at	3995	FADS3	chr11:61397573-61415582	rs174450	0.00403	1.11356	0.217479	green	-0.0886906	0.0886906	NO
239742_at	56995	TULP4	chr6:158653679-158852844	rs262825	0.0285	0.661463	0.216327	turquoise	-0.0437266	0.0437266	YES
220727_at	54207	KCNK10	chr14:87720998-87807008	rs1940545	0.0412	1.59241	0.215449	pink	-0.229974	0.229974	NO
222756_s_at	408	ARRB1	chr11:74654129-74740521	rs480174	0.0033	2.16199	0.214887	tan	-0.441647	0.441647	NO
204657_s_at	6461	SHB	chr9:37905894-38059210	rs10973593	0.0221	0.640331	0.213141	brown	-0.111368	0.111368	YES
223887_at	29933	GPR132	chr14:104586781-104602799	rs3809470	0.00925	0.89923	0.212942	green	-0.271589	0.271589	NULL
203936_s_at	4318	MMP9	chr20:44070953-44078607	rs2274756	0.0448	0.842327	0.212368	magenta	-0.229327	0.229327	NULL
220122_at	79772	MCTP1	chr5:94068956-94442942	rs722722	0.00741	0.61019	0.210444	blue	-0.0260556	0.0260556	YES
204788_s_at	5498	PPOX	chr1:159402804-159407634	rs11265558	0.0203	0.833093	0.209055	salmon	0.0168815	0.0168815	NULL
1558727_at	387923	SERP2	chr13:43845977-43869850	rs4942334	0.00202	0.571259	0.207752	blue	-0.0485971	0.0485971	NULL
208361_s_at	661	POLR3D	chr8:22158563-22164625	rs9173	0.0318	1.18527	0.207531	pink	-0.0862906	0.0862906	NULL
203187_at	1793	DOCK1	chr10:128584012-129140770	rs12767483	0.0231	1.52507	0.206596	red	0.0582077	0.0582077	NO
205255_x_at	6932	TCF7	chr5:133478300-133509775	rs30489	0.00613	1.33223	0.206155	greenyellow	0.129363	0.129363	YES
223568_s_at	84513	PPAPDC1B	chr8:38239806-38245895	rs13317	0.0206	0.909122	0.204561	black	0.0538486	0.0538486	NULL
205754_at	2147	F2	chr11:46697318-46717632	rs6485702	3.63e-05	1.47505	0.202692	red	-0.124929	0.124929	NO
237453_at	57711	ZNF529	chr19:41726362-41756037	rs1035777	0.0386	0.592846	0.201979	turquoise	0.285246	0.285246	NULL
243651_at	22849	CPEB3	chr10:93798378-94040824	rs11186872	0.0152	0.980509	0.201891	purple	-0.365006	0.365006	NO
222008_at	1297	COL9A1	chr6:70982463-71049632	rs6908735	0.0302	2.02736	0.201741	magenta	-0.236249	0.236249	YES
201475_x_at	4141	MARS	chr12:56168117-56196700	rs2127318	0.03	1.31542	0.199292	pink	0.013777	0.013777	NULL
230011_at	150365	MEI1	chr22:40425463-40525405	rs7287886	0.0376	0.935433	0.197889	purple	0.314763	0.314763	YES
1553562_at	926	CD8B	chr2:86895970-86942549	rs10200219	0.0224	1.68217	0.197887	salmon	0.0401398	0.0401398	NULL
207655_s_at	29760	BLNK	chr10:97941444-98021323	rs12772113	0.0423	0.645542	0.197837	green	0.203156	0.203156	YES
219963_at	51207	DUSP13	chr10:76524195-76529254	rs6480771	0.0293	0.669234	0.196803	yellow	-0.281388	0.281388	NO
200884_at	1152	CKB	chr14:103055748-103058923	rs2010281	0.000291	0.564084	0.196345	blue	0.191662	0.191662	NO
219224_x_at	79797	ZNF408	chr11:46678943-46684037	rs6485702	1.21e-05	1.35632	0.19613	salmon	-0.0933642	0.0933642	NULL
221502_at	3839	KPNA3	chr13:49171461-49265058	rs9568319	0.0228	2.00766	0.194829	greenyellow	0.0817294	0.0817294	NO
231812_x_at	51808	PHAX	chr5:125964531-125988979	rs7705738	0.0495	0.820419	0.194624	brown	0.125026	0.125026	NULL
205919_at	3046	HBE1	chr11:5246155-5247949	rs2855122	0.0227	0.585708	0.194618	purple	0.221041	0.221041	NO
1553153_at	245972	ATP6V0D2	chr8:87180254-87235570	rs6997770	0.0466	2.03658	0.193819	tan	0.254336	0.254336	YES
214253_s_at	1838	DTNB	chr2:25453615-25750007	rs10495753	0.00759	1.2771	0.193706	magenta	-0.0879774	0.0879774	YES
219188_s_at	28992	MACROD1	chr11:63522605-63690094	rs320143	0.0426	0.804979	0.193685	red	-0.460813	0.460813	NULL
220938_s_at	10691	GMEB1	chr1:28867830-28913972	rs6682357	0.0105	0.39003	0.193149	yellow	-0.0827872	0.0827872	NULL
207900_at	6361	CCL17	chr16:55996179-56007475	rs9302690	0.0434	0.439839	0.19306	turquoise	-0.406696	0.406696	NO
219070_s_at	64598	MOSPD3	chr7:100047660-100050936	rs12532878	0.0233	0.885185	0.192787	turquoise	-0.206596	0.206596	NO
218452_at	50485	SMARCAL1	chr2:216985381-217056019	rs2243956	0.00962	1.16833	0.192425	salmon	-0.0350571	0.0350571	NO
227753_at	135932	TMEM139	chr7:142692184-142695263	rs4726600	0.00755	0.383379	0.192309	green	0.483572	0.483572	NULL
224859_at	80381	CD276	chr15:71763674-71793912	rs1044581	0.00862	1.54068	0.190887	purple	-0.328601	0.328601	NO
1553288_a_at	222950	C7orf51	chr7:99919485-99930358	rs12539172	0.0325	0.616295	0.190567	yellow	-0.11667	0.11667	NULL
203822_s_at	1998	ELF2	chr4:140198320-140225097	rs2292837	0.0119	0.627198	0.190235	brown	0.113848	0.113848	NO
218447_at	56942	C16orf61	chr16:79567199-79597997	rs2602413	0.00222	0.664112	0.188552	red	-0.135449	0.135449	NO
205624_at	1359	CPA3	chr3:150065773-150097552	rs12489516	0.0312	0.322844	0.186296	grey	0.303779	0.303779	NO
1552256_a_at	949	SCARB1	chr12:123828126-123914472	rs4765623	0.0407	1.22571	0.185797	brown	-0.332733	0.332733	NO
231133_at	92749	C2orf39	chr2:26478287-26533082	rs6730761	0.0436	0.607983	0.184112	blue	-0.0152028	0.0152028	NO
214427_at	4839	NOP2	chr12:6536297-6547741	rs1558333	0.0497	0.627925	0.183609	red	-0.0397404	0.0397404	NULL
209197_at	23208	SYT11	chr1:154095923-154121463	rs822519	0.0441	0.392046	0.183336	blue	0.482068	0.482068	NO
221524_s_at	58528	RRAGD	chr6:90134312-90178484	rs1782	0.032	0.715573	0.180495	brown	-0.287947	0.287947	NULL
202712_s_at	1159	CKMT1B	chr15:41672543-41678896	rs8042868	0.0156	0.755889	0.179733	magenta	-0.107402	0.107402	NO
1568879_a_at	3909	LAMA3	chr18:19523559-19789027	rs1154227	0.00222	1.78935	0.179132	red	-0.147085	0.147085	NO
238839_at	5013	OTX1	chr2:63131468-63137816	rs2075375	0.0162	0.518067	0.178887	turquoise	-0.462351	0.462351	NULL
228594_at	133686	C5orf33	chr5:36228450-36277657	rs10075150	0.0154	0.612651	0.177723	green	-0.246993	0.246993	NO
237316_at	348094	ANKDD1A	chr15:62991153-63038094	rs7168200	0.0202	1.00629	0.177077	purple	0.111775	0.111775	NULL
219618_at	51135	IRAK4	chr12:42439019-42468166	rs11182223	0.00795	0.409268	0.176794	black	0.0573944	0.0573944	YES
207610_s_at	30817	EMR2	chr19:14704204-14750353	rs2524379	0.0433	1.22928	0.173163	pink	0.155795	0.155795	NULL
222884_at	23567	ZNF346	chr5:176382302-176426351	rs2456180	0.00427	0.470466	0.172994	green	0.388794	0.388794	NO
209369_at	306	ANXA3	chr4:79691765-79750629	rs3749482	0.00911	0.605443	0.172641	green	0.0866929	0.0866929	NO
208204_s_at	859	CAV3	chr3:8750495-8763451	rs11713611	0.0115	0.487769	0.170787	green	-0.138254	0.138254	NO
221632_s_at	10785	WDR4	chr21:43136272-43172747	rs4920004	0.0283	0.628553	0.170722	yellow	-0.322986	0.322986	NO
228007_at	387119	C6orf204	chr6:118892931-119079713	rs9374736	0.0381	0.373014	0.170568	brown	0.126762	0.126762	YES
219105_x_at	23594	ORC6L	chr16:45281058-45289807	rs4401068	0.00713	1.13434	0.169176	magenta	0.161214	0.161214	NO
232214_x_at	115196	ZNF554	chr19:2770871-2787733	rs867168	0.0456	0.921237	0.168191	black	0.0349155	0.0349155	NULL
204968_at	57827	C6orf47	chr6:31734053-31736528	rs3130617	0.0102	0.479284	0.167934	magenta	0.105299	0.105299	NULL
202351_at	3685	ITGAV	chr2:187163044-187253873	rs6434197	0.00145	1.29315	0.166854	red	0.195746	0.195746	NO
206739_at	3222	HOXC5	chr12:52713098-52715411	rs754133	0.00282	0.667736	0.166642	blue	-0.161923	0.161923	NULL
203673_at	7038	TG	chr8:133948386-134216325	rs12675044	0.00105	0.601711	0.165479	purple	0.141229	0.141229	YES
206771_at	7380	UPK3A	chr22:44059552-44070419	rs4823458	0.02	0.36826	0.164923	turquoise	0.0263375	0.0263375	NULL
208040_s_at	4607	MYBPC3	chr11:47309532-47330829	rs11039035	0.0142	0.614924	0.164629	pink	-0.109014	0.109014	NO
221128_at	8728	ADAM19	chr5:156836889-156935346	rs1422795	0.00193	0.897313	0.164544	green	-0.0588881	0.0588881	NO
207370_at	3381	IBSP	chr4:88939725-88952625	rs1054627	0.00636	0.683162	0.164118	pink	0.0367602	0.0367602	NO
218441_s_at	26015	RPAP1	chr15:39596666-39623756	rs11630901	0.0362	0.643827	0.163695	black	0.436084	0.436084	NULL
226573_at	148252	DIRAS1	chr19:2665564-2672369	rs6510698	0.038	1.26183	0.16361	greenyellow	-0.0670564	0.0670564	NULL
240166_x_at	158234	RG9MTD3	chr9:37743801-37768969	rs7873508	0.00639	0.807175	0.161152	yellow	-0.17203	0.17203	YES
232388_at	85445	CNTNAP4	chr16:74868676-75150636	rs1549662	0.0306	0.325453	0.160558	blue	0.207929	0.207929	YES
215530_at	2175	FANCA	chr16:88331459-88410566	rs7195066	0.0155	0.753223	0.159971	brown	-0.297139	0.297139	NULL
213467_at	8153	RND2	chr17:38430783-38437584	rs16940	0.000505	0.899907	0.157892	brown	-0.239189	0.239189	NULL
222064_s_at	80755	AARSD1	chr17:38356068-38385546	rs6503721	0.0314	0.370547	0.157697	turquoise	0.0735742	0.0735742	NULL
215232_at	9912	RICH2	chr17:12633553-12835685	rs12165053	0.036	0.280715	0.156221	brown	-0.509001	0.509001	NO
221139_s_at	51380	CSAD	chr12:51837713-51860697	rs2272300	0.0155	1.32552	0.1556	red	0.139611	0.139611	NULL
206850_at	10633	RASL10A	chr22:28038921-28041748	rs5763138	0.00148	0.875228	0.154049	blue	-0.159455	0.159455	NO
237251_at	149499	C1orf92	chr1:155157047-155169504	rs1572416	0.0133	1.10912	0.153673	tan	-0.212251	0.212251	NO
222896_at	79041	TMEM38A	chr19:16632937-16660816	rs4808521	0.0148	0.44405	0.152383	brown	-0.137651	0.137651	NULL
204706_at	56623	INPP5E	chr9:138442892-138454077	rs10870144	0.0158	0.486692	0.151805	turquoise	0.185824	0.185824	NULL
201709_s_at	8508	NIPSNAP1	chr22:28280797-28307144	rs737976	0.0422	0.807786	0.151606	green	0.00600967	0.00600967	NO
227465_at	23383	KIAA0892	chr19:19292629-19330563	rs8108647	0.0233	0.935824	0.151152	blue	-0.295198	0.295198	YES
219714_s_at	55799	CACNA2D3	chr3:54131732-55083624	rs1491998	0.0308	0.86288	0.150991	brown	0.157221	0.157221	YES
204432_at	6666	SOX12	chr20:254238-258867	rs6050276	0.0293	0.376933	0.146925	turquoise	-0.225004	0.225004	NULL
211831_s_at	7066	THPO	chr3:185572466-185578626	rs10513797	0.0327	0.298844	0.146728	blue	0.310524	0.310524	NO
221832_s_at	7798	LUZP1	chr1:23284037-23367925	rs655600	0.0175	0.813603	0.14578	black	0.391639	0.391639	NO
216510_x_at	152098	ZCWPW2	chr3:28406990-28541636	rs6781639	0.0493	0.861115	0.145156	grey	0.4011	0.4011	NO
206194_at	3221	HOXC4	chr12:52696908-52736081	rs754133	0.00563	1.18055	0.144827	green	0.0320783	0.0320783	NULL
202218_s_at	9415	FADS2	chr11:61352288-61391401	rs174450	0.0181	0.901573	0.14071	pink	0.0292212	0.0292212	NO
203276_at	4001	LMNB1	chr5:126140731-126200608	rs2036847	0.000988	0.322468	0.140229	turquoise	-0.0396345	0.0396345	NO
209773_s_at	6241	RRM2	chr2:10180185-10188074	rs6741290	0.0312	0.55923	0.136766	grey	0.386368	0.386368	NO
202175_at	79586	CHPF	chr2:220111912-220116731	rs3731918	0.0441	0.437467	0.135493	brown	-0.355801	0.355801	NULL
227236_at	10100	TSPAN2	chr1:115392155-115433638	rs1286364	0.0412	0.481833	0.134612	green	0.0428809	0.0428809	YES
208304_at	1232	CCR3	chr3:46258691-46283166	rs13098911	0.00496	0.251891	0.134508	grey	0.199596	0.199596	NO
206610_s_at	2160	F11	chr4:187424111-187447829	rs4253399	0.0485	0.470909	0.134387	greenyellow	-0.248338	0.248338	NULL
212858_at	124222	PAQR4	chr16:2959342-2963486	rs2285829	0.0418	0.474798	0.134213	pink	0.0242279	0.0242279	NULL
203089_s_at	27429	HTRA2	chr2:74610039-74614191	rs759075	0.0036	1.34245	0.13144	salmon	0.342454	0.342454	NO
207868_at	1135	CHRNA2	chr8:27373194-27392730	rs9314347	0.000742	0.842052	0.128788	blue	-0.0158566	0.0158566	YES
1559003_a_at	126661	LOC126661	chr1:45733167-45738233	rs3790582	0.0159	0.448705	0.127278	turquoise	-0.00670737	0.00670737	NO
214342_at	222255	ATXN7L1	chr7:105032456-105304267	rs2012691	0.0238	0.323102	0.126119	brown	-0.177449	0.177449	YES
219359_at	80162	ATHL1	chr11:279137-285688	rs3809109	0.003	0.741062	0.125995	magenta	-0.284612	0.284612	NULL
209287_s_at	10602	CDC42EP3	chr2:37724246-37752830	rs2191841	0.0436	0.700595	0.125144	pink	-0.197071	0.197071	NO
243969_at	123041	SLC24A4	chr14:91858677-92032349	rs4904920	0.00917	0.447466	0.125032	purple	-0.26999	0.26999	NO
226415_at	57687	VAT1L	chr16:76379983-76571502	rs445971	0.0237	0.333464	0.124859	turquoise	0.329639	0.329639	YES
242414_at	23475	QPRT	chr16:29597941-29616815	rs12596308	0.0417	0.784372	0.124056	purple	0.290332	0.290332	NULL
205272_s_at	5554	PRH1	chr12:10924826-11215477	rs11054083	0.026	1.50778	0.123425	red	-0.0714272	0.0714272	YES
201185_at	5654	HTRA1	chr10:124211030-124264414	rs932275	0.00457	0.347693	0.123292	green	0.153112	0.153112	NO
229698_at	85358	SHANK3	chr22:49459935-49518507	rs715586	0.0125	0.725248	0.122685	magenta	-0.183159	0.183159	NULL
203656_at	9896	FIG4	chr6:110119116-110253327	rs11968978	0.00368	0.947302	0.121338	brown	-0.366634	0.366634	NO
219579_at	5866	RAB3IL1	chr11:61421348-61441573	rs3815045	0.031	1.14222	0.120562	tan	-0.0769581	0.0769581	NULL
223072_s_at	23559	WBP1	chr2:74539084-74541518	rs759075	0.0036	1.14973	0.114978	tan	-0.108995	0.108995	NO
213592_at	187	APLNR	chr11:56757642-56761489	rs10501367	0.0158	0.696696	0.114711	red	-0.0705072	0.0705072	NO
216025_x_at	1557	CYP2C19	chr10:96512452-96602661	rs7085745	0.00393	0.561322	0.114111	red	-0.0510607	0.0510607	YES
223719_s_at	83546	RTBDN	chr19:12797295-12802207	rs4804208	0.00175	0.726208	0.113746	red	0.30743	0.30743	NULL
206688_s_at	10898	CPSF4	chr7:98874498-98892932	rs952319	0.000293	0.370737	0.113346	pink	0.24764	0.24764	NO
220626_at	51156	SERPINA10	chr14:93819402-93829114	rs6575405	0.0157	0.243937	0.112388	brown	-0.235624	0.235624	NO
214940_s_at	23293	SMG6	chr17:1909882-2153819	rs8077194	0.00469	0.334194	0.109679	black	-0.131615	0.131615	NO
207727_s_at	4595	MUTYH	chr1:45567500-45578216	rs3790582	0.0239	0.266795	0.108406	blue	0.445552	0.445552	NO
211909_x_at	5733	PTGER3	chr1:71090623-71286079	rs4649932	0.04	1.16752	0.102827	grey	0.0134619	0.0134619	YES
219517_at	80237	ELL3	chr15:41852089-41856794	rs8042868	0.0156	0.607439	0.102075	purple	-0.0832038	0.0832038	NO
209906_at	719	C3AR1	chr12:8102185-8110222	rs7842	0.0245	0.232914	0.100604	blue	-0.27533	0.27533	NULL
212975_at	22898	DENND3	chr8:142207901-142275082	rs307731	0.0158	0.797206	0.100516	tan	-0.167995	0.167995	NULL
209081_s_at	80781	COL18A1	chr21:45649524-45758062	rs2236472	0.0498	0.267142	0.0978038	purple	0.0365043	0.0365043	YES
205189_s_at	2176	FANCC	chr9:96901156-97119812	rs4647382	0.0436	0.68197	0.0975715	red	-0.052169	0.052169	YES
210430_x_at	6007	RHD	chr1:25471567-25529523	rs2375278	0.00921	0.407463	0.0968085	red	-0.25309	0.25309	NULL
210647_x_at	8398	PLA2G6	chr22:36837447-36907707	rs3827354	0.0455	0.362138	0.0966818	yellow	0.0067259	0.0067259	NULL
211174_s_at	886	CCKAR	chr4:26092115-26101140	rs7665027	0.0309	0.531307	0.0962305	red	-0.162083	0.162083	NULL
219222_at	64080	RBKS	chr2:27857769-27966727	rs13013484	0.0386	0.703996	0.0925875	pink	-0.0353229	0.0353229	NO
203731_s_at	23660	ZKSCAN5	chr7:98940208-98969381	rs952319	0.000146	0.578519	0.0910537	black	0.0363753	0.0363753	NULL
235718_at	6345	SRL	chr16:4179375-4232082	rs7205980	0.0215	0.38669	0.0890655	brown	-0.187494	0.187494	NULL
35148_at	27134	TJP3	chr19:3679373-3701682	rs2302304	0.000498	0.682795	0.0880337	grey	-0.349152	0.349152	NULL
213624_at	10924	SMPDL3A	chr6:123151669-123172563	rs6899351	2.66e-05	0.398837	0.0879474	blue	-0.162528	0.162528	NULL
213199_at	26005	C2CD3	chr11:73423127-73559712	rs668514	0.0182	0.311407	0.0868126	pink	-0.195823	0.195823	YES
201710_at	4605	MYBL2	chr20:41729122-41778536	rs285164	0.0135	0.469258	0.084091	red	-0.0333004	0.0333004	NO
204419_x_at	3048	HBG2	chr11:5230996-5232587	rs2855122	0.0227	0.262522	0.0825335	pink	0.0292868	0.0292868	NO
221204_s_at	55118	CRTAC1	chr10:99614747-99780575	rs508001	0.0301	0.611054	0.0820238	greenyellow	-0.0192409	0.0192409	NO
209490_s_at	9374	PPT2	chr6:32229278-32239430	rs2269423	0.0336	0.235691	0.0810279	black	-0.0417993	0.0417993	NULL
236814_at	4194	MDM4	chr1:202752133-202786349	rs898386	0.0126	0.480607	0.0805052	purple	-0.0853407	0.0853407	NO
225454_at	115098	CCDC124	chr19:17906904-17915783	rs10418352	0.0422	0.356794	0.0780301	pink	-0.333217	0.333217	NULL
1565737_at	6344	SCTR	chr2:119913888-119998498	rs10165398	0.0221	0.703665	0.0746221	grey	0.186025	0.186025	NULL
211471_s_at	9609	RAB36	chr22:21817512-21836531	rs2267006	0.0104	0.33262	0.0738905	green	-0.0696535	0.0696535	YES
236848_s_at	56157	TEX13A	chrX:104350266-104352014	rs5916887	0.0151	0.641836	0.0719199	pink	-0.201922	0.201922	NULL
1554876_a_at	170591	S100Z	chr5:76181581-76252812	rs10462548	0.00306	0.471229	0.0714302	red	0.187865	0.187865	NO
235005_at	115752	DIS3L	chr15:64372713-64413290	rs750295	0.0019	0.293319	0.0713066	grey	-0.268672	0.268672	NO
203734_at	55810	FOXJ2	chr12:8076625-8099385	rs3782681	0.0124	0.536568	0.069182	greenyellow	0.0604145	0.0604145	NULL
212841_s_at	8495	PPFIBP2	chr11:7491576-7631567	rs11041441	0.0465	0.279123	0.0656168	black	0.0513248	0.0513248	NULL
219510_at	10721	POLQ	chr3:122632962-122747543	rs11921531	0.033	0.245162	0.0650235	purple	0.177908	0.177908	YES
206267_s_at	4145	MATK	chr19:3728966-3737415	rs4806954	0.00573	0.794256	0.0640434	pink	-0.0276791	0.0276791	NULL
212379_at	2618	GART	chr21:33798141-33836286	rs7275789	0.0327	0.47105	0.0640246	pink	0.384586	0.384586	YES
222599_s_at	89797	NAV2	chr11:19328846-20099723	rs2707090	0.0329	0.277653	0.0614494	red	0.272316	0.272316	YES
211001_at	23650	TRIM29	chr11:119487203-119514073	rs2084898	0.0296	0.957621	0.0610446	grey	-0.119915	0.119915	NO
222707_s_at	93973	ACTR8	chr3:53876194-53891227	rs6767076	0.00267	0.669322	0.0607122	pink	-0.0184826	0.0184826	YES
209159_s_at	65009	NDRG4	chr16:57055049-57105024	rs8053127	0.0476	0.356828	0.0598926	greenyellow	-0.00352016	0.00352016	NULL
223430_at	23235	SNF1LK2	chr11:110978379-111102842	rs3737445	0.0357	0.638543	0.0571694	red	-0.234839	0.234839	YES
209568_s_at	23179	RGL1	chr1:181871830-182164289	rs4652825	0.00942	0.301062	0.0563502	grey	-0.180144	0.180144	YES
213115_at	115201	ATG4A	chrX:107221589-107284552	rs1407901	0.00518	0.153892	0.0556438	grey	0.377701	0.377701	NULL
203240_at	8857	FCGBP	chr19:45045802-45132373	rs887806	0.0217	0.424754	0.0543174	grey	-0.319137	0.319137	NULL
208387_s_at	10893	MMP24	chr20:33278116-33328218	rs12479765	1.38e-05	0.392772	0.0520044	magenta	-0.210367	0.210367	NULL
1560854_s_at	51427	ZNF107	chr7:63763945-63808836	rs7804972	0.00524	1.28322	0.0504384	grey	0.00699497	0.00699497	NO
202917_s_at	6279	S100A8	chr1:151629131-151630173	rs3006488	0.00645	0.314504	0.0500306	grey	-0.226052	0.226052	NULL
202568_s_at	4140	MARK3	chr14:102921453-103039919	rs2010281	0.000583	0.284079	0.0485427	grey	-0.188263	0.188263	NO
219193_at	55100	WDR70	chr5:37415168-37788531	rs11948801	0.0372	0.316363	0.0452859	grey	0.187724	0.187724	NO
221036_s_at	83464	APH1B	chr15:61356843-61385166	rs17762822	0.0488	0.236447	0.0433154	grey	-0.174167	0.174167	YES
235713_at	91801	ALKBH8	chr11:106878662-106941671	rs582119	0.00543	0.332389	0.0422875	grey	0.363877	0.363877	NO
212693_at	23195	MDN1	chr6:90409951-90586163	rs3210511	0.00779	0.335388	0.040542	salmon	0.323168	0.323168	YES
218419_s_at	79089	TMUB2	chr17:39619879-39624625	rs227584	0.000127	0.389766	0.0368019	pink	0.05929	0.05929	NULL
208226_x_at	53616	ADAM22	chr7:87401637-87649364	rs1029421	0.00318	0.130139	0.0342913	grey	-0.525442	0.525442	NO
213636_at	23349	KIAA1045	chr9:34948191-34972541	rs7025995	0.0175	0.15461	0.033857	grey	0.237385	0.237385	NO
224361_s_at	55540	IL17RB	chr3:53855616-53874867	rs6767076	0.0032	0.310619	0.0296264	grey	0.230366	0.230366	YES
202800_at	6507	SLC1A3	chr5:36642213-36724193	rs3776576	0.0211	0.902989	0.0242329	grey	-0.218099	0.218099	YES
241358_at	124857	WFIKKN2	chr17:46267603-46274708	rs11079937	0.00963	0.586808	0.02405	grey	-0.0802746	0.0802746	NO
235514_at	151516	ASPRV1	chr2:70040727-70042901	rs3821276	0.0394	0.148055	0.0229526	grey	-0.158319	0.158319	NULL
201774_s_at	9918	NCAPD2	chr12:6473558-6511393	rs2532497	0.0226	0.234573	0.0226229	grey	0.295107	0.295107	NO
240110_at	3158	HMGCS2	chr1:120092525-120113041	rs668156	0.0178	0.285791	0.0215244	grey	-0.14541	0.14541	NO
230756_at	257101	ZNF683	chr1:26560711-26571853	rs7514477	0.00205	0.116698	0.0184121	grey	-0.266032	0.266032	NULL
224817_at	9644	SH3PXD2A	chr10:105343773-105605154	rs7073079	0.00603	0.239337	0.01812	grey	-0.0722339	0.0722339	NO
224176_s_at	8313	AXIN2	chr17:60955146-60988202	rs3923086	0.0227	0.16193	0.0168831	grey	0.094897	0.094897	NULL
207532_at	1421	CRYGD	chr2:208694575-208697558	rs4277502	0.0456	0.357203	0.0167975	grey	0.0176613	0.0176613	NULL
235849_at	286133	SCARA5	chr8:27783668-27906117	rs898464	0.0373	0.181138	0.0148904	grey	-0.0591903	0.0591903	NO
229175_at	114826	SMYD4	chr17:1629578-1679925	rs7503422	0.0291	0.303217	0.0147478	grey	0.275584	0.275584	NULL
242633_x_at	7627	ZNF75A	chr16:3295433-3308577	rs757108	0.026	0.267511	0.0142352	grey	0.0253335	0.0253335	NO
230608_at	128229	C1orf182	chr1:154573728-154583409	rs933489	0.0173	0.174335	0.0134162	grey	-0.160141	0.160141	NO
202754_at	23518	R3HDM1	chr2:136005552-136199309	rs6706490	0.0257	0.228656	0.0127556	grey	0.235614	0.235614	YES
236055_at	165545	DQX1	chr2:74598765-74606916	rs759075	0.0036	0.193645	0.0121034	grey	-0.282834	0.282834	NO
225505_s_at	64773	FAM113A	chr20:2763970-2769332	rs1178027	0.0288	0.193841	0.0106875	grey	-0.105881	0.105881	NULL
203040_s_at	3145	HMBS	chr11:118460796-118469469	rs1003081	0.028	0.259453	0.0105171	grey	0.127882	0.127882	NULL
210242_x_at	400410	ST20	chr15:77978236-77994653	rs2035027	0.0423	0.18786	0.0104117	grey	-0.038639	0.038639	NO
214442_s_at	9063	PIAS2	chr18:42646057-42751464	rs2576042	0.0157	0.230508	0.010201	grey	0.125409	0.125409	YES
226038_at	91694	LONRF1	chr8:12623776-12657363	rs4072535	0.0403	0.114685	0.00942845	grey	-0.0138679	0.0138679	NO
218861_at	64320	RNF25	chr2:219236830-219245025	rs921968	0.032	0.17899	0.0092603	grey	-0.300161	0.300161	NO
202255_s_at	26037	SIPA1L1	chr14:71065794-71275873	rs1204997	0.0165	0.158999	0.00883799	grey	-0.193341	0.193341	NO
223619_x_at	55825	PECR	chr2:216611355-216654777	rs2303842	0.0166	0.58812	0.00849762	grey	-0.0977982	0.0977982	YES
1564274_at	286223	C9orf47	chr9:90795662-90800875	rs7854677	0.0304	0.331888	0.00845731	grey	0.111432	0.111432	NULL
218956_s_at	26024	PTCD1	chr7:98854681-98874355	rs952319	0.000293	0.37727	0.00776096	grey	-0.358157	0.358157	NULL
218476_at	10585	POMT1	chr9:133368109-133389014	rs2296949	0.0471	0.227123	0.00760475	grey	-0.0393329	0.0393329	NO
238071_at	414332	LCN10	chr9:138752439-138757232	rs9886752	0.0124	0.187302	0.00725211	grey	-0.260204	0.260204	NULL
208580_x_at	8362	HIST1H4K	chr6:27906930-27907284	rs6932590	0.0291	0.219403	0.00723534	grey	0.0658271	0.0658271	NO
243883_at	4324	MMP15	chr16:56616782-56638305	rs4784887	0.0427	0.200318	0.00718214	grey	0.100316	0.100316	NULL
234974_at	130589	GALM	chr2:38746742-38815031	rs986019	0.00179	0.458145	0.00682119	grey	-0.0122462	0.0122462	YES
228138_at	221785	ZNF498	chr7:99052506-99067966	rs2687081	0.0326	0.113632	0.00653811	grey	0.0737016	0.0737016	NO
225596_at	89953	KLC4	chr6:43135349-43143111	rs6901782	0.0262	0.484346	0.00629825	grey	0.187747	0.187747	NULL
231531_at	115795	C3orf24	chr3:10098003-10124915	rs279545	0.0147	0.463093	0.00622854	grey	-0.16684	0.16684	NULL
228705_at	147968	CAPN12	chr19:43912671-43926954	rs6508813	0.0153	0.359579	0.00604881	grey	0.16604	0.16604	NULL
219308_s_at	26289	AK5	chr1:77520329-77798242	rs3509	0.00112	0.221225	0.00603241	grey	0.132253	0.132253	YES
219413_at	79777	ACBD4	chr17:40568579-40577324	rs8069937	0.0112	0.142689	0.00594955	grey	0.357159	0.357159	NULL
1566678_at	4313	MMP2	chr16:54070581-54098087	rs883180	0.022	0.228561	0.00574973	grey	0.0930907	0.0930907	YES
1564254_at	339855	KY	chr3:135801454-135852554	rs13085889	0.039	0.371629	0.00472138	grey	-0.324633	0.324633	NULL
202885_s_at	5519	PPP2R1B	chr11:111102841-111142379	rs3737445	0.0446	0.197084	0.00374924	grey	0.026723	0.026723	YES
222581_at	9213	XPR1	chr1:178867795-179122103	rs4651073	0.0152	0.14182	0.00365333	grey	0.198684	0.198684	YES
1559263_s_at	340152	ZC3H12D	chr6:149812570-149847723	rs6570963	0.0135	0.210286	0.00304725	grey	0.0234016	0.0234016	YES
210873_x_at	200315	APOBEC3A	chr22:37683568-37689134	rs4365560	0.00482	0.142915	0.00133401	grey	0.0356792	0.0356792	NULL
