# Supplementary material for: Systems-Level Analysis of Genome-Wide Association Data
Source: G3 (Bethesda). 2013 Jan 1;3(1):119–29. doi: 10.1534/g3.112.004788 (PMC3538337; doi:10.1534/g3.112.004788)
Supplement: Supporting Information [file supp_3.1.119_FileS4.xls]

## Sheet: Explaination of Supp. File 4
Explaination of Supplemental File 4
The worksheet contains the full list of functional clusters for each network modules
Enrichments for each module are provided on individual worksheet accessible from tabs below.
Description of variables
Column 1: Lists the category for all single terms within each functional cluster
Column 2: Lists the name of each single term in the cluster. The top row lists the median unadjust P-value for all terms in each cluster
Column 3: Lists the number of NSGG genes belonging to each term. The top row lists the geometric mean for all terms in each cluster (GEO). The -log10(GEO) is referred to as the enrichment score (ES).
Column 4: Lists the percent of NSGG genes belonging to each term. The top row lists all the probe id the contribute to the enrichment results.
Column 5: Unadjusted P-value.
Column 6: NSGG probe ids beloging to each term.
Column 7: Enrichment of genes within each term relative to what is expected by chance.
Column 8: Bonferroni corrected P-value.
Column 9: Benjamini corrected P-value.
Column 10: False Discovery Rate.

## Sheet: Explaination of Supp File 4
SUPPLEMENTAL FILE 4. List of functional clusters for each GWAS network module
Enrichments for each module are provided as separate worksheets below
Description of variables
Column 1: Lists the category for all single terms within each functional cluster
Column 2: Lists the name of each single term in the cluster. The top row lists the median unadjust P-value for all terms in each cluster
Column 3: Lists the number of NSGG genes belonging to each term. The top row lists the geometric mean of the unadjusted P-values for all terms in each cluster (GEO). The -log10(GEO) is referred to as the enrichment score (ES).
Column 4: Lists the percentage of NSGG genes belonging to each term. The top row lists all the probe ids for all genes that contribute to the enrichment results.
Column 5: Unadjusted P-value.
Column 6: NSGG probe ids beloging to each term.
Column 7: Enrichment of genes within each term relative to what is expected by chance.
Column 8: Bonferroni corrected P-value.
Column 9: Benjamini corrected P-value.
Column 10: False Discovery Rate.

## Sheet: Pink
Functional Group 1	Median: 5.390403292867665E-4	Geo: 0.000755346093268864	200017_at, 202639_s_at, 224776_at, 200051_at, 201482_at, 208994_s_at, 212955_s_at, 202698_x_at, 208361_s_at, 218405_at, 204083_s_at, 211730_s_at, 208040_s_at, 202218_s_at, 210205_at, 205423_at, 211710_x_at, 202176_at, 200029_at, 213377_x_at, 206592_s_at, 226314_at, 200933_x_at, 200825_s_at, 202957_at, 208904_s_at, 221972_s_at, 210627_s_at, 208996_s_at, 218969_at, 205849_s_at, 218955_at, 214234_s_…
Category	Term	Count	%	PValue	Genes	Fold Enrichment	Bonferroni	Benjamini	FDR
GOTERM_CC_ALL	GO:0044446~intracellular organelle part	35	0.3125	0.000507511	200017_at, 202639_s_at, 224776_at, 200051_at, 201482_at, 208994_s_at, 212955_s_at, 202698_x_at, 208361_s_at, 218405_at, 204083_s_at, 211730_s_at, 208040_s_at, 202218_s_at, 210205_at, 205423_at, 211710_x_at, 202176_at, 200029_at, 213377_x_at, 206592_s_at, 226314_at, 200933_x_at, 200825_s_at, 202957_at, 208904_s_at, 221972_s_at, 210627_s_at, 208996_s_at, 218969_at, 205849_s_at, 218955_at, 214234_s_…	1.74352	0.35637	0.0431064	0.784485
GOTERM_CC_ALL	GO:0044422~organelle part	35	0.3125	0.00053904	200017_at, 202639_s_at, 224776_at, 200051_at, 201482_at, 208994_s_at, 212955_s_at, 202698_x_at, 208361_s_at, 218405_at, 204083_s_at, 211730_s_at, 208040_s_at, 202218_s_at, 210205_at, 205423_at, 211710_x_at, 202176_at, 200029_at, 213377_x_at, 206592_s_at, 226314_at, 200933_x_at, 200825_s_at, 202957_at, 208904_s_at, 221972_s_at, 210627_s_at, 208996_s_at, 218969_at, 205849_s_at, 218955_at, 214234_s_…	1.73806	0.373755	0.0416542	0.833031
GOTERM_CC_ALL	GO:0044444~cytoplasmic part	35	0.3125	0.00157533	200017_at, 224776_at, 208693_s_at, 200051_at, 201482_at, 202698_x_at, 203538_at, 204083_s_at, 208040_s_at, 202218_s_at, 210205_at, 205423_at, 211710_x_at, 216033_s_at, 204419_x_at, 200029_at, 213377_x_at, 206592_s_at, 209075_s_at, 226314_at, 200933_x_at, 200825_s_at, 201622_at, 202957_at, 208904_s_at, 232520_s_at, 221972_s_at, 210627_s_at, 218969_at, 215537_x_at, 206174_s_at, 205849_s_at, 214234_…	1.6408	0.745503	0.0871931	2.4163
Functional Group 2	Median: 3.8960800519184527E-4	Geo: 0.000997329500597198	200017_at, 225513_at, 208693_s_at, 201482_at, 201475_x_at, 208994_s_at, 204906_at, 225063_at, 209239_at, 203538_at, 203025_at, 212576_at, 218606_at, 210205_at, 223944_at, 205423_at, 211710_x_at, 216033_s_at, 200846_s_at, 200029_at, 218419_s_at, 213377_x_at, 217977_at, 206592_s_at, 213400_s_at, 226314_at, 200933_x_at, 200825_s_at, 222764_at, 202957_at, 208904_s_at, 210627_s_at, 212379_at, 206267_s…
Category	Term	Count	%	PValue	Genes	Fold Enrichment	Bonferroni	Benjamini	FDR
GOTERM_BP_ALL	GO:0019538~protein metabolic process	39	0.3482	3.1276e-05	200017_at, 225513_at, 208693_s_at, 201482_at, 201475_x_at, 208994_s_at, 204906_at, 225063_at, 209239_at, 203538_at, 203025_at, 212576_at, 218606_at, 210205_at, 223944_at, 205423_at, 211710_x_at, 216033_s_at, 200846_s_at, 200029_at, 218419_s_at, 213377_x_at, 217977_at, 206592_s_at, 213400_s_at, 226314_at, 200933_x_at, 200825_s_at, 222764_at, 202957_at, 208904_s_at, 210627_s_at, 212379_at, 206267_s…	1.86549	0.151535	0.151535	0.0598136
GOTERM_BP_ALL	GO:0008152~metabolic process	69	0.6161	0.000112997	200017_at, 208693_s_at, 200051_at, 201475_x_at, 208994_s_at, 202698_x_at, 204906_at, 203677_s_at, 203025_at, 220525_s_at, 218405_at, 202218_s_at, 218606_at, 223944_at, 202176_at, 216033_s_at, 200029_at, 213377_x_at, 206059_at, 219222_at, 209075_s_at, 200825_s_at, 201622_at, 222764_at, 202957_at, 208904_s_at, 208308_s_at, 210627_s_at, 206267_s_at, 208996_s_at, 215537_x_at, 201401_s_at, 223307_at, …	1.32688	0.44773	0.256851	0.21594
GOTERM_BP_ALL	GO:0044267~cellular protein metabolic process	36	0.3214	0.000135088	200017_at, 225513_at, 208693_s_at, 201482_at, 201475_x_at, 208994_s_at, 204906_at, 225063_at, 209239_at, 203538_at, 203025_at, 212576_at, 218606_at, 210205_at, 223944_at, 211710_x_at, 216033_s_at, 200846_s_at, 200029_at, 218419_s_at, 213377_x_at, 217977_at, 213400_s_at, 226314_at, 200933_x_at, 200825_s_at, 222764_at, 202957_at, 208904_s_at, 210627_s_at, 212379_at, 206267_s_at, 201401_s_at, 223307…	1.82535	0.508257	0.210693	0.258104
GOTERM_BP_ALL	GO:0044260~cellular macromolecule metabolic process	36	0.3214	0.000184128	200017_at, 225513_at, 208693_s_at, 201482_at, 201475_x_at, 208994_s_at, 204906_at, 225063_at, 209239_at, 203538_at, 203025_at, 212576_at, 218606_at, 210205_at, 223944_at, 211710_x_at, 216033_s_at, 200846_s_at, 200029_at, 218419_s_at, 213377_x_at, 217977_at, 213400_s_at, 226314_at, 200933_x_at, 200825_s_at, 222764_at, 202957_at, 208904_s_at, 210627_s_at, 212379_at, 206267_s_at, 201401_s_at, 223307…	1.79849	0.619968	0.17593	0.351648
GOTERM_BP_ALL	GO:0043170~macromolecule metabolic process	58	0.5179	0.000231149	200017_at, 208693_s_at, 200051_at, 201475_x_at, 208994_s_at, 204906_at, 203677_s_at, 203025_at, 218405_at, 218606_at, 223944_at, 202176_at, 216033_s_at, 200029_at, 213377_x_at, 219222_at, 206059_at, 200825_s_at, 222764_at, 201622_at, 202957_at, 208308_s_at, 208904_s_at, 210627_s_at, 206267_s_at, 208996_s_at, 201401_s_at, 223307_at, 206174_s_at, 211939_x_at, 201995_at, 207266_x_at, 225513_at, 2014…	1.41907	0.703171	0.183259	0.441259
GOTERM_BP_ALL	GO:0044237~cellular metabolic process	63	0.5625	0.000389608	200017_at, 208693_s_at, 200051_at, 201475_x_at, 208994_s_at, 204906_at, 203677_s_at, 203025_at, 218405_at, 218606_at, 202218_s_at, 223944_at, 202176_at, 216033_s_at, 200029_at, 213377_x_at, 219222_at, 206059_at, 209075_s_at, 200825_s_at, 222764_at, 201622_at, 202957_at, 208904_s_at, 208308_s_at, 210627_s_at, 206267_s_at, 208996_s_at, 215537_x_at, 201401_s_at, 223307_at, 206174_s_at, 205849_s_at, …	1.34512	0.87093	0.2258	0.742688
GOTERM_BP_ALL	GO:0044238~primary metabolic process	63	0.5625	0.000428304	200017_at, 208693_s_at, 200051_at, 201475_x_at, 208994_s_at, 204906_at, 203677_s_at, 203025_at, 218405_at, 218606_at, 202218_s_at, 223944_at, 202176_at, 216033_s_at, 200029_at, 213377_x_at, 219222_at, 206059_at, 200825_s_at, 222764_at, 201622_at, 202957_at, 208904_s_at, 208308_s_at, 210627_s_at, 206267_s_at, 208996_s_at, 215537_x_at, 201401_s_at, 223307_at, 206174_s_at, 202043_s_at, 211939_x_at, …	1.34155	0.894684	0.221268	0.816166
GOTERM_BP_ALL	GO:0006464~protein modification process	19	0.1696	0.0101301	200017_at, 201482_at, 202957_at, 204906_at, 225063_at, 210627_s_at, 206267_s_at, 203025_at, 212576_at, 218606_at, 201401_s_at, 210205_at, 223307_at, 223944_at, 206174_s_at, 216033_s_at, 200846_s_at, 218419_s_at, 213400_s_at,	1.85947	1	0.964685	17.6981
GOTERM_BP_ALL	GO:0043412~biopolymer modification	19	0.1696	0.0148926	200017_at, 201482_at, 202957_at, 204906_at, 225063_at, 210627_s_at, 206267_s_at, 203025_at, 212576_at, 218606_at, 201401_s_at, 210205_at, 223307_at, 223944_at, 206174_s_at, 216033_s_at, 200846_s_at, 218419_s_at, 213400_s_at,	1.78715	1	0.984222	24.9515
GOTERM_BP_ALL	GO:0043283~biopolymer metabolic process	40	0.3571	0.0286884	207266_x_at, 200017_at, 208693_s_at, 200051_at, 201482_at, 201475_x_at, 208994_s_at, 212955_s_at, 204906_at, 203677_s_at, 225063_at, 208361_s_at, 209239_at, 203025_at, 218405_at, 212576_at, 211730_s_at, 218606_at, 210205_at, 223944_at, 202176_at, 216033_s_at, 200846_s_at, 218419_s_at, 206829_x_at, 206059_at, 213400_s_at, 201622_at, 202957_at, 210627_s_at, 206267_s_at, 208996_s_at, 201401_s_at, 22…	1.3173	1	0.997796	42.6978
GOTERM_BP_ALL	GO:0009987~cellular process	79	0.7054	0.0661681	200017_at, 202639_s_at, 208693_s_at, 200051_at, 201475_x_at, 208994_s_at, 203677_s_at, 204906_at, 1553088_a_at, 207370_at, 203025_at, 202117_at, 218405_at, 202218_s_at, 218606_at, 223944_at, 202176_at, 216033_s_at, 200029_at, 213377_x_at, 206059_at, 219222_at, 209075_s_at, 200825_s_at, 201622_at, 222764_at, 202957_at, 208904_s_at, 208308_s_at, 210627_s_at, 206267_s_at, 208996_s_at, 218969_at, 206…	1.07537	1	0.999998	73.0074
Functional Group 3	Median: 0.004721298709898702	Geo: 0.0062434380857909096	200017_at, 200933_x_at, 211710_x_at, 208904_s_at, 200029_at, 213377_x_at, 208693_s_at, 201475_x_at, 208308_s_at, 210627_s_at, 209239_at, 212379_at, 218606_at, 210205_at, 223944_at, 201995_at, 204419_x_at, 224776_at, 202218_s_at, 215537_x_at, 223142_s_at, 206592_s_at, 209075_s_at, 200051_at, 206174_s_at, 207266_x_at, 203677_s_at, 206688_s_at, 218405_at, 208040_s_at, 222707_s_at, 204083_s_at, 20095…
Category	Term	Count	%	PValue	Genes	Fold Enrichment	Bonferroni	Benjamini	FDR
GOTERM_CC_ALL	GO:0005830~cytosolic ribosome (sensu Eukaryota)	6	0.0536	7.08217e-05	200017_at, 200933_x_at, 211710_x_at, 208904_s_at, 200029_at, 213377_x_at,	13.7568	0.0596239	0.0101936	0.10982
GOTERM_BP_ALL	GO:0009059~macromolecule biosynthetic process	16	0.1429	0.000149636	200017_at, 208693_s_at, 200933_x_at, 201475_x_at, 208904_s_at, 208308_s_at, 210627_s_at, 209239_at, 212379_at, 218606_at, 210205_at, 223944_at, 211710_x_at, 200029_at, 213377_x_at, 201995_at,	3.09401	0.544448	0.178449	0.285863
GOTERM_CC_ALL	GO:0044445~cytosolic part	7	0.0625	0.000174593	200017_at, 200933_x_at, 211710_x_at, 208904_s_at, 204419_x_at, 200029_at, 213377_x_at,	8.4122	0.140634	0.0187667	0.27053
GOTERM_BP_ALL	GO:0009058~biosynthetic process	21	0.1875	0.000246148	200017_at, 224776_at, 208693_s_at, 200933_x_at, 201475_x_at, 208904_s_at, 208308_s_at, 210627_s_at, 209239_at, 212379_at, 202218_s_at, 218606_at, 215537_x_at, 210205_at, 223944_at, 211710_x_at, 200029_at, 223142_s_at, 213377_x_at, 206592_s_at, 201995_at,	2.41852	0.725669	0.168708	0.469828
GOTERM_BP_ALL	GO:0044249~cellular biosynthetic process	17	0.1518	0.000609152	200017_at, 224776_at, 208693_s_at, 200933_x_at, 201475_x_at, 208904_s_at, 208308_s_at, 209239_at, 212379_at, 215537_x_at, 202218_s_at, 223944_at, 211710_x_at, 200029_at, 213377_x_at, 206592_s_at, 201995_at,	2.59635	0.959297	0.273957	1.15889
GOTERM_CC_ALL	GO:0005829~cytosol	11	0.0982	0.000761905	209075_s_at, 215537_x_at, 200017_at, 200051_at, 200933_x_at, 211710_x_at, 206174_s_at, 208904_s_at, 204419_x_at, 200029_at, 213377_x_at,	3.65798	0.483968	0.0536399	1.17554
GOTERM_CC_ALL	GO:0005843~cytosolic small ribosomal subunit (sensu Eukaryota)	4	0.0357	0.00101469	200017_at, 200933_x_at, 208904_s_at, 213377_x_at,	19.9146	0.585712	0.0655379	1.5627
GOTERM_CC_ALL	GO:0033279~ribosomal subunit	6	0.0536	0.0012417	200017_at, 200933_x_at, 211710_x_at, 208904_s_at, 200029_at, 213377_x_at,	7.41501	0.659883	0.0741409	1.90917
GOTERM_BP_ALL	GO:0006412~translation	11	0.0982	0.00265128	200017_at, 208693_s_at, 200933_x_at, 223944_at, 201475_x_at, 211710_x_at, 208904_s_at, 200029_at, 209239_at, 212379_at, 213377_x_at,	3.08755	0.999999	0.718614	4.95178
GOTERM_CC_ALL	GO:0015935~small ribosomal subunit	4	0.0357	0.00679132	200017_at, 200933_x_at, 208904_s_at, 213377_x_at,	10.2502	0.997301	0.267516	10.0327
GOTERM_MF_ALL	GO:0003735~structural constituent of ribosome	6	0.0536	0.0244076	200017_at, 200933_x_at, 211710_x_at, 208904_s_at, 200029_at, 213377_x_at,	3.61637	1	0.999999	35.7826
GOTERM_CC_ALL	GO:0005840~ribosome	6	0.0536	0.0384072	200017_at, 200933_x_at, 211710_x_at, 208904_s_at, 200029_at, 213377_x_at,	3.1973	1	0.677983	45.5351
GOTERM_MF_ALL	GO:0003723~RNA binding	9	0.0804	0.0488879	207266_x_at, 200933_x_at, 201475_x_at, 211710_x_at, 203677_s_at, 200029_at, 206688_s_at, 213377_x_at, 218405_at,	2.2044	1	1	59.2773
GOTERM_MF_ALL	GO:0005198~structural molecule activity	9	0.0804	0.106996	208040_s_at, 200017_at, 200933_x_at, 211710_x_at, 208904_s_at, 222707_s_at, 200029_at, 213377_x_at, 204083_s_at,	1.85465	1	1	86.8439
GOTERM_CC_ALL	GO:0030529~ribonucleoprotein complex	7	0.0625	0.114434	200017_at, 200051_at, 200933_x_at, 211710_x_at, 208904_s_at, 200029_at, 213377_x_at,	2.08865	1	0.950901	84.824
KEGG_PATHWAY	hsa03010:Ribosome	3	0.0268	0.245188	208904_s_at, 200029_at, 213377_x_at,	3.08341	1	0.999988	97.0652
GOTERM_CC_ALL	GO:0043232~intracellular non-membrane-bound organelle	12	0.1071	0.561215	208040_s_at, 200017_at, 200933_x_at, 200950_at, 209287_s_at, 211710_x_at, 210125_s_at, 208904_s_at, 222707_s_at, 200029_at, 213377_x_at, 204083_s_at,	1.06904	1	0.999999	99.9997
GOTERM_CC_ALL	GO:0043228~non-membrane-bound organelle	12	0.1071	0.561215	208040_s_at, 200017_at, 200933_x_at, 200950_at, 209287_s_at, 211710_x_at, 210125_s_at, 208904_s_at, 222707_s_at, 200029_at, 213377_x_at, 204083_s_at,	1.06904	1	0.999999	99.9997
Functional Group 4	Median: 0.013097036358932794	Geo: 0.0069924567985560114	200017_at, 202639_s_at, 208693_s_at, 200051_at, 201475_x_at, 202698_x_at, 203025_at, 202117_at, 202218_s_at, 223944_at, 216033_s_at, 210125_s_at, 204419_x_at, 200029_at, 213377_x_at, 209075_s_at, 200825_s_at, 222764_at, 201622_at, 202957_at, 208308_s_at, 208904_s_at, 210627_s_at, 206267_s_at, 208996_s_at, 218969_at, 201401_s_at, 215537_x_at, 223307_at, 206174_s_at, 205849_s_at, 222707_s_at, 20065…
Category	Term	Count	%	PValue	Genes	Fold Enrichment	Bonferroni	Benjamini	FDR
GOTERM_CC_ALL	GO:0005737~cytoplasm	56	0.5	2.09927e-05	200017_at, 202639_s_at, 208693_s_at, 200051_at, 201475_x_at, 202698_x_at, 203025_at, 202117_at, 202218_s_at, 223944_at, 216033_s_at, 210125_s_at, 204419_x_at, 200029_at, 213377_x_at, 209075_s_at, 200825_s_at, 222764_at, 201622_at, 202957_at, 208308_s_at, 208904_s_at, 210627_s_at, 206267_s_at, 208996_s_at, 218969_at, 201401_s_at, 215537_x_at, 223307_at, 206174_s_at, 205849_s_at, 222707_s_at, 20065…	1.56909	0.0180568	0.00605553	0.0325641
GOTERM_CC_ALL	GO:0044424~intracellular part	75	0.6696	3.67272e-05	200017_at, 202639_s_at, 208693_s_at, 200051_at, 201475_x_at, 208994_s_at, 202698_x_at, 204906_at, 203677_s_at, 203025_at, 202117_at, 218405_at, 202218_s_at, 223944_at, 202176_at, 210125_s_at, 216033_s_at, 204419_x_at, 200029_at, 213377_x_at, 206059_at, 209075_s_at, 200825_s_at, 201622_at, 222764_at, 202957_at, 208904_s_at, 208308_s_at, 210627_s_at, 206267_s_at, 208996_s_at, 218969_at, 201401_s_at…	1.3193	0.031377	0.00635567	0.0569652
GOTERM_CC_ALL	GO:0005622~intracellular	76	0.6786	0.000272814	200017_at, 202639_s_at, 208693_s_at, 200051_at, 201475_x_at, 208994_s_at, 202698_x_at, 204906_at, 203677_s_at, 203025_at, 202117_at, 218405_at, 202218_s_at, 223944_at, 202176_at, 210125_s_at, 216033_s_at, 204419_x_at, 200029_at, 213377_x_at, 206059_at, 209075_s_at, 200825_s_at, 201622_at, 222764_at, 202957_at, 208904_s_at, 208308_s_at, 210627_s_at, 206267_s_at, 208996_s_at, 218969_at, 201401_s_at…	1.25599	0.210879	0.0259718	0.422421
GOTERM_CC_ALL	GO:0043229~intracellular organelle	59	0.5268	0.0129369	200017_at, 202639_s_at, 208693_s_at, 200051_at, 208994_s_at, 202698_x_at, 204906_at, 203677_s_at, 203025_at, 218405_at, 202218_s_at, 202176_at, 216033_s_at, 210125_s_at, 200029_at, 213377_x_at, 206059_at, 209075_s_at, 200825_s_at, 201622_at, 202957_at, 208904_s_at, 210627_s_at, 208996_s_at, 218969_at, 205849_s_at, 211939_x_at, 222707_s_at, 214234_s_at, 201995_at, 207266_x_at, 224776_at, 201482_at…	1.24046	0.999988	0.401752	18.2921
GOTERM_CC_ALL	GO:0043226~organelle	59	0.5268	0.013097	200017_at, 202639_s_at, 208693_s_at, 200051_at, 208994_s_at, 202698_x_at, 204906_at, 203677_s_at, 203025_at, 218405_at, 202218_s_at, 202176_at, 216033_s_at, 210125_s_at, 200029_at, 213377_x_at, 206059_at, 209075_s_at, 200825_s_at, 201622_at, 202957_at, 208904_s_at, 210627_s_at, 208996_s_at, 218969_at, 205849_s_at, 211939_x_at, 222707_s_at, 214234_s_at, 201995_at, 207266_x_at, 224776_at, 201482_at…	1.23986	0.999989	0.391973	18.4975
GOTERM_CC_ALL	GO:0043231~intracellular membrane-bound organelle	48	0.4286	0.113839	207266_x_at, 202639_s_at, 224776_at, 200051_at, 208693_s_at, 201482_at, 208994_s_at, 212955_s_at, 203677_s_at, 204906_at, 202698_x_at, 208361_s_at, 209239_at, 203538_at, 203025_at, 218405_at, 211730_s_at, 202218_s_at, 210205_at, 205423_at, 201922_at, 202176_at, 210125_s_at, 216033_s_at, 224573_at, 217977_at, 206829_x_at, 206592_s_at, 206059_at, 213400_s_at, 209075_s_at, 226314_at, 200825_s_at, 20…	1.16314	1	0.954288	84.665
GOTERM_CC_ALL	GO:0043227~membrane-bound organelle	48	0.4286	0.114541	207266_x_at, 202639_s_at, 224776_at, 200051_at, 208693_s_at, 201482_at, 208994_s_at, 212955_s_at, 203677_s_at, 204906_at, 202698_x_at, 208361_s_at, 209239_at, 203538_at, 203025_at, 218405_at, 211730_s_at, 202218_s_at, 210205_at, 205423_at, 201922_at, 202176_at, 210125_s_at, 216033_s_at, 224573_at, 217977_at, 206829_x_at, 206592_s_at, 206059_at, 213400_s_at, 209075_s_at, 226314_at, 200825_s_at, 20…	1.16265	1	0.946768	84.8524
GOTERM_CC_ALL	GO:0044464~cell part	88	0.7857	0.292808	202639_s_at, 200017_at, 200051_at, 208693_s_at, 201475_x_at, 208994_s_at, 203677_s_at, 204906_at, 202698_x_at, 1553088_a_at, 203025_at, 202117_at, 218405_at, 202218_s_at, 218606_at, 223944_at, 202176_at, 210125_s_at, 216033_s_at, 204419_x_at, 200029_at, 213377_x_at, 206059_at, 209075_s_at, 200825_s_at, 201622_at, 222764_at, 221759_at, 202957_at, 208904_s_at, 208308_s_at, 210627_s_at, 206267_s_at,…	1.02099	1	0.998748	99.5369
GOTERM_CC_ALL	GO:0005623~cell	88	0.7857	0.293702	202639_s_at, 200017_at, 200051_at, 208693_s_at, 201475_x_at, 208994_s_at, 203677_s_at, 204906_at, 202698_x_at, 1553088_a_at, 203025_at, 202117_at, 218405_at, 202218_s_at, 218606_at, 223944_at, 202176_at, 210125_s_at, 216033_s_at, 204419_x_at, 200029_at, 213377_x_at, 206059_at, 209075_s_at, 200825_s_at, 201622_at, 222764_at, 221759_at, 202957_at, 208904_s_at, 208308_s_at, 210627_s_at, 206267_s_at,…	1.02092	1	0.998586	99.5459
Functional Group 5	Median: 0.006965552595131045	Geo: 0.008151937073832874	202218_s_at, 215537_x_at, 224776_at, 208693_s_at, 223944_at, 201475_x_at, 222764_at, 202957_at, 202043_s_at, 208308_s_at, 209075_s_at, 201995_at,
Category	Term	Count	%	PValue	Genes	Fold Enrichment	Bonferroni	Benjamini	FDR
GOTERM_BP_ALL	GO:0019752~carboxylic acid metabolic process	10	0.0893	0.00464968	202218_s_at, 215537_x_at, 224776_at, 208693_s_at, 223944_at, 201475_x_at, 222764_at, 202957_at, 202043_s_at, 208308_s_at,	3.08657	1	0.87004	8.52963
GOTERM_BP_ALL	GO:0006082~organic acid metabolic process	10	0.0893	0.00480971	202218_s_at, 215537_x_at, 224776_at, 208693_s_at, 223944_at, 201475_x_at, 222764_at, 202957_at, 202043_s_at, 208308_s_at,	3.07046	1	0.85752	8.81056
GOTERM_BP_ALL	GO:0006807~nitrogen compound metabolic process	9	0.0804	0.00654896	209075_s_at, 215537_x_at, 208693_s_at, 223944_at, 201475_x_at, 222764_at, 202957_at, 202043_s_at, 201995_at,	3.20356	1	0.91506	11.8114
GOTERM_BP_ALL	GO:0006520~amino acid metabolic process	7	0.0625	0.00738215	215537_x_at, 208693_s_at, 223944_at, 201475_x_at, 222764_at, 202957_at, 202043_s_at,	4.03876	1	0.925377	13.2156
GOTERM_BP_ALL	GO:0009308~amine metabolic process	8	0.0714	0.0143956	215537_x_at, 208693_s_at, 223944_at, 201475_x_at, 222764_at, 202957_at, 202043_s_at, 201995_at,	3.07715	1	0.988683	24.2238
GOTERM_BP_ALL	GO:0006519~amino acid and derivative metabolic process	7	0.0625	0.0188556	215537_x_at, 208693_s_at, 223944_at, 201475_x_at, 222764_at, 202957_at, 202043_s_at,	3.28687	1	0.993266	30.5212
Functional Group 6	Median: 0.035524218063785806	Geo: 0.010505194992553365	212955_s_at, 202957_at, 208361_s_at, 208996_s_at, 211730_s_at, 202176_at, 208994_s_at, 218955_at, 218405_at, 202639_s_at, 200017_at, 200933_x_at, 208904_s_at, 201390_s_at, 215537_x_at, 208040_s_at, 205423_at, 226689_at, 204419_x_at, 201137_s_at, 213377_x_at, 200825_s_at, 221972_s_at, 223142_s_at, 200051_at, 212379_at, 201622_at, 203677_s_at, 209239_at, 201755_at, 227212_s_at, 211939_x_at, 206829_…
Category	Term	Count	%	PValue	Genes	Fold Enrichment	Bonferroni	Benjamini	FDR
GOTERM_CC_ALL	GO:0000428~DNA-directed RNA polymerase complex	5	0.0446	2.06752e-05	212955_s_at, 202957_at, 208361_s_at, 208996_s_at, 211730_s_at,	30.0436	0.0177861	0.00893297	0.0320717
GOTERM_CC_ALL	GO:0055029~nuclear DNA-directed RNA polymerase complex	5	0.0446	2.06752e-05	212955_s_at, 202957_at, 208361_s_at, 208996_s_at, 211730_s_at,	30.0436	0.0177861	0.00893297	0.0320717
GOTERM_CC_ALL	GO:0030880~RNA polymerase complex	5	0.0446	2.37528e-05	212955_s_at, 202957_at, 208361_s_at, 208996_s_at, 211730_s_at,	29.0421	0.0204065	0.00514115	0.0368449
GOTERM_CC_ALL	GO:0005665~DNA-directed RNA polymerase II, core complex	4	0.0357	0.000135644	212955_s_at, 202957_at, 208996_s_at, 211730_s_at,	38.7228	0.111079	0.0166803	0.210238
GOTERM_CC_ALL	GO:0016591~DNA-directed RNA polymerase II, holoenzyme	5	0.0446	0.0019282	202176_at, 212955_s_at, 202957_at, 208996_s_at, 211730_s_at,	9.36843	0.812746	0.0994104	2.95
GOTERM_MF_ALL	GO:0003899~DNA-directed RNA polymerase activity	4	0.0357	0.00216766	212955_s_at, 208361_s_at, 208996_s_at, 211730_s_at,	15.3696	0.99806	0.99806	3.81475
GOTERM_CC_ALL	GO:0044451~nucleoplasm part	9	0.0804	0.00296643	208994_s_at, 202176_at, 212955_s_at, 202957_at, 218955_at, 208361_s_at, 208996_s_at, 218405_at, 211730_s_at,	3.66419	0.924126	0.140743	4.5045
GOTERM_CC_ALL	GO:0005654~nucleoplasm	9	0.0804	0.0072173	208994_s_at, 202176_at, 212955_s_at, 202957_at, 218955_at, 208361_s_at, 208996_s_at, 218405_at, 211730_s_at,	3.15548	0.99814	0.269749	10.6294
KEGG_PATHWAY	hsa03020:RNA polymerase	3	0.0268	0.0196004	212955_s_at, 208996_s_at, 211730_s_at,	13.4062	0.981292	0.981292	21.9884
GOTERM_CC_ALL	GO:0043234~protein complex	20	0.1786	0.026871	202639_s_at, 200017_at, 200933_x_at, 212955_s_at, 202957_at, 208904_s_at, 208361_s_at, 201390_s_at, 208996_s_at, 218405_at, 211730_s_at, 215537_x_at, 208040_s_at, 205423_at, 226689_at, 202176_at, 204419_x_at, 218955_at, 201137_s_at, 213377_x_at,	1.64778	1	0.597215	34.4655
GOTERM_CC_ALL	GO:0031981~nuclear lumen	9	0.0804	0.0355242	208994_s_at, 202176_at, 212955_s_at, 202957_at, 218955_at, 208361_s_at, 208996_s_at, 218405_at, 211730_s_at,	2.35124	1	0.661294	42.9458
GOTERM_CC_ALL	GO:0043233~organelle lumen	11	0.0982	0.0386426	200825_s_at, 208994_s_at, 202176_at, 212955_s_at, 202957_at, 218955_at, 221972_s_at, 208361_s_at, 208996_s_at, 218405_at, 211730_s_at,	2.05223	1	0.668277	45.7416
GOTERM_CC_ALL	GO:0031974~membrane-enclosed lumen	11	0.0982	0.0386426	200825_s_at, 208994_s_at, 202176_at, 212955_s_at, 202957_at, 218955_at, 221972_s_at, 208361_s_at, 208996_s_at, 218405_at, 211730_s_at,	2.05223	1	0.668277	45.7416
KEGG_PATHWAY	hsa00240:Pyrimidine metabolism	4	0.0357	0.0499231	212955_s_at, 223142_s_at, 208996_s_at, 211730_s_at,	4.67184	0.999966	0.967653	47.3981
GOTERM_MF_ALL	GO:0016779~nucleotidyltransferase activity	4	0.0357	0.0548075	212955_s_at, 208361_s_at, 208996_s_at, 211730_s_at,	4.61087	1	1	63.5885
GOTERM_CC_ALL	GO:0044428~nuclear part	11	0.0982	0.0776879	202639_s_at, 200051_at, 208994_s_at, 202176_at, 212955_s_at, 202957_at, 218955_at, 208361_s_at, 208996_s_at, 218405_at, 211730_s_at,	1.80658	1	0.880826	71.4834
KEGG_PATHWAY	hsa00230:Purine metabolism	4	0.0357	0.157395	212955_s_at, 212379_at, 208996_s_at, 211730_s_at,	2.83532	1	0.999817	88.3316
GOTERM_BP_ALL	GO:0006351~transcription, DNA-dependent	17	0.1518	0.312817	201622_at, 212955_s_at, 202957_at, 203677_s_at, 208361_s_at, 209239_at, 208996_s_at, 218405_at, 211730_s_at, 201755_at, 202176_at, 227212_s_at, 211939_x_at, 218955_at, 206829_x_at, 213400_s_at, 206059_at,	1.20683	1	1	99.9236
GOTERM_BP_ALL	GO:0032774~RNA biosynthetic process	17	0.1518	0.3146	201622_at, 212955_s_at, 202957_at, 203677_s_at, 208361_s_at, 209239_at, 208996_s_at, 218405_at, 211730_s_at, 201755_at, 202176_at, 227212_s_at, 211939_x_at, 218955_at, 206829_x_at, 213400_s_at, 206059_at,	1.20537	1	1	99.9273
GOTERM_BP_ALL	GO:0006350~transcription	17	0.1518	0.441628	201622_at, 212955_s_at, 202957_at, 203677_s_at, 208361_s_at, 209239_at, 208996_s_at, 218405_at, 211730_s_at, 201755_at, 202176_at, 227212_s_at, 211939_x_at, 218955_at, 206829_x_at, 213400_s_at, 206059_at,	1.11368	1	1	99.9986
GOTERM_MF_ALL	GO:0003677~DNA binding	14	0.125	0.562245	207266_x_at, 212955_s_at, 202957_at, 208361_s_at, 209239_at, 218405_at, 208996_s_at, 211730_s_at, 201755_at, 202176_at, 210125_s_at, 224573_at, 206829_x_at, 206059_at,	1.05391	1	1	100
Functional Group 7	Median: 0.027659401110053362	Geo: 0.02694335540179695	200051_at, 223307_at, 201755_at, 200933_x_at, 201482_at, 206174_s_at, 202176_at, 208361_s_at, 206267_s_at, 201995_at, 200846_s_at,
Category	Term	Count	%	PValue	Genes	Fold Enrichment	Bonferroni	Benjamini	FDR
GOTERM_BP_ALL	GO:0022402~cell cycle process	10	0.0893	0.024023	200051_at, 223307_at, 201755_at, 200933_x_at, 201482_at, 206174_s_at, 202176_at, 208361_s_at, 206267_s_at, 201995_at,	2.35717	1	0.99772	37.197
GOTERM_BP_ALL	GO:0007049~cell cycle	11	0.0982	0.0273991	200051_at, 223307_at, 201755_at, 200933_x_at, 201482_at, 206174_s_at, 202176_at, 200846_s_at, 208361_s_at, 206267_s_at, 201995_at,	2.17234	1	0.998686	41.2251
GOTERM_BP_ALL	GO:0000074~regulation of progression through cell cycle	8	0.0714	0.0279197	200051_at, 201755_at, 200933_x_at, 201482_at, 202176_at, 208361_s_at, 206267_s_at, 201995_at,	2.6852	1	0.998449	41.824
GOTERM_BP_ALL	GO:0051726~regulation of cell cycle	8	0.0714	0.0286769	200051_at, 201755_at, 200933_x_at, 201482_at, 202176_at, 208361_s_at, 206267_s_at, 201995_at,	2.66997	1	0.998287	42.6848
Functional Group 8	Median: 0.030692434522764888	Geo: 0.07871933552542784	210205_at, 226314_at, 201482_at, 205423_at, 221972_s_at, 206592_s_at, 213480_at, 201995_at, 202218_s_at, 202639_s_at, 224776_at, 210627_s_at, 214234_s_at, 202698_x_at, 218969_at, 205849_s_at, 232520_s_at, 218955_at,
Category	Term	Count	%	PValue	Genes	Fold Enrichment	Bonferroni	Benjamini	FDR
GOTERM_CC_ALL	GO:0044431~Golgi apparatus part	8	0.0714	0.00491915	210205_at, 226314_at, 201482_at, 205423_at, 221972_s_at, 206592_s_at, 213480_at, 201995_at,	3.7881	0.986162	0.211638	7.36532
GOTERM_CC_ALL	GO:0000139~Golgi membrane	7	0.0625	0.0104452	210205_at, 226314_at, 201482_at, 205423_at, 206592_s_at, 213480_at, 201995_at,	3.75314	0.99989	0.352092	15.0328
GOTERM_CC_ALL	GO:0012505~endomembrane system	12	0.1071	0.0197565	202218_s_at, 202639_s_at, 210205_at, 224776_at, 226314_at, 201482_at, 205423_at, 210627_s_at, 206592_s_at, 213480_at, 214234_s_at, 201995_at,	2.17816	1	0.514064	26.6245
GOTERM_CC_ALL	GO:0031090~organelle membrane	15	0.1339	0.0238205	202639_s_at, 224776_at, 226314_at, 201482_at, 202698_x_at, 210627_s_at, 218969_at, 202218_s_at, 210205_at, 205423_at, 205849_s_at, 206592_s_at, 201995_at, 214234_s_at, 213480_at,	1.88721	1	0.567017	31.2048
GOTERM_CC_ALL	GO:0005794~Golgi apparatus	9	0.0804	0.0306924	210205_at, 226314_at, 201482_at, 205423_at, 232520_s_at, 221972_s_at, 206592_s_at, 213480_at, 201995_at,	2.42018	1	0.632916	38.3464
GOTERM_BP_ALL	GO:0006461~protein complex assembly	3	0.0268	0.494173	205423_at, 206592_s_at, 213480_at,	1.79544	1	1	99.9998
GOTERM_BP_ALL	GO:0065003~macromolecular complex assembly	4	0.0357	0.611636	205423_at, 218955_at, 206592_s_at, 213480_at,	1.26108	1	1	100
GOTERM_BP_ALL	GO:0022607~cellular component assembly	4	0.0357	0.660642	205423_at, 218955_at, 206592_s_at, 213480_at,	1.1731	1	1	100
GOTERM_BP_ALL	GO:0016192~vesicle-mediated transport	3	0.0268	0.78324	205423_at, 206592_s_at, 213480_at,	1.04058	1	1	100
Functional Group 9	Median: 0.08029753842117619	Geo: 0.08349539283481647	218606_at, 224776_at, 220525_s_at, 203025_at,
Category	Term	Count	%	PValue	Genes	Fold Enrichment	Bonferroni	Benjamini	FDR
GOTERM_MF_ALL	GO:0008415~acyltransferase activity	4	0.0357	0.0783302	218606_at, 224776_at, 220525_s_at, 203025_at,	3.96634	1	1	76.8224
GOTERM_MF_ALL	GO:0016747~transferase activity, transferring groups other than amino-acyl groups	4	0.0357	0.0802975	218606_at, 224776_at, 220525_s_at, 203025_at,	3.92414	1	1	77.6934
GOTERM_MF_ALL	GO:0016746~transferase activity, transferring acyl groups	4	0.0357	0.0925457	218606_at, 224776_at, 220525_s_at, 203025_at,	3.6887	1	1	82.4582
Functional Group 10	Median: 0.1884182620450519	Geo: 0.1019819397501078	209075_s_at, 202218_s_at, 206174_s_at, 200846_s_at, 204419_x_at, 214234_s_at,
Category	Term	Count	%	PValue	Genes	Fold Enrichment	Bonferroni	Benjamini	FDR
GOTERM_MF_ALL	GO:0005506~iron ion binding	6	0.0536	0.0298761	209075_s_at, 202218_s_at, 206174_s_at, 200846_s_at, 204419_x_at, 214234_s_at,	3.42603	1	1	41.9372
GOTERM_MF_ALL	GO:0020037~heme binding	3	0.0268	0.188418	202218_s_at, 204419_x_at, 214234_s_at,	3.73854	1	1	97.6291
GOTERM_MF_ALL	GO:0046906~tetrapyrrole binding	3	0.0268	0.188418	202218_s_at, 204419_x_at, 214234_s_at,	3.73854	1	1	97.6291
Functional Group 11	Median: 0.16507562411617002	Geo: 0.15102186833487227	226314_at, 200825_s_at, 200846_s_at, 208308_s_at, 201995_at, 219222_at, 210627_s_at,
Category	Term	Count	%	PValue	Genes	Fold Enrichment	Bonferroni	Benjamini	FDR
GOTERM_BP_ALL	GO:0044262~cellular carbohydrate metabolic process	6	0.0536	0.0465617	226314_at, 200825_s_at, 200846_s_at, 208308_s_at, 201995_at, 219222_at,	3.0266	1	0.999935	59.8329
GOTERM_BP_ALL	GO:0005975~carbohydrate metabolic process	7	0.0625	0.0837918	226314_at, 200825_s_at, 200846_s_at, 208308_s_at, 210627_s_at, 201995_at, 219222_at,	2.27599	1	1	81.252
GOTERM_BP_ALL	GO:0005996~monosaccharide metabolic process	3	0.0268	0.246359	200825_s_at, 208308_s_at, 219222_at,	3.11562	1	1	99.5531
GOTERM_BP_ALL	GO:0006066~alcohol metabolic process	3	0.0268	0.541203	200825_s_at, 208308_s_at, 219222_at,	1.64489	1	1	100
Functional Group 12	Median: 0.40003136479454965	Geo: 0.19739581637493175	208994_s_at, 202176_at, 212955_s_at, 202957_at, 218955_at, 208361_s_at, 208996_s_at, 218405_at, 211730_s_at, 207266_x_at, 200017_at, 208693_s_at, 200051_at, 201475_x_at, 203677_s_at, 209239_at, 223944_at, 211710_x_at, 200029_at, 206829_x_at, 213377_x_at, 213400_s_at, 206059_at, 200933_x_at, 201622_at, 208904_s_at, 212379_at, 201755_at, 227212_s_at, 211939_x_at, 206688_s_at, 224776_at, 201482_at, …
Category	Term	Count	%	PValue	Genes	Fold Enrichment	Bonferroni	Benjamini	FDR
GOTERM_CC_ALL	GO:0044451~nucleoplasm part	9	0.0804	0.00296643	208994_s_at, 202176_at, 212955_s_at, 202957_at, 218955_at, 208361_s_at, 208996_s_at, 218405_at, 211730_s_at,	3.66419	0.924126	0.140743	4.5045
GOTERM_CC_ALL	GO:0005654~nucleoplasm	9	0.0804	0.0072173	208994_s_at, 202176_at, 212955_s_at, 202957_at, 218955_at, 208361_s_at, 208996_s_at, 218405_at, 211730_s_at,	3.15548	0.99814	0.269749	10.6294
GOTERM_BP_ALL	GO:0010467~gene expression	31	0.2768	0.0148687	207266_x_at, 200017_at, 208693_s_at, 200051_at, 201475_x_at, 208994_s_at, 212955_s_at, 203677_s_at, 209239_at, 208361_s_at, 218405_at, 211730_s_at, 223944_at, 211710_x_at, 202176_at, 200029_at, 206829_x_at, 213377_x_at, 213400_s_at, 206059_at, 200933_x_at, 201622_at, 202957_at, 208904_s_at, 212379_at, 208996_s_at, 201755_at, 227212_s_at, 211939_x_at, 218955_at, 206688_s_at,	1.48484	1	0.987382	24.9167
GOTERM_CC_ALL	GO:0031981~nuclear lumen	9	0.0804	0.0355242	208994_s_at, 202176_at, 212955_s_at, 202957_at, 218955_at, 208361_s_at, 208996_s_at, 218405_at, 211730_s_at,	2.35124	1	0.661294	42.9458
GOTERM_BP_ALL	GO:0006366~transcription from RNA polymerase II promoter	8	0.0714	0.0807593	202176_at, 212955_s_at, 203677_s_at, 211939_x_at, 209239_at, 208996_s_at, 218405_at, 211730_s_at,	2.11123	1	1	80.0287
GOTERM_BP_ALL	GO:0016070~RNA metabolic process	23	0.2054	0.108055	207266_x_at, 208693_s_at, 200051_at, 201475_x_at, 208994_s_at, 201622_at, 212955_s_at, 202957_at, 203677_s_at, 208361_s_at, 209239_at, 208996_s_at, 218405_at, 211730_s_at, 201755_at, 202176_at, 227212_s_at, 211939_x_at, 218955_at, 206688_s_at, 206829_x_at, 206059_at, 213400_s_at,	1.3446	1	1	88.7805
GOTERM_BP_ALL	GO:0065007~biological regulation	35	0.3125	0.170281	224776_at, 200051_at, 201482_at, 212955_s_at, 203677_s_at, 208361_s_at, 209239_at, 1553088_a_at, 202117_at, 218405_at, 211730_s_at, 208040_s_at, 223944_at, 201506_at, 202176_at, 216033_s_at, 206829_x_at, 206592_s_at, 206059_at, 213400_s_at, 200933_x_at, 201622_at, 202957_at, 208308_s_at, 206267_s_at, 215537_x_at, 201401_s_at, 201755_at, 209287_s_at, 227212_s_at, 211939_x_at, 218955_at, 200651_at,…	1.17971	1	1	97.187
GOTERM_BP_ALL	GO:0050789~regulation of biological process	32	0.2857	0.182946	224776_at, 200051_at, 201482_at, 212955_s_at, 203677_s_at, 209239_at, 208361_s_at, 1553088_a_at, 218405_at, 211730_s_at, 208040_s_at, 223944_at, 201506_at, 202176_at, 216033_s_at, 206829_x_at, 206592_s_at, 213400_s_at, 206059_at, 200933_x_at, 201622_at, 202957_at, 206267_s_at, 215537_x_at, 201401_s_at, 201755_at, 209287_s_at, 227212_s_at, 211939_x_at, 218955_at, 201995_at, 208700_s_at,	1.18715	1	1	97.9041
GOTERM_MF_ALL	GO:0003676~nucleic acid binding	24	0.2143	0.241057	207266_x_at, 200933_x_at, 201475_x_at, 201622_at, 212955_s_at, 202957_at, 203677_s_at, 208361_s_at, 209239_at, 208996_s_at, 218405_at, 211730_s_at, 201755_at, 211710_x_at, 202176_at, 210125_s_at, 227212_s_at, 224573_at, 218955_at, 200029_at, 206688_s_at, 213377_x_at, 206829_x_at, 206059_at,	1.19958	1	1	99.2873
GOTERM_BP_ALL	GO:0006351~transcription, DNA-dependent	17	0.1518	0.312817	201622_at, 212955_s_at, 202957_at, 203677_s_at, 208361_s_at, 209239_at, 208996_s_at, 218405_at, 211730_s_at, 201755_at, 202176_at, 227212_s_at, 211939_x_at, 218955_at, 206829_x_at, 213400_s_at, 206059_at,	1.20683	1	1	99.9236
GOTERM_BP_ALL	GO:0032774~RNA biosynthetic process	17	0.1518	0.3146	201622_at, 212955_s_at, 202957_at, 203677_s_at, 208361_s_at, 209239_at, 208996_s_at, 218405_at, 211730_s_at, 201755_at, 202176_at, 227212_s_at, 211939_x_at, 218955_at, 206829_x_at, 213400_s_at, 206059_at,	1.20537	1	1	99.9273
GOTERM_CC_ALL	GO:0005634~nucleus	29	0.2589	0.400031	202639_s_at, 207266_x_at, 200051_at, 208994_s_at, 212955_s_at, 204906_at, 203677_s_at, 209239_at, 208361_s_at, 203025_at, 218405_at, 211730_s_at, 201922_at, 202176_at, 210125_s_at, 224573_at, 206829_x_at, 217977_at, 213400_s_at, 206059_at, 209075_s_at, 201622_at, 202957_at, 232520_s_at, 208996_s_at, 201755_at, 211939_x_at, 218955_at, 206688_s_at,	1.08348	1	0.999883	99.9639
GOTERM_BP_ALL	GO:0006139~nucleobase, nucleoside, nucleotide and nucleic acid metabolic process	25	0.2232	0.413287	207266_x_at, 200051_at, 208693_s_at, 201475_x_at, 208994_s_at, 212955_s_at, 203677_s_at, 209239_at, 208361_s_at, 203025_at, 218405_at, 211730_s_at, 202176_at, 206829_x_at, 213400_s_at, 206059_at, 201622_at, 202957_at, 212379_at, 208996_s_at, 201755_at, 227212_s_at, 211939_x_at, 218955_at, 206688_s_at,	1.08956	1	1	99.9963
GOTERM_BP_ALL	GO:0006350~transcription	17	0.1518	0.441628	201622_at, 212955_s_at, 202957_at, 203677_s_at, 208361_s_at, 209239_at, 208996_s_at, 218405_at, 211730_s_at, 201755_at, 202176_at, 227212_s_at, 211939_x_at, 218955_at, 206829_x_at, 213400_s_at, 206059_at,	1.11368	1	1	99.9986
GOTERM_BP_ALL	GO:0006355~regulation of transcription, DNA-dependent	15	0.1339	0.500332	201622_at, 212955_s_at, 202957_at, 203677_s_at, 209239_at, 218405_at, 211730_s_at, 201755_at, 202176_at, 227212_s_at, 211939_x_at, 218955_at, 206829_x_at, 213400_s_at, 206059_at,	1.08893	1	1	99.9998
GOTERM_BP_ALL	GO:0050794~regulation of cellular process	26	0.2321	0.517923	200051_at, 201482_at, 212955_s_at, 203677_s_at, 209239_at, 208361_s_at, 1553088_a_at, 218405_at, 211730_s_at, 223944_at, 202176_at, 201506_at, 206829_x_at, 213400_s_at, 206059_at, 200933_x_at, 201622_at, 202957_at, 206267_s_at, 215537_x_at, 201401_s_at, 201755_at, 227212_s_at, 211939_x_at, 218955_at, 201995_at,	1.03807	1	1	99.9999
GOTERM_MF_ALL	GO:0003677~DNA binding	14	0.125	0.562245	207266_x_at, 212955_s_at, 202957_at, 208361_s_at, 209239_at, 218405_at, 208996_s_at, 211730_s_at, 201755_at, 202176_at, 210125_s_at, 224573_at, 206829_x_at, 206059_at,	1.05391	1	1	100
GOTERM_BP_ALL	GO:0010468~regulation of gene expression	16	0.1429	0.594882	201622_at, 212955_s_at, 202957_at, 203677_s_at, 209239_at, 218405_at, 211730_s_at, 201755_at, 223944_at, 202176_at, 227212_s_at, 211939_x_at, 218955_at, 206829_x_at, 213400_s_at, 206059_at,	1.02349	1	1	100
GOTERM_BP_ALL	GO:0045449~regulation of transcription	15	0.1339	0.607312	201622_at, 212955_s_at, 202957_at, 203677_s_at, 209239_at, 218405_at, 211730_s_at, 201755_at, 202176_at, 227212_s_at, 211939_x_at, 218955_at, 206829_x_at, 213400_s_at, 206059_at,	1.01935	1	1	100
GOTERM_BP_ALL	GO:0019219~regulation of nucleobase, nucleoside, nucleotide and nucleic acid metabolic process	15	0.1339	0.643625	201622_at, 212955_s_at, 202957_at, 203677_s_at, 209239_at, 218405_at, 211730_s_at, 201755_at, 202176_at, 227212_s_at, 211939_x_at, 218955_at, 206829_x_at, 213400_s_at, 206059_at,	0.996342	1	1	100
GOTERM_BP_ALL	GO:0031323~regulation of cellular metabolic process	16	0.1429	0.66124	201622_at, 212955_s_at, 202957_at, 203677_s_at, 209239_at, 218405_at, 211730_s_at, 201755_at, 223944_at, 202176_at, 227212_s_at, 211939_x_at, 218955_at, 206829_x_at, 213400_s_at, 206059_at,	0.983233	1	1	100
GOTERM_BP_ALL	GO:0019222~regulation of metabolic process	16	0.1429	0.71616	201622_at, 212955_s_at, 202957_at, 203677_s_at, 209239_at, 218405_at, 211730_s_at, 201755_at, 223944_at, 202176_at, 227212_s_at, 211939_x_at, 218955_at, 206829_x_at, 213400_s_at, 206059_at,	0.949522	1	1	100
GOTERM_MF_ALL	GO:0030528~transcription regulator activity	8	0.0714	0.726398	201622_at, 212955_s_at, 202957_at, 211939_x_at, 218955_at, 209239_at, 206059_at, 218405_at,	0.96185	1	1	100
Functional Group 13	Median: 0.3029260414788906	Geo: 0.20295923041728314	200017_at, 201482_at, 202957_at, 204906_at, 225063_at, 210627_s_at, 206267_s_at, 203025_at, 212576_at, 218606_at, 201401_s_at, 210205_at, 223307_at, 223944_at, 206174_s_at, 216033_s_at, 200846_s_at, 218419_s_at, 213400_s_at, 200825_s_at, 212955_s_at, 208361_s_at, 223142_s_at, 201390_s_at, 208996_s_at, 219222_at, 211730_s_at, 205849_s_at, 202639_s_at, 215537_x_at, 200651_at, 202117_at,
Category	Term	Count	%	PValue	Genes	Fold Enrichment	Bonferroni	Benjamini	FDR
GOTERM_BP_ALL	GO:0006464~protein modification process	19	0.1696	0.0101301	200017_at, 201482_at, 202957_at, 204906_at, 225063_at, 210627_s_at, 206267_s_at, 203025_at, 212576_at, 218606_at, 201401_s_at, 210205_at, 223307_at, 223944_at, 206174_s_at, 216033_s_at, 200846_s_at, 218419_s_at, 213400_s_at,	1.85947	1	0.964685	17.6981
GOTERM_BP_ALL	GO:0043412~biopolymer modification	19	0.1696	0.0148926	200017_at, 201482_at, 202957_at, 204906_at, 225063_at, 210627_s_at, 206267_s_at, 203025_at, 212576_at, 218606_at, 201401_s_at, 210205_at, 223307_at, 223944_at, 206174_s_at, 216033_s_at, 200846_s_at, 218419_s_at, 213400_s_at,	1.78715	1	0.984222	24.9515
GOTERM_MF_ALL	GO:0016772~transferase activity, transferring phosphorus-containing groups	12	0.1071	0.0539762	201401_s_at, 200825_s_at, 212955_s_at, 216033_s_at, 204906_at, 208361_s_at, 223142_s_at, 206267_s_at, 201390_s_at, 208996_s_at, 219222_at, 211730_s_at,	1.85517	1	1	63.0103
GOTERM_BP_ALL	GO:0043687~post-translational protein modification	13	0.1161	0.141268	201482_at, 202957_at, 204906_at, 225063_at, 206267_s_at, 212576_at, 201401_s_at, 223307_at, 223944_at, 206174_s_at, 216033_s_at, 200846_s_at, 213400_s_at,	1.508	1	1	94.5711
GOTERM_BP_ALL	GO:0006793~phosphorus metabolic process	9	0.0804	0.222861	201401_s_at, 223944_at, 206174_s_at, 205849_s_at, 216033_s_at, 200846_s_at, 202957_at, 204906_at, 206267_s_at,	1.53375	1	1	99.196
GOTERM_BP_ALL	GO:0006796~phosphate metabolic process	9	0.0804	0.222861	201401_s_at, 223944_at, 206174_s_at, 205849_s_at, 216033_s_at, 200846_s_at, 202957_at, 204906_at, 206267_s_at,	1.53375	1	1	99.196
GOTERM_MF_ALL	GO:0016773~phosphotransferase activity, alcohol group as acceptor	7	0.0625	0.270361	201401_s_at, 200825_s_at, 216033_s_at, 204906_at, 206267_s_at, 201390_s_at, 219222_at,	1.588	1	1	99.6481
GOTERM_MF_ALL	GO:0016301~kinase activity	8	0.0714	0.302926	201401_s_at, 200825_s_at, 216033_s_at, 204906_at, 223142_s_at, 206267_s_at, 201390_s_at, 219222_at,	1.45224	1	1	99.8448
GOTERM_BP_ALL	GO:0016310~phosphorylation	7	0.0625	0.357586	201401_s_at, 223944_at, 205849_s_at, 216033_s_at, 202957_at, 204906_at, 206267_s_at,	1.42545	1	1	99.9789
GOTERM_BP_ALL	GO:0006468~protein amino acid phosphorylation	6	0.0536	0.359403	201401_s_at, 223944_at, 216033_s_at, 202957_at, 204906_at, 206267_s_at,	1.5047	1	1	99.98
GOTERM_BP_ALL	GO:0007243~protein kinase cascade	4	0.0357	0.378211	223944_at, 216033_s_at, 202957_at, 204906_at,	1.79696	1	1	99.9887
GOTERM_MF_ALL	GO:0004672~protein kinase activity	5	0.0446	0.505919	201401_s_at, 216033_s_at, 204906_at, 206267_s_at, 201390_s_at,	1.34232	1	1	99.9997
GOTERM_BP_ALL	GO:0007242~intracellular signaling cascade	9	0.0804	0.608081	202639_s_at, 215537_x_at, 223944_at, 216033_s_at, 202957_at, 204906_at, 200651_at, 206267_s_at, 202117_at,	1.06214	1	1	100
GOTERM_MF_ALL	GO:0004674~protein serine/threonine kinase activity	3	0.0268	0.698196	201401_s_at, 204906_at, 201390_s_at,	1.2323	1	1	100
GOTERM_BP_ALL	GO:0009966~regulation of signal transduction	3	0.0268	0.836058	201401_s_at, 223944_at, 202957_at,	0.924355	1	1	100
Functional Group 14	Median: 0.2788836679583835	Geo: 0.3054719239933895	209075_s_at, 200017_at, 212955_s_at, 212576_at, 211730_s_at, 218606_at, 202218_s_at, 236848_s_at, 206174_s_at, 205012_s_at, 216033_s_at, 227212_s_at, 200846_s_at, 204419_x_at, 218955_at, 206688_s_at, 217977_at, 206829_x_at, 206059_at, 214234_s_at, 212830_at, 221972_s_at, 208996_s_at, 220727_at, 207610_s_at, 208700_s_at, 204906_at,
Category	Term	Count	%	PValue	Genes	Fold Enrichment	Bonferroni	Benjamini	FDR
GOTERM_MF_ALL	GO:0046914~transition metal ion binding	20	0.1786	0.20587	209075_s_at, 200017_at, 212955_s_at, 212576_at, 211730_s_at, 218606_at, 202218_s_at, 236848_s_at, 206174_s_at, 205012_s_at, 216033_s_at, 227212_s_at, 200846_s_at, 204419_x_at, 218955_at, 206688_s_at, 217977_at, 206829_x_at, 206059_at, 214234_s_at,	1.26846	1	1	98.3941
GOTERM_MF_ALL	GO:0043169~cation binding	26	0.2321	0.224861	200017_at, 212830_at, 212955_s_at, 212576_at, 211730_s_at, 218606_at, 202218_s_at, 236848_s_at, 216033_s_at, 205012_s_at, 200846_s_at, 204419_x_at, 206829_x_at, 217977_at, 206059_at, 209075_s_at, 221972_s_at, 208996_s_at, 220727_at, 206174_s_at, 227212_s_at, 207610_s_at, 218955_at, 206688_s_at, 214234_s_at, 208700_s_at,	1.19703	1	1	98.9594
GOTERM_MF_ALL	GO:0046872~metal ion binding	27	0.2411	0.278884	200017_at, 212830_at, 212955_s_at, 204906_at, 212576_at, 211730_s_at, 218606_at, 202218_s_at, 236848_s_at, 216033_s_at, 205012_s_at, 200846_s_at, 204419_x_at, 206829_x_at, 217977_at, 206059_at, 209075_s_at, 221972_s_at, 208996_s_at, 220727_at, 206174_s_at, 227212_s_at, 207610_s_at, 218955_at, 206688_s_at, 214234_s_at, 208700_s_at,	1.15486	1	1	99.7149
GOTERM_MF_ALL	GO:0043167~ion binding	27	0.2411	0.31739	200017_at, 212830_at, 212955_s_at, 204906_at, 212576_at, 211730_s_at, 218606_at, 202218_s_at, 236848_s_at, 216033_s_at, 205012_s_at, 200846_s_at, 204419_x_at, 206829_x_at, 217977_at, 206059_at, 209075_s_at, 221972_s_at, 208996_s_at, 220727_at, 206174_s_at, 227212_s_at, 207610_s_at, 218955_at, 206688_s_at, 214234_s_at, 208700_s_at,	1.13253	1	1	99.8934
GOTERM_MF_ALL	GO:0008270~zinc ion binding	13	0.1161	0.649134	200017_at, 212955_s_at, 212576_at, 211730_s_at, 218606_at, 236848_s_at, 227212_s_at, 205012_s_at, 218955_at, 206688_s_at, 217977_at, 206829_x_at, 206059_at,	0.999022	1	1	100
Functional Group 15	Median: 0.34058502507486077	Geo: 0.31233997527620494	201401_s_at, 208693_s_at, 201755_at, 223944_at, 201475_x_at, 200825_s_at, 202176_at, 216033_s_at, 204906_at, 212379_at, 223142_s_at, 206267_s_at, 201390_s_at, 219222_at, 202117_at, 202957_at, 207266_x_at,
Category	Term	Count	%	PValue	Genes	Fold Enrichment	Bonferroni	Benjamini	FDR
GOTERM_MF_ALL	GO:0005524~ATP binding	12	0.1071	0.205774	201401_s_at, 208693_s_at, 201755_at, 223944_at, 201475_x_at, 200825_s_at, 202176_at, 216033_s_at, 204906_at, 212379_at, 223142_s_at, 206267_s_at,	1.42973	1	1	98.3906
GOTERM_MF_ALL	GO:0032559~adenyl ribonucleotide binding	12	0.1071	0.216972	201401_s_at, 208693_s_at, 201755_at, 223944_at, 201475_x_at, 200825_s_at, 202176_at, 216033_s_at, 204906_at, 212379_at, 223142_s_at, 206267_s_at,	1.41239	1	1	98.7523
GOTERM_MF_ALL	GO:0030554~adenyl nucleotide binding	12	0.1071	0.266787	201401_s_at, 208693_s_at, 201755_at, 223944_at, 201475_x_at, 200825_s_at, 202176_at, 216033_s_at, 204906_at, 212379_at, 223142_s_at, 206267_s_at,	1.34379	1	1	99.6159
GOTERM_MF_ALL	GO:0016301~kinase activity	8	0.0714	0.302926	201401_s_at, 200825_s_at, 216033_s_at, 204906_at, 223142_s_at, 206267_s_at, 201390_s_at, 219222_at,	1.45224	1	1	99.8448
GOTERM_MF_ALL	GO:0032553~ribonucleotide binding	13	0.1161	0.340585	208693_s_at, 200825_s_at, 201475_x_at, 204906_at, 212379_at, 206267_s_at, 202117_at, 201401_s_at, 201755_at, 223944_at, 202176_at, 216033_s_at, 223142_s_at,	1.24038	1	1	99.9426
GOTERM_MF_ALL	GO:0032555~purine ribonucleotide binding	13	0.1161	0.340585	208693_s_at, 200825_s_at, 201475_x_at, 204906_at, 212379_at, 206267_s_at, 202117_at, 201401_s_at, 201755_at, 223944_at, 202176_at, 216033_s_at, 223142_s_at,	1.24038	1	1	99.9426
GOTERM_BP_ALL	GO:0006468~protein amino acid phosphorylation	6	0.0536	0.359403	201401_s_at, 223944_at, 216033_s_at, 202957_at, 204906_at, 206267_s_at,	1.5047	1	1	99.98
GOTERM_MF_ALL	GO:0017076~purine nucleotide binding	13	0.1161	0.396557	208693_s_at, 200825_s_at, 201475_x_at, 204906_at, 212379_at, 206267_s_at, 202117_at, 201401_s_at, 201755_at, 223944_at, 202176_at, 216033_s_at, 223142_s_at,	1.18931	1	1	99.9883
GOTERM_MF_ALL	GO:0000166~nucleotide binding	14	0.125	0.474259	207266_x_at, 208693_s_at, 200825_s_at, 201475_x_at, 204906_at, 212379_at, 206267_s_at, 202117_at, 201401_s_at, 201755_at, 223944_at, 202176_at, 216033_s_at, 223142_s_at,	1.11585	1	1	99.999
Functional Group 16	Median: 0.34333433735647306	Geo: 0.3599084408931355	208040_s_at, 200950_at, 209287_s_at, 204083_s_at, 216033_s_at, 222707_s_at,
Category	Term	Count	%	PValue	Genes	Fold Enrichment	Bonferroni	Benjamini	FDR
GOTERM_CC_ALL	GO:0015629~actin cytoskeleton	4	0.0357	0.190743	208040_s_at, 200950_at, 209287_s_at, 204083_s_at,	2.63023	1	0.987398	96.2502
GOTERM_MF_ALL	GO:0008092~cytoskeletal protein binding	5	0.0446	0.202972	208040_s_at, 200950_at, 209287_s_at, 216033_s_at, 204083_s_at,	2.12973	1	1	98.2858
GOTERM_MF_ALL	GO:0003779~actin binding	3	0.0268	0.483697	208040_s_at, 200950_at, 204083_s_at,	1.83213	1	1	99.9993
GOTERM_CC_ALL	GO:0005856~cytoskeleton	5	0.0446	0.896007	208040_s_at, 200950_at, 209287_s_at, 222707_s_at, 204083_s_at,	0.763597	1	1	100
Functional Group 17	Median: 0.33327500117442965	Geo: 0.37998580604196286	200051_at, 202957_at, 206592_s_at, 216033_s_at, 203677_s_at, 208308_s_at, 201137_s_at,
Category	Term	Count	%	PValue	Genes	Fold Enrichment	Bonferroni	Benjamini	FDR
GOTERM_BP_ALL	GO:0030097~hemopoiesis	3	0.0268	0.29204	200051_at, 202957_at, 206592_s_at,	2.75862	1	1	99.8649
GOTERM_BP_ALL	GO:0048534~hemopoietic or lymphoid organ development	3	0.0268	0.32098	200051_at, 202957_at, 206592_s_at,	2.57114	1	1	99.9392
GOTERM_BP_ALL	GO:0002520~immune system development	3	0.0268	0.34557	200051_at, 202957_at, 206592_s_at,	2.42961	1	1	99.97
GOTERM_BP_ALL	GO:0002376~immune system process	7	0.0625	0.643595	200051_at, 216033_s_at, 202957_at, 203677_s_at, 208308_s_at, 201137_s_at, 206592_s_at,	1.06083	1	1	100
Functional Group 18	Median: 0.4009836334746879	Geo: 0.3914962805833525	215537_x_at, 200051_at, 223944_at, 202176_at, 209239_at, 1553088_a_at, 206222_at, 216033_s_at, 202957_at, 203677_s_at, 206267_s_at, 224776_at, 203538_at, 201401_s_at, 201482_at, 201506_at, 201995_at, 206592_s_at, 200825_s_at,
Category	Term	Count	%	PValue	Genes	Fold Enrichment	Bonferroni	Benjamini	FDR
GOTERM_BP_ALL	GO:0042981~regulation of apoptosis	6	0.0536	0.183294	215537_x_at, 200051_at, 223944_at, 202176_at, 209239_at, 1553088_a_at,	1.96898	1	1	97.9211
GOTERM_BP_ALL	GO:0043067~regulation of programmed cell death	6	0.0536	0.189039	215537_x_at, 200051_at, 223944_at, 202176_at, 209239_at, 1553088_a_at,	1.94726	1	1	98.1837
GOTERM_BP_ALL	GO:0006915~apoptosis	7	0.0625	0.27524	206222_at, 215537_x_at, 200051_at, 223944_at, 202176_at, 209239_at, 1553088_a_at,	1.57635	1	1	99.7884
GOTERM_BP_ALL	GO:0048518~positive regulation of biological process	9	0.0804	0.278128	200051_at, 223944_at, 202176_at, 216033_s_at, 202957_at, 203677_s_at, 209239_at, 1553088_a_at, 206267_s_at,	1.43668	1	1	99.804
GOTERM_BP_ALL	GO:0012501~programmed cell death	7	0.0625	0.282015	206222_at, 215537_x_at, 200051_at, 223944_at, 202176_at, 209239_at, 1553088_a_at,	1.5624	1	1	99.8232
GOTERM_BP_ALL	GO:0016265~death	7	0.0625	0.324407	206222_at, 215537_x_at, 200051_at, 223944_at, 202176_at, 209239_at, 1553088_a_at,	1.48185	1	1	99.9448
GOTERM_BP_ALL	GO:0008219~cell death	7	0.0625	0.324407	206222_at, 215537_x_at, 200051_at, 223944_at, 202176_at, 209239_at, 1553088_a_at,	1.48185	1	1	99.9448
GOTERM_BP_ALL	GO:0006917~induction of apoptosis	3	0.0268	0.335354	200051_at, 202176_at, 1553088_a_at,	2.48664	1	1	99.9596
GOTERM_BP_ALL	GO:0012502~induction of programmed cell death	3	0.0268	0.337401	200051_at, 202176_at, 1553088_a_at,	2.47502	1	1	99.9619
GOTERM_BP_ALL	GO:0048468~cell development	9	0.0804	0.396595	206222_at, 215537_x_at, 224776_at, 200051_at, 223944_at, 202176_at, 216033_s_at, 209239_at, 1553088_a_at,	1.27628	1	1	99.9936
GOTERM_BP_ALL	GO:0006952~defense response	5	0.0446	0.405372	215537_x_at, 223944_at, 203677_s_at, 209239_at, 203538_at,	1.52991	1	1	99.9952
GOTERM_BP_ALL	GO:0043065~positive regulation of apoptosis	3	0.0268	0.417385	200051_at, 202176_at, 1553088_a_at,	2.08526	1	1	99.9968
GOTERM_BP_ALL	GO:0043068~positive regulation of programmed cell death	3	0.0268	0.421266	200051_at, 202176_at, 1553088_a_at,	2.06897	1	1	99.9971
GOTERM_BP_ALL	GO:0048523~negative regulation of cellular process	8	0.0714	0.449971	215537_x_at, 201401_s_at, 200051_at, 201482_at, 223944_at, 201506_at, 209239_at, 201995_at,	1.24772	1	1	99.9989
GOTERM_BP_ALL	GO:0048522~positive regulation of cellular process	7	0.0625	0.487691	200051_at, 223944_at, 202176_at, 202957_at, 209239_at, 1553088_a_at, 206267_s_at,	1.24083	1	1	99.9997
GOTERM_BP_ALL	GO:0048519~negative regulation of biological process	8	0.0714	0.495152	215537_x_at, 201401_s_at, 200051_at, 201482_at, 223944_at, 201506_at, 209239_at, 201995_at,	1.19595	1	1	99.9998
GOTERM_BP_ALL	GO:0030154~cell differentiation	11	0.0982	0.586221	206222_at, 215537_x_at, 224776_at, 200051_at, 223944_at, 202176_at, 216033_s_at, 202957_at, 209239_at, 1553088_a_at, 206592_s_at,	1.05835	1	1	100
GOTERM_BP_ALL	GO:0048869~cellular developmental process	11	0.0982	0.586221	206222_at, 215537_x_at, 224776_at, 200051_at, 223944_at, 202176_at, 216033_s_at, 202957_at, 209239_at, 1553088_a_at, 206592_s_at,	1.05835	1	1	100
GOTERM_BP_ALL	GO:0006950~response to stress	5	0.0446	0.863676	215537_x_at, 223944_at, 200825_s_at, 202176_at, 209239_at,	0.816613	1	1	100
GOTERM_BP_ALL	GO:0009605~response to external stimulus	3	0.0268	0.880971	215537_x_at, 223944_at, 209239_at,	0.822446	1	1	100
Functional Group 19	Median: 0.32881783366989864	Geo: 0.39168379455398916	202218_s_at, 224776_at, 200825_s_at, 210627_s_at, 214234_s_at, 201995_at, 203538_at, 1553088_a_at, 220727_at,
Category	Term	Count	%	PValue	Genes	Fold Enrichment	Bonferroni	Benjamini	FDR
GOTERM_CC_ALL	GO:0044432~endoplasmic reticulum part	6	0.0536	0.149385	202218_s_at, 224776_at, 200825_s_at, 210627_s_at, 214234_s_at, 201995_at,	2.11643	1	0.975171	91.8747
GOTERM_CC_ALL	GO:0005789~endoplasmic reticulum membrane	5	0.0446	0.233868	202218_s_at, 224776_at, 210627_s_at, 214234_s_at, 201995_at,	2.00291	1	0.995381	98.3967
GOTERM_CC_ALL	GO:0042175~nuclear envelope-endoplasmic reticulum network	5	0.0446	0.244908	202218_s_at, 224776_at, 210627_s_at, 214234_s_at, 201995_at,	1.96231	1	0.99608	98.7199
GOTERM_CC_ALL	GO:0005783~endoplasmic reticulum	7	0.0625	0.328818	202218_s_at, 224776_at, 200825_s_at, 210627_s_at, 203538_at, 214234_s_at, 201995_at,	1.47493	1	0.999261	99.7942
GOTERM_CC_ALL	GO:0005624~membrane fraction	5	0.0446	0.620165	202218_s_at, 210627_s_at, 1553088_a_at, 214234_s_at, 220727_at,	1.16324	1	0.999999	100
GOTERM_BP_ALL	GO:0044255~cellular lipid metabolic process	3	0.0268	0.869606	202218_s_at, 224776_at, 214234_s_at,	0.848806	1	1	100
GOTERM_BP_ALL	GO:0006629~lipid metabolic process	3	0.0268	0.932143	202218_s_at, 224776_at, 214234_s_at,	0.693266	1	1	100
Functional Group 20	Median: 0.49517652881304863	Geo: 0.45900215064573047	202218_s_at, 201482_at, 211710_x_at, 205849_s_at, 202698_x_at, 217977_at, 214234_s_at, 200846_s_at,
Category	Term	Count	%	PValue	Genes	Fold Enrichment	Bonferroni	Benjamini	FDR
GOTERM_MF_ALL	GO:0016491~oxidoreductase activity	7	0.0625	0.385608	202218_s_at, 201482_at, 211710_x_at, 205849_s_at, 202698_x_at, 217977_at, 214234_s_at,	1.38227	1	1	99.9838
GOTERM_BP_ALL	GO:0006091~generation of precursor metabolites and energy	5	0.0446	0.495177	202218_s_at, 205849_s_at, 200846_s_at, 202698_x_at, 214234_s_at,	1.36018	1	1	99.9998
GOTERM_BP_ALL	GO:0006118~electron transport	4	0.0357	0.506452	202218_s_at, 205849_s_at, 202698_x_at, 214234_s_at,	1.47126	1	1	99.9999
Functional Group 21	Median: 0.9924374654466561	Geo: 0.468774327644306	202639_s_at, 224776_at, 226314_at, 201482_at, 202698_x_at, 210627_s_at, 218969_at, 202218_s_at, 210205_at, 205423_at, 205849_s_at, 206592_s_at, 201995_at, 214234_s_at, 213480_at, 212830_at, 212858_at, 203538_at, 1553088_a_at, 202117_at, 218606_at, 216033_s_at, 218419_s_at, 221759_at, 202957_at, 228485_s_at, 220727_at, 206222_at, 201401_s_at, 209287_s_at, 218191_s_at, 207610_s_at, 201137_s_at, 155…
Category	Term	Count	%	PValue	Genes	Fold Enrichment	Bonferroni	Benjamini	FDR
GOTERM_CC_ALL	GO:0031090~organelle membrane	15	0.1339	0.0238205	202639_s_at, 224776_at, 226314_at, 201482_at, 202698_x_at, 210627_s_at, 218969_at, 202218_s_at, 210205_at, 205423_at, 205849_s_at, 206592_s_at, 201995_at, 214234_s_at, 213480_at,	1.88721	1	0.567017	31.2048
GOTERM_CC_ALL	GO:0016020~membrane	34	0.3036	0.968631	202639_s_at, 212830_at, 224776_at, 201482_at, 202698_x_at, 212858_at, 203538_at, 1553088_a_at, 202117_at, 218606_at, 202218_s_at, 210205_at, 205423_at, 216033_s_at, 218419_s_at, 206592_s_at, 226314_at, 221759_at, 202957_at, 228485_s_at, 210627_s_at, 220727_at, 218969_at, 206222_at, 201401_s_at, 209287_s_at, 218191_s_at, 205849_s_at, 207610_s_at, 201137_s_at, 1555269_a_at, 214234_s_at, 201995_at, …	0.815835	1	1	100
GOTERM_CC_ALL	GO:0044425~membrane part	25	0.2232	0.992437	202639_s_at, 224776_at, 212830_at, 201482_at, 212858_at, 203538_at, 218606_at, 202218_s_at, 210205_at, 205423_at, 218419_s_at, 206592_s_at, 226314_at, 228485_s_at, 210627_s_at, 220727_at, 206222_at, 218191_s_at, 205849_s_at, 207610_s_at, 201137_s_at, 1555269_a_at, 214234_s_at, 201995_at, 213480_at,	0.718272	1	1	100
GOTERM_CC_ALL	GO:0016021~integral to membrane	21	0.1875	0.994058	202639_s_at, 212830_at, 224776_at, 226314_at, 201482_at, 228485_s_at, 210627_s_at, 212858_at, 203538_at, 220727_at, 202218_s_at, 218606_at, 206222_at, 210205_at, 218191_s_at, 207610_s_at, 218419_s_at, 201137_s_at, 1555269_a_at, 201995_at, 213480_at,	0.683089	1	1	100
GOTERM_CC_ALL	GO:0031224~intrinsic to membrane	21	0.1875	0.994478	202639_s_at, 212830_at, 224776_at, 226314_at, 201482_at, 228485_s_at, 210627_s_at, 212858_at, 203538_at, 220727_at, 202218_s_at, 218606_at, 206222_at, 210205_at, 218191_s_at, 207610_s_at, 218419_s_at, 201137_s_at, 1555269_a_at, 201995_at, 213480_at,	0.680422	1	1	100
Functional Group 22	Median: 0.5783096567748928	Geo: 0.5136006016380126	208040_s_at, 201401_s_at, 224776_at, 200051_at, 202176_at, 216033_s_at, 202957_at, 206267_s_at, 207370_at, 206592_s_at, 201995_at, 208308_s_at, 209287_s_at, 200933_x_at, 209239_at, 1553088_a_at, 215537_x_at, 206222_at, 223944_at, 201506_at, 213400_s_at,
Category	Term	Count	%	PValue	Genes	Fold Enrichment	Bonferroni	Benjamini	FDR
GOTERM_BP_ALL	GO:0048513~organ development	11	0.0982	0.178768	208040_s_at, 201401_s_at, 224776_at, 200051_at, 202176_at, 216033_s_at, 202957_at, 206267_s_at, 207370_at, 206592_s_at, 201995_at,	1.51487	1	1	97.6893
GOTERM_BP_ALL	GO:0048731~system development	12	0.1071	0.397324	208040_s_at, 201401_s_at, 224776_at, 200051_at, 202176_at, 216033_s_at, 202957_at, 208308_s_at, 206267_s_at, 207370_at, 206592_s_at, 201995_at,	1.20376	1	1	99.9938
GOTERM_BP_ALL	GO:0048856~anatomical structure development	13	0.1161	0.554118	200051_at, 224776_at, 202957_at, 208308_s_at, 207370_at, 206267_s_at, 201401_s_at, 208040_s_at, 209287_s_at, 202176_at, 216033_s_at, 206592_s_at, 201995_at,	1.06603	1	1	100
GOTERM_BP_ALL	GO:0032502~developmental process	19	0.1696	0.570398	224776_at, 200051_at, 200933_x_at, 202957_at, 208308_s_at, 209239_at, 1553088_a_at, 206267_s_at, 207370_at, 201401_s_at, 215537_x_at, 206222_at, 208040_s_at, 223944_at, 209287_s_at, 202176_at, 216033_s_at, 206592_s_at, 201995_at,	1.02835	1	1	100
GOTERM_BP_ALL	GO:0030154~cell differentiation	11	0.0982	0.586221	206222_at, 215537_x_at, 224776_at, 200051_at, 223944_at, 202176_at, 216033_s_at, 202957_at, 209239_at, 1553088_a_at, 206592_s_at,	1.05835	1	1	100
GOTERM_BP_ALL	GO:0048869~cellular developmental process	11	0.0982	0.586221	206222_at, 215537_x_at, 224776_at, 200051_at, 223944_at, 202176_at, 216033_s_at, 202957_at, 209239_at, 1553088_a_at, 206592_s_at,	1.05835	1	1	100
GOTERM_BP_ALL	GO:0007275~multicellular organismal development	13	0.1161	0.680601	200051_at, 224776_at, 200933_x_at, 202957_at, 208308_s_at, 207370_at, 206267_s_at, 201401_s_at, 208040_s_at, 202176_at, 216033_s_at, 206592_s_at, 201995_at,	0.977085	1	1	100
GOTERM_BP_ALL	GO:0032501~multicellular organismal process	17	0.1518	0.922091	224776_at, 200051_at, 200933_x_at, 202957_at, 208308_s_at, 209239_at, 206267_s_at, 207370_at, 201401_s_at, 208040_s_at, 223944_at, 201506_at, 202176_at, 216033_s_at, 206592_s_at, 201995_at, 213400_s_at,	0.798452	1	1	100
Functional Group 23	Median: 0.6063672182085829	Geo: 0.5891607475836145	215537_x_at, 200825_s_at, 222764_at, 202176_at, 208308_s_at, 202957_at, 214234_s_at, 223944_at, 209239_at,
Category	Term	Count	%	PValue	Genes	Fold Enrichment	Bonferroni	Benjamini	FDR
GOTERM_BP_ALL	GO:0044248~cellular catabolic process	5	0.0446	0.42946	215537_x_at, 200825_s_at, 222764_at, 202176_at, 208308_s_at,	1.48114	1	1	99.9978
GOTERM_BP_ALL	GO:0042221~response to chemical stimulus	5	0.0446	0.442047	215537_x_at, 200825_s_at, 202176_at, 202957_at, 214234_s_at,	1.4567	1	1	99.9986
GOTERM_BP_ALL	GO:0009056~catabolic process	5	0.0446	0.606367	215537_x_at, 200825_s_at, 222764_at, 202176_at, 208308_s_at,	1.18332	1	1	100
GOTERM_BP_ALL	GO:0009057~macromolecule catabolic process	3	0.0268	0.713987	200825_s_at, 202176_at, 208308_s_at,	1.19561	1	1	100
GOTERM_BP_ALL	GO:0006950~response to stress	5	0.0446	0.863676	215537_x_at, 223944_at, 200825_s_at, 202176_at, 209239_at,	0.816613	1	1	100
Functional Group 24	Median: 0.680788231816789	Geo: 0.6195693594573004	200051_at, 223944_at, 202176_at, 202957_at, 209239_at, 1553088_a_at, 206267_s_at,
Category	Term	Count	%	PValue	Genes	Fold Enrichment	Bonferroni	Benjamini	FDR
GOTERM_BP_ALL	GO:0048522~positive regulation of cellular process	7	0.0625	0.487691	200051_at, 223944_at, 202176_at, 202957_at, 209239_at, 1553088_a_at, 206267_s_at,	1.24083	1	1	99.9997
GOTERM_BP_ALL	GO:0031325~positive regulation of cellular metabolic process	3	0.0268	0.680788	202176_at, 202957_at, 209239_at,	1.27321	1	1	100
GOTERM_BP_ALL	GO:0009893~positive regulation of metabolic process	3	0.0268	0.71633	202176_at, 202957_at, 209239_at,	1.19024	1	1	100
Functional Group 25	Median: 0.5747905629340672	Geo: 0.6246999864111928	223944_at, 205423_at, 206592_s_at, 218969_at, 202639_s_at, 202176_at, 208693_s_at, 228485_s_at, 220727_at, 202218_s_at, 216033_s_at, 205849_s_at, 204419_x_at, 213480_at, 200950_at, 209287_s_at, 218955_at, 202117_at,
Category	Term	Count	%	PValue	Genes	Fold Enrichment	Bonferroni	Benjamini	FDR
GOTERM_BP_ALL	GO:0006886~intracellular protein transport	4	0.0357	0.396472	223944_at, 205423_at, 206592_s_at, 218969_at,	1.74372	1	1	99.9936
GOTERM_BP_ALL	GO:0008104~protein localization	6	0.0536	0.455584	202639_s_at, 223944_at, 205423_at, 202176_at, 206592_s_at, 218969_at,	1.3409	1	1	99.9991
GOTERM_BP_ALL	GO:0033036~macromolecule localization	6	0.0536	0.509973	202639_s_at, 223944_at, 205423_at, 202176_at, 206592_s_at, 218969_at,	1.26108	1	1	99.9999
GOTERM_BP_ALL	GO:0015031~protein transport	5	0.0446	0.55194	202639_s_at, 223944_at, 205423_at, 206592_s_at, 218969_at,	1.26651	1	1	100
GOTERM_BP_ALL	GO:0051649~establishment of cellular localization	6	0.0536	0.552977	202639_s_at, 208693_s_at, 223944_at, 205423_at, 206592_s_at, 218969_at,	1.2024	1	1	100
GOTERM_BP_ALL	GO:0046907~intracellular transport	5	0.0446	0.571257	202639_s_at, 223944_at, 205423_at, 206592_s_at, 218969_at,	1.23636	1	1	100
GOTERM_BP_ALL	GO:0051641~cellular localization	6	0.0536	0.578324	202639_s_at, 208693_s_at, 223944_at, 205423_at, 206592_s_at, 218969_at,	1.16922	1	1	100
GOTERM_BP_ALL	GO:0045184~establishment of protein localization	5	0.0446	0.605296	202639_s_at, 223944_at, 205423_at, 206592_s_at, 218969_at,	1.18491	1	1	100
GOTERM_BP_ALL	GO:0006810~transport	13	0.1161	0.84761	202639_s_at, 208693_s_at, 228485_s_at, 218969_at, 220727_at, 202218_s_at, 205423_at, 223944_at, 216033_s_at, 205849_s_at, 204419_x_at, 206592_s_at, 213480_at,	0.851009	1	1	100
GOTERM_BP_ALL	GO:0051234~establishment of localization	13	0.1161	0.878115	202639_s_at, 208693_s_at, 228485_s_at, 218969_at, 220727_at, 202218_s_at, 205423_at, 223944_at, 216033_s_at, 205849_s_at, 204419_x_at, 206592_s_at, 213480_at,	0.823233	1	1	100
GOTERM_BP_ALL	GO:0016043~cellular component organization and biogenesis	12	0.1071	0.915322	202639_s_at, 208693_s_at, 200950_at, 223944_at, 209287_s_at, 205423_at, 216033_s_at, 218955_at, 206592_s_at, 202117_at, 213480_at, 218969_at,	0.778047	1	1	100
GOTERM_BP_ALL	GO:0051179~localization	14	0.125	0.92223	202639_s_at, 208693_s_at, 228485_s_at, 220727_at, 218969_at, 202218_s_at, 205423_at, 223944_at, 202176_at, 216033_s_at, 205849_s_at, 204419_x_at, 206592_s_at, 213480_at,	0.781944	1	1	100
Functional Group 26	Median: 0.6207266452398923	Geo: 0.6278709254049907	205849_s_at, 202698_x_at, 218969_at, 202639_s_at, 209075_s_at, 202957_at,
Category	Term	Count	%	PValue	Genes	Fold Enrichment	Bonferroni	Benjamini	FDR
GOTERM_CC_ALL	GO:0005743~mitochondrial inner membrane	3	0.0268	0.479384	205849_s_at, 202698_x_at, 218969_at,	1.8472	1	0.999988	99.996
GOTERM_CC_ALL	GO:0019866~organelle inner membrane	3	0.0268	0.515621	205849_s_at, 202698_x_at, 218969_at,	1.72527	1	0.999996	99.9987
GOTERM_CC_ALL	GO:0031966~mitochondrial membrane	3	0.0268	0.614073	205849_s_at, 202698_x_at, 218969_at,	1.44011	1	1	100
GOTERM_CC_ALL	GO:0031967~organelle envelope	4	0.0357	0.61951	202639_s_at, 205849_s_at, 202698_x_at, 218969_at,	1.24689	1	1	100
GOTERM_CC_ALL	GO:0031975~envelope	4	0.0357	0.621943	202639_s_at, 205849_s_at, 202698_x_at, 218969_at,	1.24244	1	0.999999	100
GOTERM_CC_ALL	GO:0005740~mitochondrial envelope	3	0.0268	0.640513	205849_s_at, 202698_x_at, 218969_at,	1.37207	1	1	100
GOTERM_CC_ALL	GO:0044429~mitochondrial part	3	0.0268	0.801935	205849_s_at, 202698_x_at, 218969_at,	0.999538	1	1	100
GOTERM_CC_ALL	GO:0005739~mitochondrion	5	0.0446	0.804013	209075_s_at, 205849_s_at, 202957_at, 202698_x_at, 218969_at,	0.904739	1	1	100
Functional Group 27	Median: 0.6374815154401974	Geo: 0.635833693071487	208693_s_at, 205423_at, 201622_at,
Category	Term	Count	%	PValue	Genes	Fold Enrichment	Bonferroni	Benjamini	FDR
GOTERM_CC_ALL	GO:0016023~cytoplasmic membrane-bound vesicle	3	0.0268	0.581413	208693_s_at, 205423_at, 201622_at,	1.52853	1	0.999999	99.9999
GOTERM_CC_ALL	GO:0031988~membrane-bound vesicle	3	0.0268	0.590944	208693_s_at, 205423_at, 201622_at,	1.50218	1	0.999999	99.9999
GOTERM_CC_ALL	GO:0031410~cytoplasmic vesicle	3	0.0268	0.684019	208693_s_at, 205423_at, 201622_at,	1.26576	1	1	100
GOTERM_CC_ALL	GO:0031982~vesicle	3	0.0268	0.695464	208693_s_at, 205423_at, 201622_at,	1.23876	1	1	100
Functional Group 28	Median: 0.8122981891840326	Geo: 0.7678371513677661	202639_s_at, 215537_x_at, 223944_at, 216033_s_at, 202957_at, 204906_at, 200651_at, 206267_s_at, 202117_at, 209239_at, 203538_at, 201390_s_at, 220727_at, 201401_s_at, 206222_at, 209287_s_at, 207610_s_at, 201995_at, 213400_s_at,
Category	Term	Count	%	PValue	Genes	Fold Enrichment	Bonferroni	Benjamini	FDR
GOTERM_BP_ALL	GO:0007242~intracellular signaling cascade	9	0.0804	0.608081	202639_s_at, 215537_x_at, 223944_at, 216033_s_at, 202957_at, 204906_at, 200651_at, 206267_s_at, 202117_at,	1.06214	1	1	100
GOTERM_BP_ALL	GO:0007165~signal transduction	19	0.1696	0.812298	202639_s_at, 202957_at, 204906_at, 209239_at, 203538_at, 206267_s_at, 201390_s_at, 202117_at, 220727_at, 201401_s_at, 215537_x_at, 206222_at, 223944_at, 209287_s_at, 216033_s_at, 207610_s_at, 200651_at, 201995_at, 213400_s_at,	0.892624	1	1	100
GOTERM_BP_ALL	GO:0007154~cell communication	19	0.1696	0.916495	202639_s_at, 202957_at, 204906_at, 209239_at, 203538_at, 206267_s_at, 201390_s_at, 202117_at, 220727_at, 201401_s_at, 215537_x_at, 206222_at, 223944_at, 209287_s_at, 216033_s_at, 207610_s_at, 200651_at, 201995_at, 213400_s_at,	0.813602	1	1	100
Functional Group 29	Median: 0.8900017663055838	Geo: 0.8795492331424689	205423_at, 205849_s_at, 204419_x_at, 202698_x_at, 228485_s_at, 206592_s_at, 220727_at,
Category	Term	Count	%	PValue	Genes	Fold Enrichment	Bonferroni	Benjamini	FDR
GOTERM_MF_ALL	GO:0005215~transporter activity	7	0.0625	0.793818	205423_at, 205849_s_at, 204419_x_at, 202698_x_at, 228485_s_at, 206592_s_at, 220727_at,	0.897805	1	1	100
GOTERM_MF_ALL	GO:0008324~cation transmembrane transporter activity	3	0.0268	0.821852	205849_s_at, 202698_x_at, 220727_at,	0.955621	1	1	100
GOTERM_MF_ALL	GO:0022892~substrate-specific transporter activity	5	0.0446	0.862389	205423_at, 205849_s_at, 204419_x_at, 202698_x_at, 220727_at,	0.818255	1	1	100
GOTERM_MF_ALL	GO:0022857~transmembrane transporter activity	4	0.0357	0.917614	205849_s_at, 202698_x_at, 228485_s_at, 220727_at,	0.721858	1	1	100
GOTERM_MF_ALL	GO:0015075~ion transmembrane transporter activity	3	0.0268	0.932595	205849_s_at, 202698_x_at, 220727_at,	0.69163	1	1	100
GOTERM_MF_ALL	GO:0022891~substrate-specific transmembrane transporter activity	3	0.0268	0.961589	205849_s_at, 202698_x_at, 220727_at,	0.600765	1	1	100
Functional Group 30	Median: 0.9505315322507762	Geo: 0.8986905591393521	201482_at, 201506_at, 208308_s_at, 210205_at, 207370_at,
Category	Term	Count	%	PValue	Genes	Fold Enrichment	Bonferroni	Benjamini	FDR
GOTERM_CC_ALL	GO:0005615~extracellular space	3	0.0268	0.800188	201482_at, 201506_at, 208308_s_at,	1.00337	1	1	100
GOTERM_CC_ALL	GO:0044421~extracellular region part	3	0.0268	0.950532	201482_at, 201506_at, 208308_s_at,	0.638288	1	1	100
GOTERM_CC_ALL	GO:0005576~extracellular region	5	0.0446	0.954272	210205_at, 201482_at, 201506_at, 208308_s_at, 207370_at,	0.645381	1	1	100
Functional Group 31	Median: 0.9690317495335761	Geo: 0.9723887091262977	201506_at, 202176_at, 213400_s_at, 208040_s_at, 201401_s_at,
Category	Term	Count	%	PValue	Genes	Fold Enrichment	Bonferroni	Benjamini	FDR
GOTERM_BP_ALL	GO:0007600~sensory perception	3	0.0268	0.956559	201506_at, 202176_at, 213400_s_at,	0.618756	1	1	100
GOTERM_BP_ALL	GO:0003008~system process	5	0.0446	0.969032	208040_s_at, 201401_s_at, 201506_at, 202176_at, 213400_s_at,	0.604215	1	1	100
GOTERM_BP_ALL	GO:0050877~neurological system process	3	0.0268	0.991905	201506_at, 202176_at, 213400_s_at,	0.446966	1	1	100
Functional Group 32	Median: 0.9959879482899713	Geo: 0.9949384977963112	206222_at, 201401_s_at, 212830_at, 207610_s_at, 212858_at, 201137_s_at, 202117_at,
Category	Term	Count	%	PValue	Genes	Fold Enrichment	Bonferroni	Benjamini	FDR
GOTERM_MF_ALL	GO:0004872~receptor activity	6	0.0536	0.991583	206222_at, 201401_s_at, 212830_at, 207610_s_at, 212858_at, 201137_s_at,	0.523714	1	1	100
GOTERM_MF_ALL	GO:0004871~signal transducer activity	7	0.0625	0.995988	206222_at, 201401_s_at, 212830_at, 207610_s_at, 212858_at, 201137_s_at, 202117_at,	0.504906	1	1	100
GOTERM_MF_ALL	GO:0060089~molecular transducer activity	7	0.0625	0.995988	206222_at, 201401_s_at, 212830_at, 207610_s_at, 212858_at, 201137_s_at, 202117_at,	0.504906	1	1	100
GOTERM_MF_ALL	GO:0004888~transmembrane receptor activity	3	0.0268	0.996203	206222_at, 207610_s_at, 201137_s_at,	0.398634	1	1	100
Functional Group 33	Median: 0.9950465414825421	Geo: 0.9958886500342026	202218_s_at, 206222_at, 220727_at, 205423_at, 201137_s_at,
Category	Term	Count	%	PValue	Genes	Fold Enrichment	Bonferroni	Benjamini	FDR
GOTERM_CC_ALL	GO:0005887~integral to plasma membrane	3	0.0268	0.994598	202218_s_at, 206222_at, 220727_at,	0.419549	1	1	100
GOTERM_CC_ALL	GO:0031226~intrinsic to plasma membrane	3	0.0268	0.995047	202218_s_at, 206222_at, 220727_at,	0.41423	1	1	100
GOTERM_CC_ALL	GO:0044459~plasma membrane part	5	0.0446	0.998025	202218_s_at, 206222_at, 205423_at, 201137_s_at, 220727_at,	0.427719	1	1	100

## Sheet: Black
Functional Group 1	Median: 0.0012482161351257501	Geo: 0.00109688450227135	212824_at, 202069_s_at, 208670_s_at, 221832_s_at, 209187_at, 210296_s_at, 218254_s_at, 227413_at, 205062_x_at, 214940_s_at, 209666_s_at, 208766_s_at, 210608_s_at, 225994_at, 211773_s_at, 1553685_s_at, 209754_s_at, 223320_s_at, 225114_at, 212175_s_at, 217847_s_at, 212862_at, 203586_s_at, 219065_s_at, 209490_s_at, 223071_at, 214523_at, 214141_x_at, 203351_s_at, 212286_at, 1555546_a_at, 204770_at, 2…
Category	Term	Count	%	PValue	Genes	Fold Enrichment	Bonferroni	Benjamini	FDR
GOTERM_CC_ALL	GO:0043231~intracellular membrane-bound organelle	73	0.5448	1.60862e-05	212824_at, 202069_s_at, 208670_s_at, 221832_s_at, 209187_at, 210296_s_at, 218254_s_at, 227413_at, 205062_x_at, 214940_s_at, 209666_s_at, 208766_s_at, 210608_s_at, 225994_at, 211773_s_at, 1553685_s_at, 209754_s_at, 223320_s_at, 225114_at, 212175_s_at, 217847_s_at, 212862_at, 203586_s_at, 219065_s_at, 209490_s_at, 223071_at, 214523_at, 214141_x_at, 203351_s_at, 212286_at, 1555546_a_at, 204770_at, 2…	1.45021	0.0138659	0.0138659	0.024954
GOTERM_CC_ALL	GO:0043227~membrane-bound organelle	73	0.5448	1.63706e-05	212824_at, 202069_s_at, 208670_s_at, 221832_s_at, 209187_at, 210296_s_at, 218254_s_at, 227413_at, 205062_x_at, 214940_s_at, 209666_s_at, 208766_s_at, 210608_s_at, 225994_at, 211773_s_at, 1553685_s_at, 209754_s_at, 223320_s_at, 225114_at, 212175_s_at, 217847_s_at, 212862_at, 203586_s_at, 219065_s_at, 209490_s_at, 223071_at, 214523_at, 214141_x_at, 203351_s_at, 212286_at, 1555546_a_at, 204770_at, 2…	1.44961	0.0141093	0.0070797	0.0253951
GOTERM_CC_ALL	GO:0005737~cytoplasm	63	0.4701	0.000193741	202069_s_at, 208670_s_at, 210296_s_at, 218254_s_at, 222393_s_at, 214940_s_at, 209666_s_at, 210608_s_at, 222410_s_at, 223320_s_at, 225114_at, 212175_s_at, 212862_at, 219065_s_at, 209490_s_at, 223071_at, 1555546_a_at, 213111_at, 204770_at, 227882_at, 205716_at, 218545_at, 208539_x_at, 1555754_s_at, 202195_s_at, 202704_at, 209027_s_at, 225878_at, 1555996_s_at, 221761_at, 206762_at, 204616_at, 211323…	1.44716	0.154802	0.0545188	0.300158
GOTERM_CC_ALL	GO:0005622~intracellular	90	0.6716	0.000587045	212824_at, 202069_s_at, 208670_s_at, 221832_s_at, 209187_at, 210296_s_at, 218254_s_at, 230800_at, 222393_s_at, 227413_at, 205062_x_at, 214940_s_at, 209666_s_at, 208766_s_at, 210608_s_at, 225994_at, 211773_s_at, 222410_s_at, 1553685_s_at, 209754_s_at, 223320_s_at, 225114_at, 212862_at, 212175_s_at, 217847_s_at, 203586_s_at, 219065_s_at, 209490_s_at, 223071_at, 214523_at, 214141_x_at, 203351_s_at, …	1.21937	0.399327	0.119642	0.906902
GOTERM_CC_ALL	GO:0044424~intracellular part	86	0.6418	0.000641659	212824_at, 202069_s_at, 208670_s_at, 221832_s_at, 209187_at, 210296_s_at, 218254_s_at, 222393_s_at, 227413_at, 205062_x_at, 214940_s_at, 209666_s_at, 208766_s_at, 210608_s_at, 225994_at, 211773_s_at, 222410_s_at, 1553685_s_at, 209754_s_at, 223320_s_at, 225114_at, 212862_at, 212175_s_at, 217847_s_at, 203586_s_at, 219065_s_at, 209490_s_at, 223071_at, 214523_at, 214141_x_at, 203351_s_at, 212286_at, …	1.24022	0.427154	0.105444	0.990881
GOTERM_CC_ALL	GO:0044444~cytoplasmic part	42	0.3134	0.000757899	202069_s_at, 202195_s_at, 209027_s_at, 225878_at, 210296_s_at, 1555996_s_at, 206762_at, 218254_s_at, 211323_s_at, 211554_s_at, 210608_s_at, 221020_s_at, 208654_s_at, 201635_s_at, 238245_at, 223320_s_at, 228801_at, 210385_s_at, 1555536_at, 225114_at, 212862_at, 212175_s_at, 201722_s_at, 222699_s_at, 209490_s_at, 223071_at, 219600_s_at, 200778_s_at, 224247_s_at, 1555546_a_at, 219079_at, 204770_at, …	1.61419	0.482169	0.103883	1.1694
GOTERM_CC_ALL	GO:0031090~organelle membrane	21	0.1567	0.00124822	223320_s_at, 228801_at, 1555536_at, 202195_s_at, 225114_at, 212862_at, 212175_s_at, 225878_at, 210296_s_at, 223071_at, 218254_s_at, 211323_s_at, 210608_s_at, 204770_at, 213111_at, 221020_s_at, 211727_s_at, 204812_at, 227882_at, 205716_at, 209754_s_at,	2.16605	0.661804	0.143478	1.9191
GOTERM_CC_ALL	GO:0043229~intracellular organelle	74	0.5522	0.00185718	212824_at, 202069_s_at, 208670_s_at, 221832_s_at, 209187_at, 210296_s_at, 218254_s_at, 227413_at, 205062_x_at, 214940_s_at, 209666_s_at, 208766_s_at, 210608_s_at, 225994_at, 211773_s_at, 1553685_s_at, 209754_s_at, 223320_s_at, 225114_at, 212862_at, 212175_s_at, 217847_s_at, 203586_s_at, 219065_s_at, 209490_s_at, 223071_at, 214523_at, 214141_x_at, 203351_s_at, 212286_at, 1555546_a_at, 204770_at, 2…	1.2755	0.800817	0.182653	2.84281
GOTERM_CC_ALL	GO:0043226~organelle	74	0.5522	0.00188866	212824_at, 202069_s_at, 208670_s_at, 221832_s_at, 209187_at, 210296_s_at, 218254_s_at, 227413_at, 205062_x_at, 214940_s_at, 209666_s_at, 208766_s_at, 210608_s_at, 225994_at, 211773_s_at, 1553685_s_at, 209754_s_at, 223320_s_at, 225114_at, 212862_at, 212175_s_at, 217847_s_at, 203586_s_at, 219065_s_at, 209490_s_at, 223071_at, 214523_at, 214141_x_at, 203351_s_at, 212286_at, 1555546_a_at, 204770_at, 2…	1.27488	0.806196	0.166668	2.89034
GOTERM_CC_ALL	GO:0044446~intracellular organelle part	38	0.2836	0.00340356	202195_s_at, 225878_at, 210296_s_at, 225433_at, 218254_s_at, 211323_s_at, 228670_at, 205062_x_at, 214940_s_at, 208766_s_at, 210608_s_at, 221020_s_at, 209754_s_at, 201635_s_at, 223320_s_at, 228801_at, 210385_s_at, 1555536_at, 225114_at, 212175_s_at, 217847_s_at, 212862_at, 204516_at, 223071_at, 200778_s_at, 209408_at, 224247_s_at, 204770_at, 211727_s_at, 213111_at, 204812_at, 210092_at, 227882_at,…	1.55189	0.948146	0.256163	5.15201
GOTERM_CC_ALL	GO:0044422~organelle part	38	0.2836	0.00359856	202195_s_at, 225878_at, 210296_s_at, 225433_at, 218254_s_at, 211323_s_at, 228670_at, 205062_x_at, 214940_s_at, 208766_s_at, 210608_s_at, 221020_s_at, 209754_s_at, 201635_s_at, 223320_s_at, 228801_at, 210385_s_at, 1555536_at, 225114_at, 212175_s_at, 217847_s_at, 212862_at, 204516_at, 223071_at, 200778_s_at, 209408_at, 224247_s_at, 204770_at, 211727_s_at, 213111_at, 204812_at, 210092_at, 227882_at,…	1.54703	0.956247	0.247588	5.43953
GOTERM_CC_ALL	GO:0044464~cell part	109	0.8134	0.0650981	212824_at, 208670_s_at, 221832_s_at, 209187_at, 210296_s_at, 222393_s_at, 227413_at, 214940_s_at, 208766_s_at, 209666_s_at, 210608_s_at, 202314_at, 1553685_s_at, 229276_at, 223320_s_at, 217847_s_at, 212175_s_at, 203586_s_at, 203799_at, 209490_s_at, 214523_at, 223071_at, 203351_s_at, 227882_at, 205716_at, 208539_x_at, 1555754_s_at, 209027_s_at, 222690_s_at, 221761_at, 206762_at, 204616_at, 225433_…	1.03677	1	0.921162	64.8076
GOTERM_CC_ALL	GO:0005623~cell	109	0.8134	0.065439	212824_at, 208670_s_at, 221832_s_at, 209187_at, 210296_s_at, 222393_s_at, 227413_at, 214940_s_at, 208766_s_at, 209666_s_at, 210608_s_at, 202314_at, 1553685_s_at, 229276_at, 223320_s_at, 217847_s_at, 212175_s_at, 203586_s_at, 203799_at, 209490_s_at, 214523_at, 223071_at, 203351_s_at, 227882_at, 205716_at, 208539_x_at, 1555754_s_at, 209027_s_at, 222690_s_at, 221761_at, 206762_at, 204616_at, 225433_…	1.0367	1	0.913508	65.0061
Functional Group 2	Median: 9.028235315038323E-4	Geo: 0.00129105593634633	219618_at, 225380_at, 225878_at, 221761_at, 1555996_s_at, 218254_s_at, 213086_s_at, 228670_at, 211554_s_at, 209666_s_at, 223320_s_at, 225114_at, 212175_s_at, 217847_s_at, 203586_s_at, 209825_s_at, 200778_s_at, 209408_at, 203351_s_at, 207011_s_at, 227767_at, 226400_at, 213111_at, 204770_at, 230191_at, 202462_s_at, 1559954_s_at, 208766_s_at, 214141_x_at, 212862_at, 218441_s_at, 222035_s_at,
Category	Term	Count	%	PValue	Genes	Fold Enrichment	Bonferroni	Benjamini	FDR
GOTERM_MF_ALL	GO:0017076~purine nucleotide binding	27	0.2015	0.000158255	219618_at, 225380_at, 225878_at, 221761_at, 1555996_s_at, 218254_s_at, 213086_s_at, 228670_at, 211554_s_at, 209666_s_at, 223320_s_at, 225114_at, 212175_s_at, 217847_s_at, 203586_s_at, 209825_s_at, 200778_s_at, 209408_at, 203351_s_at, 207011_s_at, 227767_at, 226400_at, 213111_at, 204770_at, 230191_at, 202462_s_at, 1559954_s_at,	2.16429	0.365866	0.365866	0.283269
GOTERM_MF_ALL	GO:0032555~purine ribonucleotide binding	26	0.194	0.000209795	219618_at, 225380_at, 225878_at, 221761_at, 1555996_s_at, 218254_s_at, 213086_s_at, 228670_at, 211554_s_at, 209666_s_at, 223320_s_at, 212175_s_at, 217847_s_at, 203586_s_at, 209825_s_at, 200778_s_at, 203351_s_at, 209408_at, 207011_s_at, 227767_at, 226400_at, 213111_at, 204770_at, 230191_at, 202462_s_at, 1559954_s_at,	2.17362	0.453299	0.260607	0.375358
GOTERM_MF_ALL	GO:0032553~ribonucleotide binding	26	0.194	0.000209795	219618_at, 225380_at, 225878_at, 221761_at, 1555996_s_at, 218254_s_at, 213086_s_at, 228670_at, 211554_s_at, 209666_s_at, 223320_s_at, 212175_s_at, 217847_s_at, 203586_s_at, 209825_s_at, 200778_s_at, 203351_s_at, 209408_at, 207011_s_at, 227767_at, 226400_at, 213111_at, 204770_at, 230191_at, 202462_s_at, 1559954_s_at,	2.17362	0.453299	0.260607	0.375358
GOTERM_MF_ALL	GO:0000166~nucleotide binding	29	0.2164	0.000245066	219618_at, 225380_at, 225878_at, 221761_at, 1555996_s_at, 218254_s_at, 213086_s_at, 228670_at, 211554_s_at, 208766_s_at, 209666_s_at, 223320_s_at, 225114_at, 212175_s_at, 217847_s_at, 203586_s_at, 209825_s_at, 200778_s_at, 209408_at, 203351_s_at, 214141_x_at, 207011_s_at, 227767_at, 226400_at, 213111_at, 204770_at, 230191_at, 202462_s_at, 1559954_s_at,	2.02524	0.506082	0.161672	0.438333
GOTERM_MF_ALL	GO:0030554~adenyl nucleotide binding	22	0.1642	0.000902824	223320_s_at, 225114_at, 217847_s_at, 212175_s_at, 219618_at, 209825_s_at, 225380_at, 225878_at, 1555996_s_at, 209408_at, 203351_s_at, 213086_s_at, 228670_at, 211554_s_at, 209666_s_at, 207011_s_at, 227767_at, 204770_at, 213111_at, 230191_at, 1559954_s_at, 202462_s_at,	2.15859	0.925689	0.40542	1.60587
GOTERM_MF_ALL	GO:0005524~ATP binding	21	0.1567	0.00103778	223320_s_at, 217847_s_at, 212175_s_at, 219618_at, 209825_s_at, 225380_at, 225878_at, 1555996_s_at, 209408_at, 203351_s_at, 213086_s_at, 228670_at, 211554_s_at, 209666_s_at, 207011_s_at, 227767_at, 204770_at, 213111_at, 230191_at, 1559954_s_at, 202462_s_at,	2.19225	0.949627	0.392285	1.84382
GOTERM_MF_ALL	GO:0032559~adenyl ribonucleotide binding	21	0.1567	0.00120554	223320_s_at, 217847_s_at, 212175_s_at, 219618_at, 209825_s_at, 225380_at, 225878_at, 1555996_s_at, 209408_at, 203351_s_at, 213086_s_at, 228670_at, 211554_s_at, 209666_s_at, 207011_s_at, 227767_at, 204770_at, 213111_at, 230191_at, 1559954_s_at, 202462_s_at,	2.16567	0.968934	0.391008	2.13885
GOTERM_MF_ALL	GO:0016772~transferase activity, transferring phosphorus-containing groups	14	0.1045	0.0303501	212175_s_at, 219618_at, 212862_at, 225380_at, 209825_s_at, 213086_s_at, 228670_at, 209666_s_at, 207011_s_at, 227767_at, 213111_at, 218441_s_at, 230191_at, 222035_s_at,	1.8964	1	0.996088	42.4436
GOTERM_MF_ALL	GO:0016301~kinase activity	10	0.0746	0.170303	213086_s_at, 209666_s_at, 207011_s_at, 227767_at, 213111_at, 219618_at, 212175_s_at, 209825_s_at, 225380_at, 230191_at,	1.59055	1	1	96.4783
Functional Group 3	Median: 0.02669549614363309	Geo: 0.01300415402898847	223320_s_at, 228801_at, 1555536_at, 202195_s_at, 225114_at, 212862_at, 212175_s_at, 225878_at, 210296_s_at, 223071_at, 218254_s_at, 211323_s_at, 210608_s_at, 204770_at, 213111_at, 221020_s_at, 211727_s_at, 204812_at, 227882_at, 205716_at, 209754_s_at, 210385_s_at, 209027_s_at, 219600_s_at, 1555546_a_at, 219079_at,
Category	Term	Count	%	PValue	Genes	Fold Enrichment	Bonferroni	Benjamini	FDR
GOTERM_CC_ALL	GO:0031090~organelle membrane	21	0.1567	0.00124822	223320_s_at, 228801_at, 1555536_at, 202195_s_at, 225114_at, 212862_at, 212175_s_at, 225878_at, 210296_s_at, 223071_at, 218254_s_at, 211323_s_at, 210608_s_at, 204770_at, 213111_at, 221020_s_at, 211727_s_at, 204812_at, 227882_at, 205716_at, 209754_s_at,	2.16605	0.661804	0.143478	1.9191
GOTERM_CC_ALL	GO:0005783~endoplasmic reticulum	14	0.1045	0.0047429	228801_at, 202195_s_at, 1555536_at, 210385_s_at, 209027_s_at, 212862_at, 223071_at, 218254_s_at, 219600_s_at, 211323_s_at, 1555546_a_at, 219079_at, 204770_at, 204812_at,	2.41836	0.983863	0.29099	7.11044
GOTERM_CC_ALL	GO:0044432~endoplasmic reticulum part	9	0.0672	0.0216116	211323_s_at, 228801_at, 210385_s_at, 1555536_at, 202195_s_at, 204770_at, 204812_at, 223071_at, 218254_s_at,	2.60264	1	0.694341	28.7496
GOTERM_CC_ALL	GO:0005789~endoplasmic reticulum membrane	8	0.0597	0.0317794	211323_s_at, 228801_at, 1555536_at, 202195_s_at, 204770_at, 204812_at, 223071_at, 218254_s_at,	2.62723	1	0.80775	39.4103
GOTERM_CC_ALL	GO:0012505~endomembrane system	13	0.097	0.0340542	228801_at, 202195_s_at, 1555536_at, 225878_at, 223071_at, 218254_s_at, 211323_s_at, 210608_s_at, 213111_at, 204770_at, 204812_at, 227882_at, 209754_s_at,	1.93451	1	0.8119	41.5816
GOTERM_CC_ALL	GO:0042175~nuclear envelope-endoplasmic reticulum network	8	0.0597	0.0349265	211323_s_at, 228801_at, 1555536_at, 202195_s_at, 204770_at, 204812_at, 223071_at, 218254_s_at,	2.57398	1	0.802915	42.3948
Functional Group 4	Median: 0.02313221098956789	Geo: 0.018501145810571974	219618_at, 225380_at, 225878_at, 221761_at, 1555996_s_at, 218254_s_at, 213086_s_at, 228670_at, 211554_s_at, 209666_s_at, 223320_s_at, 212175_s_at, 217847_s_at, 203586_s_at, 209825_s_at, 200778_s_at, 203351_s_at, 209408_at, 207011_s_at, 227767_at, 226400_at, 213111_at, 204770_at, 230191_at, 202462_s_at, 1559954_s_at, 223568_s_at, 238245_at, 210385_s_at, 209490_s_at, 204616_at, 223155_at, 227413_at…
Category	Term	Count	%	PValue	Genes	Fold Enrichment	Bonferroni	Benjamini	FDR
GOTERM_MF_ALL	GO:0032555~purine ribonucleotide binding	26	0.194	0.000209795	219618_at, 225380_at, 225878_at, 221761_at, 1555996_s_at, 218254_s_at, 213086_s_at, 228670_at, 211554_s_at, 209666_s_at, 223320_s_at, 212175_s_at, 217847_s_at, 203586_s_at, 209825_s_at, 200778_s_at, 203351_s_at, 209408_at, 207011_s_at, 227767_at, 226400_at, 213111_at, 204770_at, 230191_at, 202462_s_at, 1559954_s_at,	2.17362	0.453299	0.260607	0.375358
GOTERM_MF_ALL	GO:0032553~ribonucleotide binding	26	0.194	0.000209795	219618_at, 225380_at, 225878_at, 221761_at, 1555996_s_at, 218254_s_at, 213086_s_at, 228670_at, 211554_s_at, 209666_s_at, 223320_s_at, 212175_s_at, 217847_s_at, 203586_s_at, 209825_s_at, 200778_s_at, 203351_s_at, 209408_at, 207011_s_at, 227767_at, 226400_at, 213111_at, 204770_at, 230191_at, 202462_s_at, 1559954_s_at,	2.17362	0.453299	0.260607	0.375358
GOTERM_MF_ALL	GO:0017111~nucleoside-triphosphatase activity	10	0.0746	0.0162741	203351_s_at, 223320_s_at, 226400_at, 204770_at, 203586_s_at, 225878_at, 1555996_s_at, 1559954_s_at, 202462_s_at, 200778_s_at,	2.53689	1	0.986335	25.4789
GOTERM_MF_ALL	GO:0016462~pyrophosphatase activity	10	0.0746	0.0208888	203351_s_at, 223320_s_at, 226400_at, 204770_at, 203586_s_at, 225878_at, 1555996_s_at, 1559954_s_at, 202462_s_at, 200778_s_at,	2.43008	1	0.993673	31.502
GOTERM_MF_ALL	GO:0016818~hydrolase activity, acting on acid anhydrides, in phosphorus-containing anhydrides	10	0.0746	0.0216182	203351_s_at, 223320_s_at, 226400_at, 204770_at, 203586_s_at, 225878_at, 1555996_s_at, 1559954_s_at, 202462_s_at, 200778_s_at,	2.41555	1	0.992081	32.4109
GOTERM_MF_ALL	GO:0016817~hydrolase activity, acting on acid anhydrides	10	0.0746	0.0231322	203351_s_at, 223320_s_at, 226400_at, 204770_at, 203586_s_at, 225878_at, 1555996_s_at, 1559954_s_at, 202462_s_at, 200778_s_at,	2.387	1	0.991862	34.2612
GOTERM_MF_ALL	GO:0016787~hydrolase activity	23	0.1716	0.0379268	223568_s_at, 238245_at, 223320_s_at, 210385_s_at, 203586_s_at, 225878_at, 209490_s_at, 1555996_s_at, 204616_at, 223155_at, 200778_s_at, 227413_at, 203351_s_at, 214940_s_at, 226400_at, 204770_at, 225994_at, 207238_s_at, 1555419_a_at, 202593_s_at, 1559954_s_at, 204101_at, 202462_s_at,	1.52453	1	0.997139	49.993
GOTERM_MF_ALL	GO:0016887~ATPase activity	6	0.0448	0.077237	223320_s_at, 204770_at, 225878_at, 1555996_s_at, 1559954_s_at, 202462_s_at,	2.62054	1	0.999957	76.3248
GOTERM_MF_ALL	GO:0042623~ATPase activity, coupled	5	0.0373	0.114724	223320_s_at, 204770_at, 1555996_s_at, 1559954_s_at, 202462_s_at,	2.6755	1	0.999999	88.7418
GOTERM_MF_ALL	GO:0008026~ATP-dependent helicase activity	3	0.0224	0.135689	1555996_s_at, 1559954_s_at, 202462_s_at,	4.61714	1	1	92.6733
GOTERM_MF_ALL	GO:0004386~helicase activity	3	0.0224	0.254788	1555996_s_at, 1559954_s_at, 202462_s_at,	3.04906	1	1	99.4862
Functional Group 5	Median: 0.03709185038729607	Geo: 0.025900203190872335	212824_at, 202069_s_at, 208670_s_at, 209187_at, 225380_at, 222393_s_at, 230800_at, 227413_at, 205062_x_at, 214940_s_at, 209666_s_at, 208766_s_at, 210608_s_at, 225994_at, 211773_s_at, 202314_at, 1553685_s_at, 222410_s_at, 204101_at, 209754_s_at, 225114_at, 212175_s_at, 217847_s_at, 212862_at, 234982_at, 209490_s_at, 214523_at, 203351_s_at, 214141_x_at, 1555546_a_at, 204770_at, 213111_at, 227882_at…
Category	Term	Count	%	PValue	Genes	Fold Enrichment	Bonferroni	Benjamini	FDR
GOTERM_BP_ALL	GO:0044238~primary metabolic process	68	0.5075	0.00376214	212824_at, 202069_s_at, 208670_s_at, 209187_at, 225380_at, 222393_s_at, 230800_at, 227413_at, 205062_x_at, 214940_s_at, 209666_s_at, 208766_s_at, 210608_s_at, 225994_at, 211773_s_at, 202314_at, 1553685_s_at, 222410_s_at, 204101_at, 209754_s_at, 225114_at, 212175_s_at, 217847_s_at, 212862_at, 234982_at, 209490_s_at, 214523_at, 203351_s_at, 214141_x_at, 1555546_a_at, 204770_at, 213111_at, 227882_at…	1.25978	1	0.998641	6.95667
GOTERM_BP_ALL	GO:0008152~metabolic process	71	0.5299	0.0156077	212824_at, 202069_s_at, 208670_s_at, 209187_at, 225380_at, 222393_s_at, 230800_at, 227413_at, 205062_x_at, 214940_s_at, 209666_s_at, 208766_s_at, 210608_s_at, 225994_at, 211773_s_at, 202314_at, 1553685_s_at, 222410_s_at, 204101_at, 209754_s_at, 225114_at, 212175_s_at, 217847_s_at, 212862_at, 234982_at, 209490_s_at, 214523_at, 214141_x_at, 203351_s_at, 1555546_a_at, 204770_at, 213111_at, 227882_at…	1.18784	1	0.999897	25.9869
GOTERM_BP_ALL	GO:0044237~cellular metabolic process	64	0.4776	0.0306138	212824_at, 202069_s_at, 208670_s_at, 209187_at, 225380_at, 222393_s_at, 230800_at, 227413_at, 205062_x_at, 214940_s_at, 209666_s_at, 208766_s_at, 210608_s_at, 225994_at, 211773_s_at, 202314_at, 1553685_s_at, 222410_s_at, 204101_at, 209754_s_at, 225114_at, 212175_s_at, 217847_s_at, 212862_at, 234982_at, 209490_s_at, 214523_at, 203351_s_at, 214141_x_at, 1555546_a_at, 213111_at, 227882_at, 203731_s_…	1.18883	1	0.999981	44.8321
GOTERM_BP_ALL	GO:0009987~cellular process	91	0.6791	0.0435699	212824_at, 202069_s_at, 208670_s_at, 205184_at, 225380_at, 209187_at, 210296_s_at, 218254_s_at, 230800_at, 222393_s_at, 227413_at, 205062_x_at, 214940_s_at, 209666_s_at, 208766_s_at, 210608_s_at, 225994_at, 211773_s_at, 202314_at, 222410_s_at, 1553685_s_at, 209754_s_at, 204101_at, 229276_at, 225114_at, 212862_at, 212175_s_at, 217847_s_at, 234982_at, 203586_s_at, 209490_s_at, 214523_at, 214141_x_a…	1.07769	1	0.999998	57.352
GOTERM_BP_ALL	GO:0043170~macromolecule metabolic process	56	0.4179	0.0533452	212824_at, 202069_s_at, 208670_s_at, 209187_at, 225380_at, 222393_s_at, 227413_at, 205062_x_at, 214940_s_at, 209666_s_at, 208766_s_at, 210608_s_at, 225994_at, 211773_s_at, 1553685_s_at, 204101_at, 217847_s_at, 234982_at, 209490_s_at, 214523_at, 203351_s_at, 214141_x_at, 1555546_a_at, 213111_at, 204770_at, 227882_at, 203731_s_at, 1555754_s_at, 209027_s_at, 219618_at, 1552535_at, 204616_at, 1555996…	1.19202	1	0.999999	64.9612
GOTERM_BP_ALL	GO:0043283~biopolymer metabolic process	43	0.3209	0.0722514	212824_at, 208670_s_at, 1555754_s_at, 219618_at, 209027_s_at, 225380_at, 209187_at, 204616_at, 225433_at, 222393_s_at, 227413_at, 1553253_at, 213086_s_at, 228670_at, 205062_x_at, 214940_s_at, 208766_s_at, 209666_s_at, 210608_s_at, 225994_at, 212841_s_at, 207238_s_at, 211773_s_at, 1553685_s_at, 204101_at, 202654_x_at, 238245_at, 217847_s_at, 234982_at, 201722_s_at, 209490_s_at, 214523_at, 232214_x…	1.23201	1	0.999997	76.1797
Functional Group 6	Median: 0.02643574616104149	Geo: 0.030675568303175683	201635_s_at, 212824_at, 1555996_s_at, 214141_x_at, 228670_at, 208766_s_at, 225994_at, 210092_at, 215245_x_at, 223154_at, 222035_s_at, 202462_s_at, 1559954_s_at, 214940_s_at,
Category	Term	Count	%	PValue	Genes	Fold Enrichment	Bonferroni	Benjamini	FDR
GOTERM_MF_ALL	GO:0003723~RNA binding	13	0.097	0.00219012	201635_s_at, 212824_at, 1555996_s_at, 214141_x_at, 228670_at, 208766_s_at, 225994_at, 210092_at, 215245_x_at, 223154_at, 222035_s_at, 202462_s_at, 1559954_s_at,	2.78991	0.998182	0.503971	3.85355
GOTERM_BP_ALL	GO:0016071~mRNA metabolic process	7	0.0522	0.0150738	214141_x_at, 214940_s_at, 208766_s_at, 225994_at, 210092_at, 222035_s_at, 202462_s_at,	3.46839	1	0.999953	25.2152
GOTERM_BP_ALL	GO:0006397~mRNA processing	6	0.0448	0.0264357	214141_x_at, 208766_s_at, 225994_at, 210092_at, 222035_s_at, 202462_s_at,	3.54462	1	0.99998	40.1014
GOTERM_BP_ALL	GO:0006396~RNA processing	6	0.0448	0.172426	214141_x_at, 208766_s_at, 225994_at, 210092_at, 222035_s_at, 202462_s_at,	2.01663	1	1	97.3229
GOTERM_BP_ALL	GO:0008380~RNA splicing	4	0.0299	0.1805	214141_x_at, 208766_s_at, 210092_at, 202462_s_at,	2.70661	1	1	97.7808
Functional Group 7	Median: 0.01688667217443001	Geo: 0.034059460741776265	210141_s_at, 209666_s_at, 226400_at, 214523_at, 207238_s_at, 208654_s_at, 201635_s_at, 208539_x_at, 210385_s_at, 202704_at, 209490_s_at, 220114_s_at, 211554_s_at, 1555419_a_at, 204101_at, 204770_at, 225114_at, 1555754_s_at, 1552535_at,
Category	Term	Count	%	PValue	Genes	Fold Enrichment	Bonferroni	Benjamini	FDR
GOTERM_BP_ALL	GO:0002573~myeloid leukocyte differentiation	4	0.0299	0.00186025	210141_s_at, 209666_s_at, 226400_at, 214523_at,	16.1684	0.999944	0.999944	3.49926
GOTERM_BP_ALL	GO:0030225~macrophage differentiation	3	0.0224	0.00355809	210141_s_at, 226400_at, 214523_at,	32.9143	1	0.999914	6.59143
GOTERM_BP_ALL	GO:0002521~leukocyte differentiation	5	0.0373	0.00574513	210141_s_at, 209666_s_at, 226400_at, 207238_s_at, 214523_at,	6.91892	1	0.999483	10.4363
GOTERM_BP_ALL	GO:0030097~hemopoiesis	6	0.0448	0.00803706	208654_s_at, 210141_s_at, 209666_s_at, 226400_at, 207238_s_at, 214523_at,	4.8	1	0.999792	14.3044
GOTERM_BP_ALL	GO:0048534~hemopoietic or lymphoid organ development	6	0.0448	0.0106919	208654_s_at, 210141_s_at, 209666_s_at, 226400_at, 207238_s_at, 214523_at,	4.47379	1	0.999918	18.587
GOTERM_BP_ALL	GO:0002520~immune system development	6	0.0448	0.0134011	208654_s_at, 210141_s_at, 209666_s_at, 226400_at, 207238_s_at, 214523_at,	4.22752	1	0.99996	22.7477
GOTERM_BP_ALL	GO:0030099~myeloid cell differentiation	4	0.0299	0.0203723	210141_s_at, 209666_s_at, 226400_at, 214523_at,	6.82667	1	0.999946	32.5473
GOTERM_BP_ALL	GO:0048513~organ development	15	0.1119	0.0351991	208654_s_at, 201635_s_at, 208539_x_at, 210385_s_at, 202704_at, 209490_s_at, 220114_s_at, 214523_at, 210141_s_at, 211554_s_at, 209666_s_at, 226400_at, 207238_s_at, 1555419_a_at, 204101_at,	1.79719	1	0.999992	49.6157
KEGG_PATHWAY	hsa04660:T cell receptor signaling pathway	3	0.0224	0.143427	209666_s_at, 226400_at, 207238_s_at,	4.33837	1	0.999969	85.6589
GOTERM_BP_ALL	GO:0002376~immune system process	8	0.0597	0.631867	208654_s_at, 210141_s_at, 210385_s_at, 209666_s_at, 226400_at, 204770_at, 207238_s_at, 214523_at,	1.05476	1	1	100
GOTERM_BP_ALL	GO:0006955~immune response	5	0.0373	0.861927	208654_s_at, 210385_s_at, 209666_s_at, 204770_at, 207238_s_at,	0.818763	1	1	100
GOTERM_BP_ALL	GO:0050896~response to stimulus	12	0.0896	0.993514	208654_s_at, 210141_s_at, 210385_s_at, 225114_at, 1555754_s_at, 209666_s_at, 204770_at, 1552535_at, 207238_s_at, 1555419_a_at, 220114_s_at, 214523_at,	0.601174	1	1	100
Functional Group 8	Median: 0.0779888528972505	Geo: 0.06622707165872747	201635_s_at, 210385_s_at, 217847_s_at, 212175_s_at, 204516_at, 225433_at, 205062_x_at, 228670_at, 224247_s_at, 204770_at, 215245_x_at, 223154_at, 202462_s_at, 1559954_s_at, 214940_s_at, 208766_s_at, 210092_at, 209754_s_at,
Category	Term	Count	%	PValue	Genes	Fold Enrichment	Bonferroni	Benjamini	FDR
GOTERM_CC_ALL	GO:0043233~organelle lumen	14	0.1045	0.0125705	201635_s_at, 210385_s_at, 217847_s_at, 212175_s_at, 204516_at, 225433_at, 205062_x_at, 228670_at, 224247_s_at, 204770_at, 215245_x_at, 223154_at, 202462_s_at, 1559954_s_at,	2.14131	0.999983	0.543567	17.8203
GOTERM_CC_ALL	GO:0031974~membrane-enclosed lumen	14	0.1045	0.0125705	201635_s_at, 210385_s_at, 217847_s_at, 212175_s_at, 204516_at, 225433_at, 205062_x_at, 228670_at, 224247_s_at, 204770_at, 215245_x_at, 223154_at, 202462_s_at, 1559954_s_at,	2.14131	0.999983	0.543567	17.8203
GOTERM_CC_ALL	GO:0044428~nuclear part	13	0.097	0.0638054	201635_s_at, 217847_s_at, 204516_at, 225433_at, 205062_x_at, 228670_at, 214940_s_at, 208766_s_at, 210092_at, 215245_x_at, 202462_s_at, 209754_s_at, 1559954_s_at,	1.75035	1	0.925824	64.045
GOTERM_CC_ALL	GO:0031981~nuclear lumen	9	0.0672	0.0921723	201635_s_at, 228670_at, 205062_x_at, 217847_s_at, 204516_at, 215245_x_at, 225433_at, 1559954_s_at, 202462_s_at,	1.92759	1	0.950099	77.6928
GOTERM_CC_ALL	GO:0005654~nucleoplasm	6	0.0448	0.262651	205062_x_at, 217847_s_at, 215245_x_at, 225433_at, 1559954_s_at, 202462_s_at,	1.72462	1	0.998656	99.1149
GOTERM_CC_ALL	GO:0044451~nucleoplasm part	5	0.0373	0.345675	205062_x_at, 217847_s_at, 225433_at, 1559954_s_at, 202462_s_at,	1.66888	1	0.999844	99.8613
Functional Group 9	Median: 0.11692475808720013	Geo: 0.08991725546745474	223320_s_at, 212862_at, 211727_s_at, 221020_s_at, 212175_s_at, 205716_at, 209754_s_at, 224247_s_at, 223154_at, 202069_s_at, 225114_at, 225878_at,
Category	Term	Count	%	PValue	Genes	Fold Enrichment	Bonferroni	Benjamini	FDR
GOTERM_CC_ALL	GO:0019866~organelle inner membrane	7	0.0522	0.0189672	223320_s_at, 212862_at, 211727_s_at, 221020_s_at, 212175_s_at, 205716_at, 209754_s_at,	3.3003	1	0.669818	25.7025
GOTERM_CC_ALL	GO:0005743~mitochondrial inner membrane	6	0.0448	0.0471894	223320_s_at, 212862_at, 211727_s_at, 221020_s_at, 212175_s_at, 205716_at,	3.02875	1	0.864396	52.7614
GOTERM_CC_ALL	GO:0044429~mitochondrial part	8	0.0597	0.0715725	224247_s_at, 223320_s_at, 212862_at, 211727_s_at, 221020_s_at, 212175_s_at, 205716_at, 223154_at,	2.18518	1	0.924105	68.4044
GOTERM_CC_ALL	GO:0031966~mitochondrial membrane	6	0.0448	0.108222	223320_s_at, 212862_at, 211727_s_at, 221020_s_at, 212175_s_at, 205716_at,	2.36125	1	0.967556	83.0855
GOTERM_CC_ALL	GO:0005740~mitochondrial envelope	6	0.0448	0.125628	223320_s_at, 212862_at, 211727_s_at, 221020_s_at, 212175_s_at, 205716_at,	2.2497	1	0.976692	87.542
GOTERM_CC_ALL	GO:0005739~mitochondrion	11	0.0821	0.131134	224247_s_at, 223320_s_at, 202069_s_at, 225114_at, 212862_at, 211727_s_at, 221020_s_at, 212175_s_at, 225878_at, 205716_at, 223154_at,	1.63179	1	0.972363	88.7051
GOTERM_CC_ALL	GO:0031967~organelle envelope	7	0.0522	0.192369	223320_s_at, 212862_at, 211727_s_at, 221020_s_at, 212175_s_at, 205716_at, 209754_s_at,	1.78889	1	0.993343	96.3654
GOTERM_CC_ALL	GO:0031975~envelope	7	0.0522	0.194491	223320_s_at, 212862_at, 211727_s_at, 221020_s_at, 212175_s_at, 205716_at, 209754_s_at,	1.78252	1	0.992848	96.5107
Functional Group 10	Median: 0.0937159669238514	Geo: 0.09299329092747285	226400_at, 204770_at, 211727_s_at, 217847_s_at, 1552535_at, 204812_at, 1555996_s_at, 225433_at,
Category	Term	Count	%	PValue	Genes	Fold Enrichment	Bonferroni	Benjamini	FDR
GOTERM_BP_ALL	GO:0065003~macromolecular complex assembly	8	0.0597	0.0697211	226400_at, 204770_at, 211727_s_at, 217847_s_at, 1552535_at, 204812_at, 1555996_s_at, 225433_at,	2.19429	1	0.999997	74.9057
GOTERM_BP_ALL	GO:0022607~cellular component assembly	8	0.0597	0.093716	226400_at, 204770_at, 211727_s_at, 217847_s_at, 1552535_at, 204812_at, 1555996_s_at, 225433_at,	2.0412	1	0.999999	84.778
GOTERM_BP_ALL	GO:0006461~protein complex assembly	5	0.0373	0.123077	226400_at, 204770_at, 211727_s_at, 1552535_at, 204812_at,	2.60339	1	0.999999	91.893
Functional Group 11	Median: 0.1638628338984125	Geo: 0.09807866757097622	225114_at, 212862_at, 212175_s_at, 219618_at, 209825_s_at, 225380_at, 201722_s_at, 239598_s_at, 222393_s_at, 213086_s_at, 228670_at, 1555546_a_at, 209666_s_at, 210608_s_at, 207011_s_at, 227767_at, 213111_at, 227882_at, 218441_s_at, 230191_at, 1555419_a_at, 222035_s_at, 202654_x_at, 209027_s_at, 234982_at, 209490_s_at, 204616_at, 227413_at, 1553253_at, 207238_s_at, 204101_at, 1552535_at, 1555996_s…
Category	Term	Count	%	PValue	Genes	Fold Enrichment	Bonferroni	Benjamini	FDR
GOTERM_MF_ALL	GO:0016740~transferase activity	22	0.1642	0.0113843	225114_at, 212862_at, 212175_s_at, 219618_at, 209825_s_at, 225380_at, 201722_s_at, 239598_s_at, 222393_s_at, 213086_s_at, 228670_at, 1555546_a_at, 209666_s_at, 210608_s_at, 207011_s_at, 227767_at, 213111_at, 227882_at, 218441_s_at, 230191_at, 1555419_a_at, 222035_s_at,	1.74275	1	0.96294	18.553
GOTERM_BP_ALL	GO:0006464~protein modification process	20	0.1493	0.0206167	202654_x_at, 219618_at, 209027_s_at, 234982_at, 225380_at, 201722_s_at, 209490_s_at, 204616_at, 222393_s_at, 227413_at, 1553253_at, 213086_s_at, 209666_s_at, 207011_s_at, 210608_s_at, 227767_at, 207238_s_at, 230191_at, 227882_at, 204101_at,	1.70288	1	0.999891	32.8685
GOTERM_BP_ALL	GO:0043412~biopolymer modification	20	0.1493	0.0297837	202654_x_at, 219618_at, 209027_s_at, 234982_at, 225380_at, 201722_s_at, 209490_s_at, 204616_at, 222393_s_at, 227413_at, 1553253_at, 213086_s_at, 209666_s_at, 207011_s_at, 210608_s_at, 227767_at, 207238_s_at, 230191_at, 227882_at, 204101_at,	1.63665	1	0.999988	43.9213
GOTERM_MF_ALL	GO:0016772~transferase activity, transferring phosphorus-containing groups	14	0.1045	0.0303501	212175_s_at, 219618_at, 212862_at, 225380_at, 209825_s_at, 213086_s_at, 228670_at, 209666_s_at, 207011_s_at, 227767_at, 213111_at, 218441_s_at, 230191_at, 222035_s_at,	1.8964	1	0.996088	42.4436
GOTERM_BP_ALL	GO:0019538~protein metabolic process	32	0.2388	0.0596316	209027_s_at, 219618_at, 1552535_at, 225380_at, 204616_at, 1555996_s_at, 222393_s_at, 227413_at, 1553253_at, 213086_s_at, 209666_s_at, 210608_s_at, 207238_s_at, 204101_at, 202654_x_at, 210385_s_at, 234982_at, 201722_s_at, 209490_s_at, 214523_at, 210141_s_at, 224247_s_at, 207011_s_at, 227767_at, 226400_at, 211727_s_at, 213111_at, 204770_at, 204812_at, 227882_at, 230191_at, 223154_at,	1.33167	1	0.999999	69.1543
GOTERM_BP_ALL	GO:0006793~phosphorus metabolic process	12	0.0896	0.0695007	210141_s_at, 213086_s_at, 214940_s_at, 209666_s_at, 207011_s_at, 227767_at, 209027_s_at, 219618_at, 207238_s_at, 225380_at, 230191_at, 204101_at,	1.77915	1	0.999999	74.7918
GOTERM_BP_ALL	GO:0006796~phosphate metabolic process	12	0.0896	0.0695007	210141_s_at, 213086_s_at, 214940_s_at, 209666_s_at, 207011_s_at, 227767_at, 209027_s_at, 219618_at, 207238_s_at, 225380_at, 230191_at, 204101_at,	1.77915	1	0.999999	74.7918
GOTERM_BP_ALL	GO:0043687~post-translational protein modification	15	0.1119	0.109827	202654_x_at, 219618_at, 209027_s_at, 234982_at, 225380_at, 204616_at, 1553253_at, 213086_s_at, 209666_s_at, 207011_s_at, 227767_at, 207238_s_at, 227882_at, 230191_at, 204101_at,	1.5138	1	0.999999	89.1992
GOTERM_BP_ALL	GO:0044267~cellular protein metabolic process	28	0.209	0.163863	209027_s_at, 219618_at, 225380_at, 204616_at, 1555996_s_at, 222393_s_at, 227413_at, 213086_s_at, 1553253_at, 209666_s_at, 210608_s_at, 207238_s_at, 204101_at, 202654_x_at, 210385_s_at, 234982_at, 201722_s_at, 209490_s_at, 214523_at, 210141_s_at, 224247_s_at, 207011_s_at, 227767_at, 211727_s_at, 213111_at, 227882_at, 230191_at, 223154_at,	1.23515	1	1	96.7403
GOTERM_BP_ALL	GO:0006468~protein amino acid phosphorylation	8	0.0597	0.168633	213086_s_at, 209666_s_at, 207011_s_at, 227767_at, 209027_s_at, 219618_at, 225380_at, 230191_at,	1.74545	1	1	97.0782
GOTERM_MF_ALL	GO:0016301~kinase activity	10	0.0746	0.170303	213086_s_at, 209666_s_at, 207011_s_at, 227767_at, 213111_at, 219618_at, 212175_s_at, 209825_s_at, 225380_at, 230191_at,	1.59055	1	1	96.4783
GOTERM_BP_ALL	GO:0044260~cellular macromolecule metabolic process	28	0.209	0.185022	209027_s_at, 219618_at, 225380_at, 204616_at, 1555996_s_at, 222393_s_at, 227413_at, 213086_s_at, 1553253_at, 209666_s_at, 210608_s_at, 207238_s_at, 204101_at, 202654_x_at, 210385_s_at, 234982_at, 201722_s_at, 209490_s_at, 214523_at, 210141_s_at, 224247_s_at, 207011_s_at, 227767_at, 211727_s_at, 213111_at, 227882_at, 230191_at, 223154_at,	1.21698	1	1	98.0037
GOTERM_BP_ALL	GO:0016310~phosphorylation	9	0.0672	0.195629	210141_s_at, 213086_s_at, 209666_s_at, 207011_s_at, 227767_at, 209027_s_at, 219618_at, 225380_at, 230191_at,	1.59446	1	1	98.4462
GOTERM_MF_ALL	GO:0016773~phosphotransferase activity, alcohol group as acceptor	8	0.0597	0.231142	213086_s_at, 209666_s_at, 207011_s_at, 227767_at, 213111_at, 219618_at, 225380_at, 230191_at,	1.59016	1	1	99.1006
GOTERM_MF_ALL	GO:0004672~protein kinase activity	7	0.0522	0.245468	213086_s_at, 209666_s_at, 207011_s_at, 227767_at, 219618_at, 225380_at, 230191_at,	1.64658	1	1	99.358
GOTERM_MF_ALL	GO:0004674~protein serine/threonine kinase activity	5	0.0373	0.296457	213086_s_at, 209666_s_at, 227767_at, 219618_at, 230191_at,	1.79955	1	1	99.8168
GOTERM_MF_ALL	GO:0004713~protein-tyrosine kinase activity	3	0.0224	0.373939	207011_s_at, 219618_at, 225380_at,	2.28679	1	1	99.9774
Functional Group 12	Median: 0.10793385920508199	Geo: 0.10789197960628405	238245_at, 213111_at, 212862_at, 239598_s_at, 1555419_a_at, 225114_at, 202314_at, 204101_at, 202593_s_at,
Category	Term	Count	%	PValue	Genes	Fold Enrichment	Bonferroni	Benjamini	FDR
GOTERM_BP_ALL	GO:0006643~membrane lipid metabolic process	5	0.0373	0.0495911	238245_at, 213111_at, 212862_at, 239598_s_at, 1555419_a_at,	3.58879	1	0.999998	62.2053
GOTERM_BP_ALL	GO:0006644~phospholipid metabolic process	4	0.0299	0.0857937	238245_at, 213111_at, 212862_at, 239598_s_at,	3.81615	1	0.999999	82.0203
GOTERM_BP_ALL	GO:0044255~cellular lipid metabolic process	8	0.0597	0.107934	238245_at, 225114_at, 213111_at, 212862_at, 239598_s_at, 1555419_a_at, 202314_at, 204101_at,	1.96923	1	1	88.7513
GOTERM_BP_ALL	GO:0006629~lipid metabolic process	9	0.0672	0.119478	238245_at, 225114_at, 213111_at, 212862_at, 239598_s_at, 1555419_a_at, 202314_at, 202593_s_at, 204101_at,	1.80942	1	1	91.2322
GOTERM_BP_ALL	GO:0008610~lipid biosynthetic process	4	0.0299	0.266465	225114_at, 212862_at, 239598_s_at, 202314_at,	2.21007	1	1	99.7336
Functional Group 13	Median: 0.10828713658578948	Geo: 0.11034983591616615	214940_s_at, 210092_at, 215245_x_at, 201635_s_at, 228670_at, 224247_s_at, 208766_s_at, 223154_at,
Category	Term	Count	%	PValue	Genes	Fold Enrichment	Bonferroni	Benjamini	FDR
GOTERM_BP_ALL	GO:0051028~mRNA transport	3	0.0224	0.0921187	214940_s_at, 210092_at, 215245_x_at,	5.83291	1	1	84.2565
GOTERM_BP_ALL	GO:0050657~nucleic acid transport	3	0.0224	0.108287	214940_s_at, 210092_at, 215245_x_at,	5.29655	1	0.999999	88.8362
GOTERM_BP_ALL	GO:0050658~RNA transport	3	0.0224	0.108287	214940_s_at, 210092_at, 215245_x_at,	5.29655	1	0.999999	88.8362
GOTERM_BP_ALL	GO:0051236~establishment of RNA localization	3	0.0224	0.108287	214940_s_at, 210092_at, 215245_x_at,	5.29655	1	0.999999	88.8362
GOTERM_CC_ALL	GO:0030529~ribonucleoprotein complex	8	0.0597	0.111412	201635_s_at, 228670_at, 224247_s_at, 214940_s_at, 208766_s_at, 210092_at, 215245_x_at, 223154_at,	1.95693	1	0.96721	84.0002
GOTERM_BP_ALL	GO:0006403~RNA localization	3	0.0224	0.112441	214940_s_at, 210092_at, 215245_x_at,	5.17753	1	0.999999	89.7901
GOTERM_BP_ALL	GO:0015931~nucleobase, nucleoside, nucleotide and nucleic acid transport	3	0.0224	0.135978	214940_s_at, 210092_at, 215245_x_at,	4.608	1	1	93.8943
Functional Group 14	Median: 0.2706946097096121	Geo: 0.13801882000326202	211554_s_at, 209666_s_at, 204770_at, 1552535_at, 218545_at, 222410_s_at, 1553685_s_at, 214523_at,
Category	Term	Count	%	PValue	Genes	Fold Enrichment	Bonferroni	Benjamini	FDR
GOTERM_MF_ALL	GO:0042802~identical protein binding	7	0.0522	0.0297803	211554_s_at, 209666_s_at, 204770_at, 1552535_at, 218545_at, 222410_s_at, 1553685_s_at,	2.96903	1	0.996974	41.8344
GOTERM_MF_ALL	GO:0042803~protein homodimerization activity	3	0.0224	0.270695	204770_at, 222410_s_at, 1553685_s_at,	2.92048	1	1	99.651
GOTERM_MF_ALL	GO:0046983~protein dimerization activity	4	0.0299	0.326142	204770_at, 214523_at, 222410_s_at, 1553685_s_at,	1.97073	1	1	99.9154
Functional Group 15	Median: 0.19937145490178582	Geo: 0.1613189161370585	229276_at, 208654_s_at, 201635_s_at, 208539_x_at, 210385_s_at, 1555754_s_at, 202704_at, 220114_s_at, 210296_s_at, 209490_s_at, 214523_at, 210141_s_at, 211554_s_at, 209666_s_at, 207011_s_at, 226400_at, 207238_s_at, 215245_x_at, 1555419_a_at, 204101_at, 208670_s_at, 204516_at, 219618_at, 1552535_at, 225878_at, 221568_s_at, 219079_at, 211727_s_at, 225114_at, 204770_at,
Category	Term	Count	%	PValue	Genes	Fold Enrichment	Bonferroni	Benjamini	FDR
GOTERM_BP_ALL	GO:0048731~system development	20	0.1493	0.016266	229276_at, 208654_s_at, 201635_s_at, 208539_x_at, 210385_s_at, 1555754_s_at, 202704_at, 220114_s_at, 210296_s_at, 209490_s_at, 214523_at, 210141_s_at, 211554_s_at, 209666_s_at, 207011_s_at, 226400_at, 207238_s_at, 215245_x_at, 1555419_a_at, 204101_at,	1.74545	1	0.999819	26.928
GOTERM_BP_ALL	GO:0048513~organ development	15	0.1119	0.0351991	208654_s_at, 201635_s_at, 208539_x_at, 210385_s_at, 202704_at, 209490_s_at, 220114_s_at, 214523_at, 210141_s_at, 211554_s_at, 209666_s_at, 226400_at, 207238_s_at, 1555419_a_at, 204101_at,	1.79719	1	0.999992	49.6157
GOTERM_BP_ALL	GO:0048856~anatomical structure development	20	0.1493	0.0932893	229276_at, 208654_s_at, 201635_s_at, 208539_x_at, 210385_s_at, 1555754_s_at, 202704_at, 220114_s_at, 210296_s_at, 209490_s_at, 214523_at, 210141_s_at, 211554_s_at, 209666_s_at, 207011_s_at, 226400_at, 207238_s_at, 215245_x_at, 1555419_a_at, 204101_at,	1.42685	1	1	84.6403
GOTERM_BP_ALL	GO:0007275~multicellular organismal development	20	0.1493	0.172063	229276_at, 208654_s_at, 201635_s_at, 208539_x_at, 210385_s_at, 1555754_s_at, 202704_at, 220114_s_at, 210296_s_at, 209490_s_at, 214523_at, 210141_s_at, 211554_s_at, 209666_s_at, 207011_s_at, 226400_at, 207238_s_at, 215245_x_at, 1555419_a_at, 204101_at,	1.30779	1	1	97.3004
GOTERM_BP_ALL	GO:0030154~cell differentiation	16	0.1194	0.199371	229276_at, 201635_s_at, 208539_x_at, 208670_s_at, 1555754_s_at, 210385_s_at, 202704_at, 204516_at, 210296_s_at, 214523_at, 210141_s_at, 211554_s_at, 209666_s_at, 207011_s_at, 226400_at, 207238_s_at,	1.33929	1	1	98.5788
GOTERM_BP_ALL	GO:0048869~cellular developmental process	16	0.1194	0.199371	229276_at, 201635_s_at, 208539_x_at, 208670_s_at, 1555754_s_at, 210385_s_at, 202704_at, 204516_at, 210296_s_at, 214523_at, 210141_s_at, 211554_s_at, 209666_s_at, 207011_s_at, 226400_at, 207238_s_at,	1.33929	1	1	98.5788
GOTERM_BP_ALL	GO:0032501~multicellular organismal process	27	0.2015	0.375971	208539_x_at, 1555754_s_at, 202704_at, 219618_at, 1552535_at, 210296_s_at, 220114_s_at, 225878_at, 221568_s_at, 211554_s_at, 209666_s_at, 207238_s_at, 204101_at, 208654_s_at, 229276_at, 201635_s_at, 210385_s_at, 204516_at, 209490_s_at, 214523_at, 210141_s_at, 219079_at, 207011_s_at, 226400_at, 211727_s_at, 1555419_a_at, 215245_x_at,	1.10327	1	1	99.9879
GOTERM_BP_ALL	GO:0032502~developmental process	22	0.1642	0.542229	229276_at, 208654_s_at, 201635_s_at, 208539_x_at, 210385_s_at, 208670_s_at, 1555754_s_at, 202704_at, 204516_at, 220114_s_at, 210296_s_at, 209490_s_at, 214523_at, 210141_s_at, 211554_s_at, 209666_s_at, 207011_s_at, 226400_at, 207238_s_at, 215245_x_at, 1555419_a_at, 204101_at,	1.03593	1	1	100
GOTERM_BP_ALL	GO:0050896~response to stimulus	12	0.0896	0.993514	208654_s_at, 210141_s_at, 210385_s_at, 225114_at, 1555754_s_at, 209666_s_at, 204770_at, 1552535_at, 207238_s_at, 1555419_a_at, 220114_s_at, 214523_at,	0.601174	1	1	100
Functional Group 16	Median: 0.14987323092636712	Geo: 0.18464896541807255	1555754_s_at, 208670_s_at, 202704_at, 209187_at, 210141_s_at, 238245_at, 205062_x_at, 222410_s_at, 217847_s_at, 225433_at, 208654_s_at, 223568_s_at, 209027_s_at, 207238_s_at, 1553685_s_at, 212824_at, 211773_s_at, 203731_s_at, 214523_at, 232214_x_at, 209754_s_at,
Category	Term	Count	%	PValue	Genes	Fold Enrichment	Bonferroni	Benjamini	FDR
GOTERM_MF_ALL	GO:0003714~transcription corepressor activity	4	0.0299	0.0337075	1555754_s_at, 208670_s_at, 202704_at, 209187_at,	5.62087	1	0.996987	45.9128
GOTERM_BP_ALL	GO:0031324~negative regulation of cellular metabolic process	7	0.0522	0.0390044	210141_s_at, 238245_at, 205062_x_at, 1555754_s_at, 208670_s_at, 209187_at, 222410_s_at,	2.77829	1	0.999995	53.2843
GOTERM_MF_ALL	GO:0003712~transcription cofactor activity	6	0.0448	0.0424846	1555754_s_at, 208670_s_at, 202704_at, 217847_s_at, 209187_at, 225433_at,	3.11768	1	0.998064	54.0731
GOTERM_MF_ALL	GO:0016564~transcription repressor activity	5	0.0373	0.0509911	205062_x_at, 1555754_s_at, 208670_s_at, 202704_at, 209187_at,	3.55947	1	0.999233	60.8615
GOTERM_BP_ALL	GO:0045934~negative regulation of nucleobase, nucleoside, nucleotide and nucleic acid metabolic process	6	0.0448	0.060873	238245_at, 205062_x_at, 1555754_s_at, 208670_s_at, 209187_at, 222410_s_at,	2.80976	1	0.999999	69.924
GOTERM_BP_ALL	GO:0009892~negative regulation of metabolic process	7	0.0522	0.0626099	210141_s_at, 238245_at, 205062_x_at, 1555754_s_at, 208670_s_at, 209187_at, 222410_s_at,	2.46606	1	0.999999	70.9704
GOTERM_BP_ALL	GO:0048523~negative regulation of cellular process	12	0.0896	0.111821	208654_s_at, 210141_s_at, 223568_s_at, 238245_at, 205062_x_at, 1555754_s_at, 208670_s_at, 202704_at, 209027_s_at, 207238_s_at, 209187_at, 222410_s_at,	1.62827	1	0.999999	89.6529
GOTERM_MF_ALL	GO:0008134~transcription factor binding	6	0.0448	0.115832	1555754_s_at, 208670_s_at, 202704_at, 217847_s_at, 209187_at, 225433_at,	2.30857	1	0.999999	88.9919
GOTERM_BP_ALL	GO:0016481~negative regulation of transcription	5	0.0373	0.128638	205062_x_at, 1555754_s_at, 208670_s_at, 209187_at, 222410_s_at,	2.56	1	1	92.8219
GOTERM_BP_ALL	GO:0048519~negative regulation of biological process	12	0.0896	0.138219	208654_s_at, 210141_s_at, 223568_s_at, 238245_at, 205062_x_at, 1555754_s_at, 208670_s_at, 202704_at, 209027_s_at, 207238_s_at, 209187_at, 222410_s_at,	1.56071	1	1	94.1903
GOTERM_BP_ALL	GO:0045892~negative regulation of transcription, DNA-dependent	4	0.0299	0.161528	205062_x_at, 1555754_s_at, 208670_s_at, 209187_at,	2.85767	1	1	96.5617
GOTERM_BP_ALL	GO:0000122~negative regulation of transcription from RNA polymerase II promoter	3	0.0224	0.251913	1555754_s_at, 208670_s_at, 209187_at,	3.072	1	1	99.6121
GOTERM_BP_ALL	GO:0006366~transcription from RNA polymerase II promoter	7	0.0522	0.262308	205062_x_at, 1555754_s_at, 208670_s_at, 217847_s_at, 209187_at, 225433_at, 1553685_s_at,	1.60717	1	1	99.7032
GOTERM_MF_ALL	GO:0030528~transcription regulator activity	12	0.0896	0.338692	205062_x_at, 212824_at, 1555754_s_at, 208670_s_at, 202704_at, 217847_s_at, 211773_s_at, 209187_at, 203731_s_at, 214523_at, 225433_at, 1553685_s_at,	1.26415	1	1	99.9396
GOTERM_BP_ALL	GO:0006357~regulation of transcription from RNA polymerase II promoter	5	0.0373	0.368242	1555754_s_at, 208670_s_at, 217847_s_at, 209187_at, 1553685_s_at,	1.61345	1	1	99.9847
GOTERM_BP_ALL	GO:0045449~regulation of transcription	14	0.1045	0.875605	212824_at, 208670_s_at, 1555754_s_at, 217847_s_at, 209187_at, 214523_at, 232214_x_at, 225433_at, 205062_x_at, 211773_s_at, 203731_s_at, 1553685_s_at, 222410_s_at, 209754_s_at,	0.827714	1	1	100
GOTERM_MF_ALL	GO:0003700~transcription factor activity	5	0.0373	0.884966	205062_x_at, 211773_s_at, 203731_s_at, 214523_at, 1553685_s_at,	0.781431	1	1	100
GOTERM_BP_ALL	GO:0006355~regulation of transcription, DNA-dependent	12	0.0896	0.929218	205062_x_at, 212824_at, 1555754_s_at, 208670_s_at, 217847_s_at, 211773_s_at, 209187_at, 203731_s_at, 214523_at, 232214_x_at, 225433_at, 1553685_s_at,	0.757895	1	1	100
GOTERM_BP_ALL	GO:0006351~transcription, DNA-dependent	12	0.0896	0.940959	205062_x_at, 212824_at, 1555754_s_at, 208670_s_at, 217847_s_at, 211773_s_at, 209187_at, 203731_s_at, 214523_at, 232214_x_at, 225433_at, 1553685_s_at,	0.741134	1	1	100
GOTERM_BP_ALL	GO:0032774~RNA biosynthetic process	12	0.0896	0.941549	205062_x_at, 212824_at, 1555754_s_at, 208670_s_at, 217847_s_at, 211773_s_at, 209187_at, 203731_s_at, 214523_at, 232214_x_at, 225433_at, 1553685_s_at,	0.740241	1	1	100
Functional Group 17	Median: 0.21512519220977278	Geo: 0.1855993473625528	221568_s_at, 214940_s_at, 202704_at, 204770_at, 204812_at, 203586_s_at, 210092_at, 215245_x_at, 218545_at, 222410_s_at, 218254_s_at, 209408_at, 226400_at, 225878_at, 223320_s_at, 202195_s_at, 220114_s_at, 214523_at, 206762_at, 203351_s_at, 210141_s_at, 211323_s_at, 221020_s_at, 205716_at, 217847_s_at, 204516_at, 1552535_at, 210296_s_at, 1555996_s_at, 225433_at, 228670_at, 205062_x_at, 207011_s_at…
Category	Term	Count	%	PValue	Genes	Fold Enrichment	Bonferroni	Benjamini	FDR
GOTERM_BP_ALL	GO:0033036~macromolecule localization	11	0.0821	0.0440159	221568_s_at, 214940_s_at, 202704_at, 204770_at, 204812_at, 203586_s_at, 210092_at, 215245_x_at, 218545_at, 222410_s_at, 218254_s_at,	2.01143	1	0.999996	57.7307
GOTERM_BP_ALL	GO:0051649~establishment of cellular localization	11	0.0821	0.0573216	209408_at, 221568_s_at, 214940_s_at, 202704_at, 226400_at, 204770_at, 204812_at, 203586_s_at, 225878_at, 222410_s_at, 218254_s_at,	1.91782	1	0.999999	67.672
GOTERM_BP_ALL	GO:0051641~cellular localization	11	0.0821	0.0666233	209408_at, 221568_s_at, 214940_s_at, 202704_at, 226400_at, 204770_at, 204812_at, 203586_s_at, 225878_at, 222410_s_at, 218254_s_at,	1.8649	1	0.999999	73.258
GOTERM_BP_ALL	GO:0051234~establishment of localization	24	0.1791	0.119703	223320_s_at, 202195_s_at, 202704_at, 203586_s_at, 225878_at, 220114_s_at, 214523_at, 206762_at, 218254_s_at, 209408_at, 203351_s_at, 210141_s_at, 211323_s_at, 221568_s_at, 214940_s_at, 226400_at, 221020_s_at, 204770_at, 204812_at, 210092_at, 215245_x_at, 218545_at, 205716_at, 222410_s_at,	1.32224	1	0.999999	91.275
GOTERM_BP_ALL	GO:0016043~cellular component organization and biogenesis	23	0.1716	0.148775	202704_at, 217847_s_at, 204516_at, 1552535_at, 203586_s_at, 225878_at, 220114_s_at, 210296_s_at, 1555996_s_at, 214523_at, 225433_at, 218254_s_at, 209408_at, 228670_at, 221568_s_at, 205062_x_at, 214940_s_at, 207011_s_at, 226400_at, 211727_s_at, 204770_at, 204812_at, 222410_s_at,	1.29739	1	1	95.4105
GOTERM_BP_ALL	GO:0051179~localization	26	0.194	0.151804	202195_s_at, 202704_at, 210296_s_at, 220114_s_at, 225878_at, 206762_at, 218254_s_at, 211323_s_at, 221568_s_at, 214940_s_at, 221020_s_at, 207238_s_at, 222410_s_at, 223320_s_at, 203586_s_at, 214523_at, 203351_s_at, 209408_at, 210141_s_at, 204770_at, 226400_at, 204812_at, 210092_at, 215245_x_at, 205716_at, 218545_at,	1.2634	1	1	95.7131
GOTERM_BP_ALL	GO:0046907~intracellular transport	8	0.0597	0.177135	209408_at, 214940_s_at, 202704_at, 204770_at, 204812_at, 225878_at, 222410_s_at, 218254_s_at,	1.72101	1	1	97.5998
GOTERM_BP_ALL	GO:0045184~establishment of protein localization	8	0.0597	0.204627	221568_s_at, 202704_at, 204770_at, 204812_at, 203586_s_at, 218545_at, 222410_s_at, 218254_s_at,	1.6494	1	1	98.7471
GOTERM_BP_ALL	GO:0046903~secretion	5	0.0373	0.225623	210141_s_at, 221568_s_at, 204812_at, 203586_s_at, 218254_s_at,	2.03714	1	1	99.2489
GOTERM_BP_ALL	GO:0008104~protein localization	8	0.0597	0.247237	221568_s_at, 202704_at, 204770_at, 204812_at, 203586_s_at, 218545_at, 222410_s_at, 218254_s_at,	1.55544	1	1	99.563
GOTERM_BP_ALL	GO:0006810~transport	21	0.1567	0.280891	223320_s_at, 202195_s_at, 202704_at, 225878_at, 220114_s_at, 214523_at, 206762_at, 218254_s_at, 209408_at, 203351_s_at, 211323_s_at, 221568_s_at, 214940_s_at, 221020_s_at, 204770_at, 204812_at, 210092_at, 215245_x_at, 205716_at, 218545_at, 222410_s_at,	1.196	1	1	99.8178
GOTERM_BP_ALL	GO:0032940~secretion by cell	4	0.0299	0.282208	221568_s_at, 204812_at, 203586_s_at, 218254_s_at,	2.14077	1	1	99.8241
GOTERM_BP_ALL	GO:0015031~protein transport	7	0.0522	0.293388	221568_s_at, 202704_at, 204770_at, 204812_at, 218545_at, 222410_s_at, 218254_s_at,	1.54261	1	1	99.8697
GOTERM_BP_ALL	GO:0016192~vesicle-mediated transport	5	0.0373	0.416602	221568_s_at, 204812_at, 220114_s_at, 214523_at, 218254_s_at,	1.50884	1	1	99.9967
GOTERM_BP_ALL	GO:0045045~secretory pathway	3	0.0224	0.457577	221568_s_at, 204812_at, 218254_s_at,	1.92803	1	1	99.9992
GOTERM_BP_ALL	GO:0006886~intracellular protein transport	4	0.0299	0.486687	202704_at, 204770_at, 222410_s_at, 218254_s_at,	1.51704	1	1	99.9997
Functional Group 18	Median: 0.2050136816986004	Geo: 0.195198580386395	208654_s_at, 210141_s_at, 223568_s_at, 238245_at, 205062_x_at, 1555754_s_at, 208670_s_at, 202704_at, 209027_s_at, 207238_s_at, 209187_at, 222410_s_at, 209408_at,
Category	Term	Count	%	PValue	Genes	Fold Enrichment	Bonferroni	Benjamini	FDR
GOTERM_BP_ALL	GO:0048523~negative regulation of cellular process	12	0.0896	0.111821	208654_s_at, 210141_s_at, 223568_s_at, 238245_at, 205062_x_at, 1555754_s_at, 208670_s_at, 202704_at, 209027_s_at, 207238_s_at, 209187_at, 222410_s_at,	1.62827	1	0.999999	89.6529
GOTERM_BP_ALL	GO:0048519~negative regulation of biological process	12	0.0896	0.138219	208654_s_at, 210141_s_at, 223568_s_at, 238245_at, 205062_x_at, 1555754_s_at, 208670_s_at, 202704_at, 209027_s_at, 207238_s_at, 209187_at, 222410_s_at,	1.56071	1	1	94.1903
GOTERM_BP_ALL	GO:0008285~negative regulation of cell proliferation	4	0.0299	0.205014	208654_s_at, 238245_at, 202704_at, 209027_s_at,	2.53884	1	1	98.7586
GOTERM_BP_ALL	GO:0042127~regulation of cell proliferation	6	0.0448	0.219451	208654_s_at, 210141_s_at, 238245_at, 202704_at, 209027_s_at, 207238_s_at,	1.84689	1	1	99.1258
GOTERM_BP_ALL	GO:0008283~cell proliferation	7	0.0522	0.407541	209408_at, 208654_s_at, 210141_s_at, 238245_at, 202704_at, 209027_s_at, 207238_s_at,	1.35075	1	1	99.9955
Functional Group 19	Median: 0.21511602262439788	Geo: 0.20490246324032715	202704_at, 1552472_a_at, 205184_at, 207238_s_at, 225885_at, 212838_at, 222173_s_at, 222410_s_at, 226400_at, 203586_s_at, 218254_s_at, 211554_s_at, 208670_s_at,
Category	Term	Count	%	PValue	Genes	Fold Enrichment	Bonferroni	Benjamini	FDR
GOTERM_BP_ALL	GO:0009966~regulation of signal transduction	8	0.0597	0.0767027	202704_at, 1552472_a_at, 205184_at, 207238_s_at, 225885_at, 212838_at, 222173_s_at, 222410_s_at,	2.1445	1	0.999998	78.2735
GOTERM_BP_ALL	GO:0007264~small GTPase mediated signal transduction	7	0.0522	0.101723	1552472_a_at, 226400_at, 203586_s_at, 225885_at, 212838_at, 222173_s_at, 218254_s_at,	2.16338	1	1	87.1546
GOTERM_BP_ALL	GO:0046578~regulation of Ras protein signal transduction	4	0.0299	0.134353	1552472_a_at, 225885_at, 212838_at, 222173_s_at,	3.11878	1	1	93.6709
GOTERM_BP_ALL	GO:0051056~regulation of small GTPase mediated signal transduction	4	0.0299	0.210008	1552472_a_at, 225885_at, 212838_at, 222173_s_at,	2.50776	1	1	98.8996
GOTERM_MF_ALL	GO:0005083~small GTPase regulator activity	4	0.0299	0.220224	1552472_a_at, 225885_at, 212838_at, 222173_s_at,	2.44848	1	1	98.8419
GOTERM_BP_ALL	GO:0007265~Ras protein signal transduction	4	0.0299	0.23879	1552472_a_at, 225885_at, 212838_at, 222173_s_at,	2.34504	1	1	99.459
GOTERM_MF_ALL	GO:0030695~GTPase regulator activity	4	0.0299	0.451904	1552472_a_at, 225885_at, 212838_at, 222173_s_at,	1.6	1	1	99.9979
GOTERM_MF_ALL	GO:0030234~enzyme regulator activity	6	0.0448	0.593934	211554_s_at, 208670_s_at, 1552472_a_at, 225885_at, 212838_at, 222173_s_at,	1.15018	1	1	100
Functional Group 20	Median: 0.2209607647854312	Geo: 0.21767843811003623	238245_at, 210608_s_at, 201722_s_at, 212838_at, 227882_at, 218545_at, 206762_at, 218254_s_at,
Category	Term	Count	%	PValue	Genes	Fold Enrichment	Bonferroni	Benjamini	FDR
GOTERM_CC_ALL	GO:0005794~Golgi apparatus	8	0.0597	0.163575	238245_at, 210608_s_at, 201722_s_at, 212838_at, 227882_at, 218545_at, 206762_at, 218254_s_at,	1.76365	1	0.988082	93.7411
GOTERM_BP_ALL	GO:0009101~glycoprotein biosynthetic process	3	0.0224	0.220961	210608_s_at, 201722_s_at, 227882_at,	3.3635	1	1	99.1575
GOTERM_BP_ALL	GO:0009100~glycoprotein metabolic process	3	0.0224	0.285374	210608_s_at, 201722_s_at, 227882_at,	2.80976	1	1	99.8384
Functional Group 21	Median: 0.22262209435311672	Geo: 0.24091452473170188	227413_at, 238245_at, 207238_s_at, 202593_s_at, 204101_at, 214940_s_at, 209490_s_at, 204616_at,
Category	Term	Count	%	PValue	Genes	Fold Enrichment	Bonferroni	Benjamini	FDR
GOTERM_MF_ALL	GO:0042578~phosphoric ester hydrolase activity	5	0.0373	0.157186	227413_at, 238245_at, 207238_s_at, 202593_s_at, 204101_at,	2.3695	1	1	95.335
GOTERM_MF_ALL	GO:0016788~hydrolase activity, acting on ester bonds	8	0.0597	0.165461	227413_at, 238245_at, 214940_s_at, 207238_s_at, 209490_s_at, 204616_at, 202593_s_at, 204101_at,	1.75652	1	1	96.0911
GOTERM_MF_ALL	GO:0004721~phosphoprotein phosphatase activity	3	0.0224	0.279784	227413_at, 207238_s_at, 204101_at,	2.85176	1	1	99.7212
GOTERM_MF_ALL	GO:0016791~phosphoric monoester hydrolase activity	3	0.0224	0.462935	227413_at, 207238_s_at, 204101_at,	1.90866	1	1	99.9986
Functional Group 22	Median: 0.20355892258548325	Geo: 0.2506023389887465	211554_s_at, 207011_s_at, 209490_s_at, 229276_at, 210141_s_at, 1555754_s_at, 215245_x_at, 210296_s_at,
Category	Term	Count	%	PValue	Genes	Fold Enrichment	Bonferroni	Benjamini	FDR
GOTERM_BP_ALL	GO:0043009~chordate embryonic development	3	0.0224	0.169596	211554_s_at, 207011_s_at, 209490_s_at,	4.00696	1	1	97.1423
GOTERM_BP_ALL	GO:0009792~embryonic development ending in birth or egg hatching	3	0.0224	0.169596	211554_s_at, 207011_s_at, 209490_s_at,	4.00696	1	1	97.1423
GOTERM_BP_ALL	GO:0007399~nervous system development	8	0.0597	0.237522	229276_at, 210141_s_at, 211554_s_at, 1555754_s_at, 207011_s_at, 215245_x_at, 209490_s_at, 210296_s_at,	1.57538	1	1	99.4415
GOTERM_BP_ALL	GO:0009790~embryonic development	3	0.0224	0.577305	211554_s_at, 207011_s_at, 209490_s_at,	1.54114	1	1	100
Functional Group 23	Median: 0.249556703223792	Geo: 0.2725485120093716	226400_at, 203586_s_at, 221761_at, 218254_s_at, 200778_s_at,
Category	Term	Count	%	PValue	Genes	Fold Enrichment	Bonferroni	Benjamini	FDR
GOTERM_MF_ALL	GO:0005525~GTP binding	5	0.0373	0.23694	226400_at, 203586_s_at, 221761_at, 218254_s_at, 200778_s_at,	1.99506	1	1	99.2147
GOTERM_MF_ALL	GO:0032561~guanyl ribonucleotide binding	5	0.0373	0.248889	226400_at, 203586_s_at, 221761_at, 218254_s_at, 200778_s_at,	1.95169	1	1	99.4082
GOTERM_MF_ALL	GO:0019001~guanyl nucleotide binding	5	0.0373	0.250225	226400_at, 203586_s_at, 221761_at, 218254_s_at, 200778_s_at,	1.94699	1	1	99.4268
GOTERM_MF_ALL	GO:0003924~GTPase activity	3	0.0224	0.373939	226400_at, 203586_s_at, 200778_s_at,	2.28679	1	1	99.9774
Functional Group 24	Median: 0.4809690397089976	Geo: 0.2885024726144688	209408_at, 228670_at, 205062_x_at, 214940_s_at, 204812_at, 209754_s_at, 201635_s_at, 208539_x_at, 209027_s_at, 225878_at, 200778_s_at, 224247_s_at, 212838_at, 215245_x_at, 223154_at, 226400_at, 204516_at, 210296_s_at,
Category	Term	Count	%	PValue	Genes	Fold Enrichment	Bonferroni	Benjamini	FDR
GOTERM_CC_ALL	GO:0044427~chromosomal part	6	0.0448	0.0765656	209408_at, 228670_at, 205062_x_at, 214940_s_at, 204812_at, 209754_s_at,	2.62925	1	0.930001	70.9402
GOTERM_CC_ALL	GO:0005694~chromosome	6	0.0448	0.129664	209408_at, 228670_at, 205062_x_at, 214940_s_at, 204812_at, 209754_s_at,	2.22633	1	0.974083	88.4048
GOTERM_BP_ALL	GO:0051276~chromosome organization and biogenesis	4	0.0299	0.468477	228670_at, 205062_x_at, 214940_s_at, 204812_at,	1.55939	1	1	99.9994
GOTERM_CC_ALL	GO:0043232~intracellular non-membrane-bound organelle	15	0.1119	0.493461	201635_s_at, 208539_x_at, 209027_s_at, 225878_at, 200778_s_at, 209408_at, 205062_x_at, 228670_at, 224247_s_at, 214940_s_at, 204812_at, 212838_at, 215245_x_at, 223154_at, 209754_s_at,	1.09552	1	0.999988	99.9974
GOTERM_CC_ALL	GO:0043228~non-membrane-bound organelle	15	0.1119	0.493461	201635_s_at, 208539_x_at, 209027_s_at, 225878_at, 200778_s_at, 209408_at, 205062_x_at, 228670_at, 224247_s_at, 214940_s_at, 204812_at, 212838_at, 215245_x_at, 223154_at, 209754_s_at,	1.09552	1	0.999988	99.9974
GOTERM_BP_ALL	GO:0006996~organelle organization and biogenesis	9	0.0672	0.509157	209408_at, 228670_at, 205062_x_at, 214940_s_at, 226400_at, 204516_at, 204812_at, 225878_at, 210296_s_at,	1.15682	1	1	99.9999
Functional Group 25	Median: 0.5058983151040397	Geo: 0.32060935302420807	225114_at, 212862_at, 201722_s_at, 209825_s_at, 239598_s_at, 214523_at, 221761_at, 1555996_s_at, 230800_at, 210141_s_at, 224247_s_at, 210608_s_at, 207238_s_at, 227882_at, 202314_at, 223154_at,
Category	Term	Count	%	PValue	Genes	Fold Enrichment	Bonferroni	Benjamini	FDR
GOTERM_BP_ALL	GO:0009058~biosynthetic process	16	0.1194	0.066139	225114_at, 212862_at, 201722_s_at, 209825_s_at, 239598_s_at, 214523_at, 221761_at, 1555996_s_at, 230800_at, 210141_s_at, 224247_s_at, 210608_s_at, 207238_s_at, 227882_at, 202314_at, 223154_at,	1.60313	1	0.999999	72.9913
GOTERM_BP_ALL	GO:0009059~macromolecule biosynthetic process	9	0.0672	0.235044	210141_s_at, 224247_s_at, 210608_s_at, 207238_s_at, 201722_s_at, 227882_at, 1555996_s_at, 214523_at, 223154_at,	1.51413	1	1	99.4057
GOTERM_BP_ALL	GO:0006412~translation	4	0.0299	0.776753	210141_s_at, 224247_s_at, 1555996_s_at, 223154_at,	0.976789	1	1	100
GOTERM_BP_ALL	GO:0044249~cellular biosynthetic process	6	0.0448	0.875015	210141_s_at, 224247_s_at, 1555996_s_at, 221761_at, 223154_at, 230800_at,	0.797232	1	1	100
Functional Group 26	Median: 0.32271757916809485	Geo: 0.327122567257493	201595_s_at, 202069_s_at, 219618_at, 1552535_at, 210296_s_at, 221761_at, 206762_at, 218254_s_at, 230800_at, 211323_s_at, 214940_s_at, 1552472_a_at, 211773_s_at, 202314_at, 1553685_s_at, 202654_x_at, 210385_s_at, 1555536_at, 212410_at, 204516_at, 234982_at, 201722_s_at, 239598_s_at, 222699_s_at, 209490_s_at, 232214_x_at, 214141_x_at, 219079_at, 218733_at, 211727_s_at, 213111_at, 203731_s_at,
Category	Term	Count	%	PValue	Genes	Fold Enrichment	Bonferroni	Benjamini	FDR
GOTERM_MF_ALL	GO:0046872~metal ion binding	32	0.2388	0.178053	201595_s_at, 202069_s_at, 219618_at, 1552535_at, 210296_s_at, 221761_at, 206762_at, 218254_s_at, 230800_at, 211323_s_at, 214940_s_at, 1552472_a_at, 211773_s_at, 202314_at, 1553685_s_at, 202654_x_at, 210385_s_at, 1555536_at, 212410_at, 204516_at, 234982_at, 201722_s_at, 239598_s_at, 222699_s_at, 209490_s_at, 232214_x_at, 214141_x_at, 219079_at, 218733_at, 211727_s_at, 213111_at, 203731_s_at,	1.19926	1	1	97.0235
GOTERM_MF_ALL	GO:0043167~ion binding	32	0.2388	0.210874	201595_s_at, 202069_s_at, 219618_at, 1552535_at, 210296_s_at, 221761_at, 206762_at, 218254_s_at, 230800_at, 211323_s_at, 214940_s_at, 1552472_a_at, 211773_s_at, 202314_at, 1553685_s_at, 202654_x_at, 210385_s_at, 1555536_at, 212410_at, 204516_at, 234982_at, 201722_s_at, 239598_s_at, 222699_s_at, 209490_s_at, 232214_x_at, 214141_x_at, 219079_at, 218733_at, 211727_s_at, 213111_at, 203731_s_at,	1.17607	1	1	98.5661
GOTERM_MF_ALL	GO:0046914~transition metal ion binding	21	0.1567	0.322718	202654_x_at, 201595_s_at, 202069_s_at, 210385_s_at, 204516_at, 234982_at, 201722_s_at, 222699_s_at, 210296_s_at, 232214_x_at, 214141_x_at, 214940_s_at, 219079_at, 1552472_a_at, 218733_at, 213111_at, 211727_s_at, 211773_s_at, 203731_s_at, 202314_at, 1553685_s_at,	1.16699	1	1	99.9074
GOTERM_MF_ALL	GO:0043169~cation binding	26	0.194	0.496862	201595_s_at, 202069_s_at, 210296_s_at, 206762_at, 211323_s_at, 214940_s_at, 1552472_a_at, 211773_s_at, 202314_at, 1553685_s_at, 202654_x_at, 210385_s_at, 212410_at, 234982_at, 204516_at, 201722_s_at, 239598_s_at, 209490_s_at, 222699_s_at, 232214_x_at, 214141_x_at, 219079_at, 218733_at, 211727_s_at, 213111_at, 203731_s_at,	1.04883	1	1	99.9996
GOTERM_MF_ALL	GO:0008270~zinc ion binding	15	0.1119	0.62219	202654_x_at, 201595_s_at, 210385_s_at, 234982_at, 204516_at, 222699_s_at, 210296_s_at, 232214_x_at, 214141_x_at, 1552472_a_at, 218733_at, 213111_at, 211773_s_at, 203731_s_at, 1553685_s_at,	1.01	1	1	100
Functional Group 27	Median: 0.32110090767710625	Geo: 0.33709016342702935	205062_x_at, 1555754_s_at, 208670_s_at, 217847_s_at, 209187_at, 225433_at, 1553685_s_at, 212824_at,
Category	Term	Count	%	PValue	Genes	Fold Enrichment	Bonferroni	Benjamini	FDR
GOTERM_BP_ALL	GO:0006366~transcription from RNA polymerase II promoter	7	0.0522	0.262308	205062_x_at, 1555754_s_at, 208670_s_at, 217847_s_at, 209187_at, 225433_at, 1553685_s_at,	1.60717	1	1	99.7032
GOTERM_MF_ALL	GO:0016563~transcription activator activity	4	0.0299	0.321101	212824_at, 217847_s_at, 225433_at, 1553685_s_at,	1.98892	1	1	99.9033
GOTERM_MF_ALL	GO:0003702~RNA polymerase II transcription factor activity	3	0.0224	0.454763	217847_s_at, 225433_at, 1553685_s_at,	1.9392	1	1	99.9981
Functional Group 28	Median: 0.39521172638536295	Geo: 0.35601656688238253	223568_s_at, 202195_s_at, 209027_s_at, 205184_at, 1552535_at, 222690_s_at, 225878_at, 220114_s_at, 210296_s_at, 206762_at, 218254_s_at, 230800_at, 211323_s_at, 221568_s_at, 210608_s_at, 221020_s_at, 207238_s_at, 202314_at, 209754_s_at, 229276_at, 208654_s_at, 238245_at, 223320_s_at, 228801_at, 204222_s_at, 210385_s_at, 1555536_at, 212862_at, 232591_s_at, 234982_at, 203799_at, 201722_s_at, 239598_…
Category	Term	Count	%	PValue	Genes	Fold Enrichment	Bonferroni	Benjamini	FDR
GOTERM_CC_ALL	GO:0044425~membrane part	47	0.3507	0.248695	223568_s_at, 202195_s_at, 209027_s_at, 205184_at, 1552535_at, 222690_s_at, 225878_at, 220114_s_at, 210296_s_at, 206762_at, 218254_s_at, 230800_at, 211323_s_at, 221568_s_at, 210608_s_at, 221020_s_at, 207238_s_at, 202314_at, 209754_s_at, 229276_at, 208654_s_at, 238245_at, 223320_s_at, 228801_at, 204222_s_at, 210385_s_at, 1555536_at, 212862_at, 232591_s_at, 234982_at, 203799_at, 201722_s_at, 239598_…	1.10704	1	0.998278	98.816
GOTERM_CC_ALL	GO:0016021~integral to membrane	40	0.2985	0.389511	223568_s_at, 202195_s_at, 1552535_at, 222690_s_at, 220114_s_at, 210296_s_at, 206762_at, 230800_at, 211323_s_at, 210608_s_at, 221020_s_at, 207238_s_at, 202314_at, 209754_s_at, 229276_at, 208654_s_at, 238245_at, 223320_s_at, 228801_at, 204222_s_at, 210385_s_at, 1555536_at, 212862_at, 232591_s_at, 234982_at, 203799_at, 201722_s_at, 239598_s_at, 225707_at, 209490_s_at, 223071_at, 1569879_a_at, 219600…	1.06669	1	0.999941	99.9527
GOTERM_CC_ALL	GO:0031224~intrinsic to membrane	40	0.2985	0.400913	223568_s_at, 202195_s_at, 1552535_at, 222690_s_at, 220114_s_at, 210296_s_at, 206762_at, 230800_at, 211323_s_at, 210608_s_at, 221020_s_at, 207238_s_at, 202314_at, 209754_s_at, 229276_at, 208654_s_at, 238245_at, 223320_s_at, 228801_at, 204222_s_at, 210385_s_at, 1555536_at, 212862_at, 232591_s_at, 234982_at, 203799_at, 201722_s_at, 239598_s_at, 225707_at, 209490_s_at, 223071_at, 1569879_a_at, 219600…	1.06252	1	0.999949	99.9647
GOTERM_CC_ALL	GO:0016020~membrane	53	0.3955	0.41366	205184_at, 210296_s_at, 218254_s_at, 230800_at, 210608_s_at, 202314_at, 209754_s_at, 229276_at, 223320_s_at, 225114_at, 212175_s_at, 212862_at, 234982_at, 232591_s_at, 203799_at, 209490_s_at, 223071_at, 1569879_a_at, 213111_at, 204770_at, 202304_at, 227882_at, 205716_at, 218545_at, 223568_s_at, 202195_s_at, 209027_s_at, 1552535_at, 222690_s_at, 220114_s_at, 225878_at, 206762_at, 211323_s_at, 2215…	1.0426	1	0.999958	99.9747
Functional Group 29	Median: 0.41016078396121747	Geo: 0.3882197869236106	217847_s_at, 203586_s_at, 225885_at, 218254_s_at, 230800_at, 1553253_at, 211554_s_at, 209666_s_at, 1552472_a_at, 213111_at, 226400_at, 212838_at, 222173_s_at, 202704_at, 209027_s_at, 219618_at, 205184_at, 1552535_at, 225878_at, 213086_s_at, 211323_s_at, 221568_s_at, 212841_s_at, 207238_s_at, 222410_s_at, 208654_s_at, 210141_s_at, 207011_s_at, 227767_at,
Category	Term	Count	%	PValue	Genes	Fold Enrichment	Bonferroni	Benjamini	FDR
GOTERM_BP_ALL	GO:0007242~intracellular signaling cascade	13	0.097	0.254955	217847_s_at, 203586_s_at, 225885_at, 218254_s_at, 230800_at, 1553253_at, 211554_s_at, 209666_s_at, 1552472_a_at, 213111_at, 226400_at, 212838_at, 222173_s_at,	1.33476	1	1	99.6412
GOTERM_BP_ALL	GO:0007154~cell communication	29	0.2164	0.410161	202704_at, 209027_s_at, 219618_at, 205184_at, 1552535_at, 225878_at, 218254_s_at, 230800_at, 213086_s_at, 1553253_at, 211323_s_at, 221568_s_at, 211554_s_at, 209666_s_at, 1552472_a_at, 212841_s_at, 207238_s_at, 222410_s_at, 208654_s_at, 217847_s_at, 203586_s_at, 225885_at, 210141_s_at, 207011_s_at, 227767_at, 226400_at, 213111_at, 212838_at, 222173_s_at,	1.08038	1	1	99.9959
GOTERM_BP_ALL	GO:0007165~signal transduction	25	0.1866	0.55952	202704_at, 205184_at, 209027_s_at, 219618_at, 218254_s_at, 230800_at, 213086_s_at, 1553253_at, 211323_s_at, 211554_s_at, 209666_s_at, 1552472_a_at, 207238_s_at, 222410_s_at, 208654_s_at, 217847_s_at, 203586_s_at, 225885_at, 210141_s_at, 207011_s_at, 227767_at, 213111_at, 226400_at, 212838_at, 222173_s_at,	1.02182	1	1	100
Functional Group 30	Median: 0.3619421804402711	Geo: 0.40776945089911637	210141_s_at, 210385_s_at, 201889_at, 219618_at, 1555754_s_at, 204770_at, 217847_s_at, 204222_s_at,
Category	Term	Count	%	PValue	Genes	Fold Enrichment	Bonferroni	Benjamini	FDR
GOTERM_MF_ALL	GO:0005125~cytokine activity	4	0.0299	0.212237	210141_s_at, 210385_s_at, 201889_at, 219618_at,	2.49575	1	1	98.6099
GOTERM_MF_ALL	GO:0008083~growth factor activity	3	0.0224	0.34518	210141_s_at, 210385_s_at, 219618_at,	2.43618	1	1	99.9494
GOTERM_MF_ALL	GO:0005102~receptor binding	7	0.0522	0.378705	210141_s_at, 210385_s_at, 201889_at, 1555754_s_at, 204770_at, 219618_at, 217847_s_at,	1.39482	1	1	99.9803
GOTERM_CC_ALL	GO:0005576~extracellular region	4	0.0299	0.996534	210141_s_at, 204222_s_at, 210385_s_at, 201889_at,	0.423277	1	1	100
Functional Group 31	Median: 0.4217282086510784	Geo: 0.4341116452367886	211554_s_at, 1552472_a_at, 226400_at, 207238_s_at, 222173_s_at, 222410_s_at, 208670_s_at, 225885_at, 212838_at,
Category	Term	Count	%	PValue	Genes	Fold Enrichment	Bonferroni	Benjamini	FDR
GOTERM_BP_ALL	GO:0065009~regulation of a molecular function	6	0.0448	0.286136	211554_s_at, 1552472_a_at, 226400_at, 207238_s_at, 222173_s_at, 222410_s_at,	1.66354	1	1	99.8416
GOTERM_BP_ALL	GO:0051336~regulation of hydrolase activity	3	0.0224	0.372599	211554_s_at, 1552472_a_at, 222173_s_at,	2.29254	1	1	99.9866
GOTERM_BP_ALL	GO:0050790~regulation of catalytic activity	5	0.0373	0.385879	211554_s_at, 1552472_a_at, 226400_at, 207238_s_at, 222173_s_at,	1.57377	1	1	99.9911
GOTERM_BP_ALL	GO:0043085~positive regulation of catalytic activity	3	0.0224	0.457577	211554_s_at, 226400_at, 207238_s_at,	1.92803	1	1	99.9992
GOTERM_MF_ALL	GO:0030234~enzyme regulator activity	6	0.0448	0.593934	211554_s_at, 208670_s_at, 1552472_a_at, 225885_at, 212838_at, 222173_s_at,	1.15018	1	1	100
GOTERM_MF_ALL	GO:0008047~enzyme activator activity	3	0.0224	0.598606	211554_s_at, 1552472_a_at, 222173_s_at,	1.48257	1	1	100
Functional Group 32	Median: 0.442861947406652	Geo: 0.44498037261373036	208539_x_at, 207238_s_at, 220114_s_at, 214523_at, 210385_s_at, 204770_at,
Category	Term	Count	%	PValue	Genes	Fold Enrichment	Bonferroni	Benjamini	FDR
GOTERM_BP_ALL	GO:0051704~multi-organism process	4	0.0299	0.34044	208539_x_at, 207238_s_at, 220114_s_at, 214523_at,	1.92	1	1	99.9651
GOTERM_BP_ALL	GO:0051707~response to other organism	3	0.0224	0.372599	207238_s_at, 220114_s_at, 214523_at,	2.29254	1	1	99.9866
GOTERM_BP_ALL	GO:0006952~defense response	5	0.0373	0.513125	210385_s_at, 204770_at, 207238_s_at, 220114_s_at, 214523_at,	1.33102	1	1	99.9999
GOTERM_BP_ALL	GO:0009607~response to biotic stimulus	3	0.0224	0.602362	207238_s_at, 220114_s_at, 214523_at,	1.4722	1	1	100
Functional Group 33	Median: 0.655833844344764	Geo: 0.5342316222428756	212824_at, 201595_s_at, 209187_at, 1555996_s_at, 205062_x_at, 228670_at, 214940_s_at, 208766_s_at, 212841_s_at, 225994_at, 211773_s_at, 1553685_s_at, 209754_s_at, 201635_s_at, 204516_at, 214523_at, 232214_x_at, 209408_at, 203351_s_at, 214141_x_at, 204812_at, 210092_at, 215245_x_at, 218441_s_at, 203731_s_at, 222035_s_at, 223154_at, 202462_s_at, 1559954_s_at, 208670_s_at, 1555754_s_at, 221832_s_at,…
Category	Term	Count	%	PValue	Genes	Fold Enrichment	Bonferroni	Benjamini	FDR
GOTERM_MF_ALL	GO:0003676~nucleic acid binding	29	0.2164	0.123423	212824_at, 201595_s_at, 209187_at, 1555996_s_at, 205062_x_at, 228670_at, 214940_s_at, 208766_s_at, 212841_s_at, 225994_at, 211773_s_at, 1553685_s_at, 209754_s_at, 201635_s_at, 204516_at, 214523_at, 232214_x_at, 209408_at, 203351_s_at, 214141_x_at, 204812_at, 210092_at, 215245_x_at, 218441_s_at, 203731_s_at, 222035_s_at, 223154_at, 202462_s_at, 1559954_s_at,	1.27003	1	0.999999	90.5681
GOTERM_CC_ALL	GO:0005634~nucleus	38	0.2836	0.191051	212824_at, 208670_s_at, 1555754_s_at, 221832_s_at, 209027_s_at, 209187_at, 225433_at, 227413_at, 228670_at, 205062_x_at, 214940_s_at, 211554_s_at, 208766_s_at, 209666_s_at, 225994_at, 211773_s_at, 1553685_s_at, 209754_s_at, 201635_s_at, 217847_s_at, 204516_at, 203586_s_at, 219065_s_at, 214523_at, 232214_x_at, 200778_s_at, 209408_at, 214141_x_at, 203351_s_at, 212286_at, 204812_at, 210092_at, 21844…	1.16392	1	0.993976	96.2723
GOTERM_BP_ALL	GO:0006366~transcription from RNA polymerase II promoter	7	0.0522	0.262308	205062_x_at, 1555754_s_at, 208670_s_at, 217847_s_at, 209187_at, 225433_at, 1553685_s_at,	1.60717	1	1	99.7032
GOTERM_MF_ALL	GO:0030528~transcription regulator activity	12	0.0896	0.338692	205062_x_at, 212824_at, 1555754_s_at, 208670_s_at, 202704_at, 217847_s_at, 211773_s_at, 209187_at, 203731_s_at, 214523_at, 225433_at, 1553685_s_at,	1.26415	1	1	99.9396
GOTERM_BP_ALL	GO:0006357~regulation of transcription from RNA polymerase II promoter	5	0.0373	0.368242	1555754_s_at, 208670_s_at, 217847_s_at, 209187_at, 1553685_s_at,	1.61345	1	1	99.9847
GOTERM_BP_ALL	GO:0006139~nucleobase, nucleoside, nucleotide and nucleic acid metabolic process	29	0.2164	0.369252	212824_at, 1555754_s_at, 208670_s_at, 209187_at, 221761_at, 225433_at, 230800_at, 228670_at, 205062_x_at, 214940_s_at, 208766_s_at, 212841_s_at, 225994_at, 211773_s_at, 1553685_s_at, 222410_s_at, 209754_s_at, 238245_at, 212175_s_at, 217847_s_at, 214523_at, 232214_x_at, 203351_s_at, 214141_x_at, 210092_at, 218441_s_at, 203731_s_at, 222035_s_at, 202462_s_at,	1.09958	1	1	99.9852
GOTERM_BP_ALL	GO:0050794~regulation of cellular process	31	0.2313	0.406305	223568_s_at, 212824_at, 1555754_s_at, 208670_s_at, 202704_at, 209027_s_at, 205184_at, 209187_at, 1555996_s_at, 225433_at, 205062_x_at, 211554_s_at, 214940_s_at, 1552472_a_at, 207238_s_at, 211773_s_at, 1553685_s_at, 222410_s_at, 209754_s_at, 208654_s_at, 238245_at, 217847_s_at, 225885_at, 214523_at, 232214_x_at, 210141_s_at, 226400_at, 204812_at, 212838_at, 222173_s_at, 203731_s_at,	1.0768	1	1	99.9953
GOTERM_BP_ALL	GO:0050789~regulation of biological process	33	0.2463	0.423337	223568_s_at, 212824_at, 1555754_s_at, 208670_s_at, 202704_at, 209027_s_at, 205184_at, 209187_at, 1555996_s_at, 225433_at, 221568_s_at, 205062_x_at, 211554_s_at, 214940_s_at, 1552472_a_at, 207238_s_at, 211773_s_at, 1553685_s_at, 222410_s_at, 209754_s_at, 208654_s_at, 238245_at, 210385_s_at, 217847_s_at, 225885_at, 214523_at, 232214_x_at, 210141_s_at, 226400_at, 204812_at, 212838_at, 222173_s_at, 2…	1.0651	1	1	99.9973
GOTERM_BP_ALL	GO:0010467~gene expression	25	0.1866	0.516131	212824_at, 1555754_s_at, 208670_s_at, 209187_at, 1555996_s_at, 225433_at, 205062_x_at, 208766_s_at, 225994_at, 211773_s_at, 1553685_s_at, 222410_s_at, 209754_s_at, 217847_s_at, 214523_at, 232214_x_at, 214141_x_at, 210141_s_at, 224247_s_at, 210092_at, 218441_s_at, 203731_s_at, 223154_at, 222035_s_at, 202462_s_at,	1.04178	1	1	99.9999
GOTERM_BP_ALL	GO:0065007~biological regulation	34	0.2537	0.6016	223568_s_at, 212824_at, 1555754_s_at, 208670_s_at, 202704_at, 209027_s_at, 205184_at, 209187_at, 1555996_s_at, 206762_at, 225433_at, 221568_s_at, 205062_x_at, 211554_s_at, 214940_s_at, 1552472_a_at, 207238_s_at, 211773_s_at, 1553685_s_at, 222410_s_at, 209754_s_at, 208654_s_at, 238245_at, 210385_s_at, 217847_s_at, 225885_at, 214523_at, 232214_x_at, 210141_s_at, 226400_at, 204812_at, 212838_at, 222…	0.997022	1	1	100
GOTERM_MF_ALL	GO:0003677~DNA binding	15	0.1119	0.654179	212824_at, 209187_at, 214523_at, 232214_x_at, 209408_at, 203351_s_at, 205062_x_at, 214940_s_at, 212841_s_at, 204812_at, 211773_s_at, 218441_s_at, 203731_s_at, 1553685_s_at, 209754_s_at,	0.989388	1	1	100
GOTERM_BP_ALL	GO:0019222~regulation of metabolic process	19	0.1418	0.657489	238245_at, 212824_at, 208670_s_at, 1555754_s_at, 217847_s_at, 209187_at, 1555996_s_at, 214523_at, 232214_x_at, 225433_at, 210141_s_at, 205062_x_at, 214940_s_at, 226400_at, 211773_s_at, 203731_s_at, 1553685_s_at, 222410_s_at, 209754_s_at,	0.980975	1	1	100
GOTERM_BP_ALL	GO:0016070~RNA metabolic process	19	0.1418	0.683952	212824_at, 208670_s_at, 1555754_s_at, 217847_s_at, 209187_at, 214523_at, 232214_x_at, 225433_at, 214141_x_at, 205062_x_at, 214940_s_at, 208766_s_at, 225994_at, 210092_at, 211773_s_at, 203731_s_at, 222035_s_at, 1553685_s_at, 202462_s_at,	0.966358	1	1	100
GOTERM_BP_ALL	GO:0031323~regulation of cellular metabolic process	18	0.1343	0.692014	238245_at, 212824_at, 208670_s_at, 1555754_s_at, 217847_s_at, 209187_at, 1555996_s_at, 214523_at, 232214_x_at, 225433_at, 210141_s_at, 205062_x_at, 214940_s_at, 211773_s_at, 203731_s_at, 1553685_s_at, 222410_s_at, 209754_s_at,	0.962339	1	1	100
GOTERM_BP_ALL	GO:0006350~transcription	16	0.1194	0.772972	212824_at, 208670_s_at, 1555754_s_at, 217847_s_at, 209187_at, 214523_at, 232214_x_at, 225433_at, 205062_x_at, 211773_s_at, 218441_s_at, 203731_s_at, 222035_s_at, 1553685_s_at, 222410_s_at, 209754_s_at,	0.911911	1	1	100
GOTERM_BP_ALL	GO:0010468~regulation of gene expression	16	0.1194	0.804266	212824_at, 208670_s_at, 1555754_s_at, 217847_s_at, 209187_at, 1555996_s_at, 214523_at, 232214_x_at, 225433_at, 210141_s_at, 205062_x_at, 211773_s_at, 203731_s_at, 1553685_s_at, 222410_s_at, 209754_s_at,	0.890435	1	1	100
GOTERM_BP_ALL	GO:0019219~regulation of nucleobase, nucleoside, nucleotide and nucleic acid metabolic process	15	0.1119	0.833246	238245_at, 212824_at, 208670_s_at, 1555754_s_at, 217847_s_at, 209187_at, 214523_at, 232214_x_at, 225433_at, 205062_x_at, 211773_s_at, 203731_s_at, 1553685_s_at, 222410_s_at, 209754_s_at,	0.866817	1	1	100
GOTERM_BP_ALL	GO:0045449~regulation of transcription	14	0.1045	0.875605	212824_at, 208670_s_at, 1555754_s_at, 217847_s_at, 209187_at, 214523_at, 232214_x_at, 225433_at, 205062_x_at, 211773_s_at, 203731_s_at, 1553685_s_at, 222410_s_at, 209754_s_at,	0.827714	1	1	100
GOTERM_MF_ALL	GO:0003700~transcription factor activity	5	0.0373	0.884966	205062_x_at, 211773_s_at, 203731_s_at, 214523_at, 1553685_s_at,	0.781431	1	1	100
GOTERM_BP_ALL	GO:0006355~regulation of transcription, DNA-dependent	12	0.0896	0.929218	205062_x_at, 212824_at, 1555754_s_at, 208670_s_at, 217847_s_at, 211773_s_at, 209187_at, 203731_s_at, 214523_at, 232214_x_at, 225433_at, 1553685_s_at,	0.757895	1	1	100
GOTERM_BP_ALL	GO:0006351~transcription, DNA-dependent	12	0.0896	0.940959	205062_x_at, 212824_at, 1555754_s_at, 208670_s_at, 217847_s_at, 211773_s_at, 209187_at, 203731_s_at, 214523_at, 232214_x_at, 225433_at, 1553685_s_at,	0.741134	1	1	100
GOTERM_BP_ALL	GO:0032774~RNA biosynthetic process	12	0.0896	0.941549	205062_x_at, 212824_at, 1555754_s_at, 208670_s_at, 217847_s_at, 211773_s_at, 209187_at, 203731_s_at, 214523_at, 232214_x_at, 225433_at, 1553685_s_at,	0.740241	1	1	100
Functional Group 34	Median: 0.7415144922675567	Geo: 0.539584938087054	208654_s_at, 211554_s_at, 207011_s_at, 1552535_at, 220114_s_at,
Category	Term	Count	%	PValue	Genes	Fold Enrichment	Bonferroni	Benjamini	FDR
GOTERM_BP_ALL	GO:0016337~cell-cell adhesion	4	0.0299	0.28572	208654_s_at, 211554_s_at, 207011_s_at, 1552535_at,	2.12595	1	1	99.8398
GOTERM_BP_ALL	GO:0022610~biological adhesion	5	0.0373	0.741514	208654_s_at, 211554_s_at, 207011_s_at, 1552535_at, 220114_s_at,	0.992248	1	1	100
GOTERM_BP_ALL	GO:0007155~cell adhesion	5	0.0373	0.741514	208654_s_at, 211554_s_at, 207011_s_at, 1552535_at, 220114_s_at,	0.992248	1	1	100
Functional Group 35	Median: 0.547190961012545	Geo: 0.5586201438166467	214940_s_at, 210608_s_at, 210092_at, 204616_at, 202069_s_at,
Category	Term	Count	%	PValue	Genes	Fold Enrichment	Bonferroni	Benjamini	FDR
GOTERM_BP_ALL	GO:0044265~cellular macromolecule catabolic process	4	0.0299	0.396695	214940_s_at, 210608_s_at, 210092_at, 204616_at,	1.74545	1	1	99.9937
GOTERM_BP_ALL	GO:0044248~cellular catabolic process	5	0.0373	0.538867	202069_s_at, 214940_s_at, 210608_s_at, 210092_at, 204616_at,	1.28859	1	1	100
GOTERM_BP_ALL	GO:0009057~macromolecule catabolic process	4	0.0299	0.547191	214940_s_at, 210608_s_at, 210092_at, 204616_at,	1.38691	1	1	100
GOTERM_BP_ALL	GO:0043285~biopolymer catabolic process	3	0.0224	0.65071	214940_s_at, 210092_at, 204616_at,	1.34737	1	1	100
GOTERM_BP_ALL	GO:0009056~catabolic process	5	0.0373	0.714691	202069_s_at, 214940_s_at, 210608_s_at, 210092_at, 204616_at,	1.02949	1	1	100
Functional Group 36	Median: 0.6677151998251435	Geo: 0.6444328419281585	209408_at, 210141_s_at, 223568_s_at, 208670_s_at, 204812_at, 207238_s_at, 200778_s_at,
Category	Term	Count	%	PValue	Genes	Fold Enrichment	Bonferroni	Benjamini	FDR
GOTERM_BP_ALL	GO:0007049~cell cycle	7	0.0522	0.519595	209408_at, 210141_s_at, 223568_s_at, 208670_s_at, 204812_at, 207238_s_at, 200778_s_at,	1.20268	1	1	99.9999
GOTERM_BP_ALL	GO:0000074~regulation of progression through cell cycle	4	0.0299	0.663925	210141_s_at, 223568_s_at, 204812_at, 207238_s_at,	1.16806	1	1	100
GOTERM_BP_ALL	GO:0051726~regulation of cell cycle	4	0.0299	0.667715	210141_s_at, 223568_s_at, 204812_at, 207238_s_at,	1.16144	1	1	100
GOTERM_BP_ALL	GO:0022403~cell cycle phase	3	0.0224	0.672351	209408_at, 204812_at, 207238_s_at,	1.29438	1	1	100
GOTERM_BP_ALL	GO:0022402~cell cycle process	5	0.0373	0.717658	209408_at, 210141_s_at, 223568_s_at, 204812_at, 207238_s_at,	1.02537	1	1	100
Functional Group 37	Median: 0.7943719638186633	Geo: 0.7196783725466327	209408_at, 204812_at, 225878_at, 208539_x_at, 209027_s_at, 212838_at, 200778_s_at,
Category	Term	Count	%	PValue	Genes	Fold Enrichment	Bonferroni	Benjamini	FDR
GOTERM_CC_ALL	GO:0005874~microtubule	3	0.0224	0.482467	209408_at, 204812_at, 225878_at,	1.83935	1	0.999989	99.9964
GOTERM_CC_ALL	GO:0015630~microtubule cytoskeleton	3	0.0224	0.776714	209408_at, 204812_at, 225878_at,	1.05559	1	1	100
GOTERM_CC_ALL	GO:0005856~cytoskeleton	7	0.0522	0.81203	209408_at, 208539_x_at, 209027_s_at, 204812_at, 212838_at, 225878_at, 200778_s_at,	0.876416	1	1	100
GOTERM_CC_ALL	GO:0044430~cytoskeletal part	4	0.0299	0.881562	209408_at, 204812_at, 225878_at, 200778_s_at,	0.793644	1	1	100
Functional Group 38	Median: 0.7946911526970151	Geo: 0.7639897251623173	202069_s_at, 225114_at, 219079_at, 211727_s_at, 220114_s_at, 202314_at,
Category	Term	Count	%	PValue	Genes	Fold Enrichment	Bonferroni	Benjamini	FDR
GOTERM_MF_ALL	GO:0016491~oxidoreductase activity	6	0.0448	0.68431	202069_s_at, 225114_at, 219079_at, 211727_s_at, 220114_s_at, 202314_at,	1.03812	1	1	100
GOTERM_BP_ALL	GO:0006091~generation of precursor metabolites and energy	4	0.0299	0.794691	202069_s_at, 225114_at, 219079_at, 202314_at,	0.946687	1	1	100
GOTERM_BP_ALL	GO:0006118~electron transport	3	0.0224	0.819995	225114_at, 219079_at, 202314_at,	0.96	1	1	100
Functional Group 39	Median: 0.8662058517130603	Geo: 0.7913667768366872	210141_s_at, 201635_s_at, 211554_s_at, 1555754_s_at, 204516_at, 207238_s_at, 210296_s_at,
Category	Term	Count	%	PValue	Genes	Fold Enrichment	Bonferroni	Benjamini	FDR
GOTERM_BP_ALL	GO:0008219~cell death	6	0.0448	0.629644	210141_s_at, 201635_s_at, 211554_s_at, 1555754_s_at, 204516_at, 207238_s_at,	1.10504	1	1	100
GOTERM_BP_ALL	GO:0016265~death	6	0.0448	0.629644	210141_s_at, 201635_s_at, 211554_s_at, 1555754_s_at, 204516_at, 207238_s_at,	1.10504	1	1	100
GOTERM_BP_ALL	GO:0048468~cell development	7	0.0522	0.82336	210141_s_at, 201635_s_at, 211554_s_at, 1555754_s_at, 204516_at, 207238_s_at, 210296_s_at,	0.863614	1	1	100
GOTERM_BP_ALL	GO:0042981~regulation of apoptosis	3	0.0224	0.866206	210141_s_at, 211554_s_at, 207238_s_at,	0.856506	1	1	100
GOTERM_BP_ALL	GO:0043067~regulation of programmed cell death	3	0.0224	0.870315	210141_s_at, 211554_s_at, 207238_s_at,	0.847059	1	1	100
GOTERM_BP_ALL	GO:0006915~apoptosis	4	0.0299	0.886963	210141_s_at, 201635_s_at, 211554_s_at, 207238_s_at,	0.783673	1	1	100
GOTERM_BP_ALL	GO:0012501~programmed cell death	4	0.0299	0.890556	210141_s_at, 201635_s_at, 211554_s_at, 207238_s_at,	0.776738	1	1	100
Functional Group 40	Median: 0.9528797405120012	Geo: 0.862444329697285	221568_s_at, 1552535_at, 225878_at, 210141_s_at, 219079_at, 204516_at, 210385_s_at,
Category	Term	Count	%	PValue	Genes	Fold Enrichment	Bonferroni	Benjamini	FDR
GOTERM_BP_ALL	GO:0019226~transmission of nerve impulse	3	0.0224	0.660119	221568_s_at, 1552535_at, 225878_at,	1.32414	1	1	100
GOTERM_BP_ALL	GO:0007267~cell-cell signaling	4	0.0299	0.804876	210141_s_at, 221568_s_at, 1552535_at, 225878_at,	0.929501	1	1	100
GOTERM_BP_ALL	GO:0050877~neurological system process	5	0.0373	0.95288	221568_s_at, 219079_at, 204516_at, 1552535_at, 225878_at,	0.648101	1	1	100
GOTERM_BP_ALL	GO:0003008~system process	6	0.0448	0.964783	221568_s_at, 210385_s_at, 219079_at, 204516_at, 1552535_at, 225878_at,	0.630801	1	1	100
GOTERM_BP_ALL	GO:0007600~sensory perception	3	0.0224	0.97687	219079_at, 204516_at, 1552535_at,	0.538318	1	1	100
Functional Group 41	Median: 0.9227077277463793	Geo: 0.8865040015579723	229276_at, 208654_s_at, 209027_s_at, 205184_at, 1552535_at, 220114_s_at, 206762_at, 1569879_a_at, 211323_s_at, 221568_s_at, 207011_s_at, 213111_at, 204770_at, 207238_s_at, 1555536_at, 219600_s_at, 226400_at, 219618_at, 217847_s_at, 209490_s_at,
Category	Term	Count	%	PValue	Genes	Fold Enrichment	Bonferroni	Benjamini	FDR
GOTERM_CC_ALL	GO:0044459~plasma membrane part	14	0.1045	0.669311	229276_at, 208654_s_at, 209027_s_at, 205184_at, 1552535_at, 220114_s_at, 206762_at, 1569879_a_at, 211323_s_at, 221568_s_at, 207011_s_at, 213111_at, 204770_at, 207238_s_at,	0.981827	1	1	100
GOTERM_CC_ALL	GO:0005887~integral to plasma membrane	7	0.0522	0.872148	208654_s_at, 211323_s_at, 207011_s_at, 204770_at, 207238_s_at, 220114_s_at, 206762_at,	0.802561	1	1	100
GOTERM_CC_ALL	GO:0031226~intrinsic to plasma membrane	7	0.0522	0.879756	208654_s_at, 211323_s_at, 207011_s_at, 204770_at, 207238_s_at, 220114_s_at, 206762_at,	0.792386	1	1	100
GOTERM_CC_ALL	GO:0005886~plasma membrane	17	0.1269	0.96566	229276_at, 208654_s_at, 1555536_at, 209027_s_at, 205184_at, 1552535_at, 220114_s_at, 206762_at, 1569879_a_at, 219600_s_at, 211323_s_at, 221568_s_at, 207011_s_at, 226400_at, 213111_at, 204770_at, 207238_s_at,	0.732815	1	1	100
GOTERM_MF_ALL	GO:0004872~receptor activity	8	0.0597	0.980144	211323_s_at, 1555536_at, 207011_s_at, 219618_at, 217847_s_at, 207238_s_at, 220114_s_at, 209490_s_at,	0.611832	1	1	100
GOTERM_MF_ALL	GO:0004888~transmembrane receptor activity	3	0.0224	0.998597	207011_s_at, 207238_s_at, 220114_s_at,	0.34928	1	1	100
Functional Group 42	Median: 0.9618966183521502	Geo: 0.9167740716736271	210141_s_at, 213086_s_at, 202704_at, 207011_s_at, 227767_at, 205184_at, 209027_s_at, 219618_at, 207238_s_at, 222410_s_at, 230800_at, 211323_s_at, 1555536_at, 217847_s_at, 220114_s_at, 209490_s_at,
Category	Term	Count	%	PValue	Genes	Fold Enrichment	Bonferroni	Benjamini	FDR
GOTERM_BP_ALL	GO:0007166~cell surface receptor linked signal transduction	11	0.0821	0.778937	210141_s_at, 213086_s_at, 202704_at, 207011_s_at, 227767_at, 205184_at, 209027_s_at, 219618_at, 207238_s_at, 222410_s_at, 230800_at,	0.904497	1	1	100
GOTERM_MF_ALL	GO:0060089~molecular transducer activity	11	0.0821	0.961897	210141_s_at, 211323_s_at, 1555536_at, 202704_at, 207011_s_at, 205184_at, 219618_at, 217847_s_at, 207238_s_at, 220114_s_at, 209490_s_at,	0.69519	1	1	100
GOTERM_MF_ALL	GO:0004871~signal transducer activity	11	0.0821	0.961897	210141_s_at, 211323_s_at, 1555536_at, 202704_at, 207011_s_at, 205184_at, 219618_at, 217847_s_at, 207238_s_at, 220114_s_at, 209490_s_at,	0.69519	1	1	100
GOTERM_MF_ALL	GO:0004872~receptor activity	8	0.0597	0.980144	211323_s_at, 1555536_at, 207011_s_at, 219618_at, 217847_s_at, 207238_s_at, 220114_s_at, 209490_s_at,	0.611832	1	1	100
Functional Group 43	Median: 0.9532529223997119	Geo: 0.9343451671601166	211323_s_at, 211727_s_at, 206762_at, 223320_s_at, 204770_at, 221020_s_at,
Category	Term	Count	%	PValue	Genes	Fold Enrichment	Bonferroni	Benjamini	FDR
GOTERM_MF_ALL	GO:0008324~cation transmembrane transporter activity	3	0.0224	0.874437	211323_s_at, 211727_s_at, 206762_at,	0.837306	1	1	100
GOTERM_MF_ALL	GO:0022857~transmembrane transporter activity	5	0.0373	0.879394	211323_s_at, 223320_s_at, 204770_at, 211727_s_at, 206762_at,	0.790607	1	1	100
GOTERM_MF_ALL	GO:0005215~transporter activity	6	0.0448	0.946571	211323_s_at, 223320_s_at, 204770_at, 211727_s_at, 221020_s_at, 206762_at,	0.67427	1	1	100
GOTERM_MF_ALL	GO:0015075~ion transmembrane transporter activity	3	0.0224	0.959934	211323_s_at, 211727_s_at, 206762_at,	0.606	1	1	100
GOTERM_MF_ALL	GO:0022892~substrate-specific transporter activity	4	0.0299	0.972398	211323_s_at, 204770_at, 211727_s_at, 206762_at,	0.573558	1	1	100
GOTERM_MF_ALL	GO:0022891~substrate-specific transmembrane transporter activity	3	0.0224	0.979249	211323_s_at, 211727_s_at, 206762_at,	0.526384	1	1	100

## Sheet: Red
Functional Group 1	Median: 9.520229846510463E-4	Geo: 0.000408477853086044	205133_s_at, 215171_s_at, 32091_at, 226209_at, 204264_at, 213361_at, 218049_s_at, 201740_at, 225324_at, 200807_s_at, 224671_at, 201918_at, 223086_x_at, 203658_at, 203478_at, 218288_s_at, 219188_s_at, 203781_at, 222555_s_at, 201176_s_at, 207608_x_at, 202184_s_at, 202441_at, 219013_at, 210452_x_at, 216025_x_at, 216025_x_at, 201798_s_at, 203292_s_at, 243609_at,
Category	Term	Count	%	PValue	Genes	Fold Enrichment	Bonferroni	Benjamini	FDR
GOTERM_CC_ALL	GO:0044429~mitochondrial part	15	0.1087	1.52386e-05	205133_s_at, 215171_s_at, 32091_at, 226209_at, 204264_at, 213361_at, 218049_s_at, 201740_at, 225324_at, 200807_s_at, 224671_at, 201918_at, 223086_x_at, 203658_at, 203478_at,	4.0972	0.0131401	0.0131401	0.0236393
GOTERM_CC_ALL	GO:0005739~mitochondrion	19	0.1377	0.000106283	218288_s_at, 219188_s_at, 205133_s_at, 215171_s_at, 32091_at, 226209_at, 204264_at, 213361_at, 218049_s_at, 201740_at, 225324_at, 200807_s_at, 224671_at, 201918_at, 203781_at, 223086_x_at, 203658_at, 222555_s_at, 203478_at,	2.81855	0.088131	0.0182826	0.164766
GOTERM_CC_ALL	GO:0005743~mitochondrial inner membrane	10	0.0725	0.00015569	200807_s_at, 201918_at, 203658_at, 215171_s_at, 32091_at, 226209_at, 203478_at, 204264_at, 201740_at, 225324_at,	5.04791	0.126415	0.0222731	0.241273
GOTERM_CC_ALL	GO:0019866~organelle inner membrane	10	0.0725	0.000258866	200807_s_at, 201918_at, 203658_at, 215171_s_at, 32091_at, 226209_at, 203478_at, 204264_at, 201740_at, 225324_at,	4.71471	0.201264	0.0315937	0.400865
GOTERM_CC_ALL	GO:0031966~mitochondrial membrane	10	0.0725	0.000952023	200807_s_at, 201918_at, 203658_at, 215171_s_at, 32091_at, 226209_at, 203478_at, 204264_at, 201740_at, 225324_at,	3.93542	0.562531	0.0503596	1.46686
GOTERM_CC_ALL	GO:0031090~organelle membrane	21	0.1522	0.00124822	201176_s_at, 215171_s_at, 207608_x_at, 32091_at, 226209_at, 204264_at, 201740_at, 225324_at, 202184_s_at, 200807_s_at, 202441_at, 219013_at, 201918_at, 210452_x_at, 203658_at, 203478_at, 216025_x_at, 216025_x_at, 201798_s_at, 203292_s_at, 243609_at,	2.16605	0.661804	0.0617814	1.9191
GOTERM_CC_ALL	GO:0005740~mitochondrial envelope	10	0.0725	0.00133396	200807_s_at, 201918_at, 203658_at, 215171_s_at, 32091_at, 226209_at, 203478_at, 204264_at, 201740_at, 225324_at,	3.7495	0.68609	0.0623414	2.04966
GOTERM_CC_ALL	GO:0031967~organelle envelope	12	0.087	0.0017248	200807_s_at, 201918_at, 203658_at, 215171_s_at, 32091_at, 226209_at, 203478_at, 204264_at, 201798_s_at, 201740_at, 225324_at, 202184_s_at,	3.06667	0.776517	0.0758345	2.64271
GOTERM_CC_ALL	GO:0031975~envelope	12	0.087	0.00177399	200807_s_at, 201918_at, 203658_at, 215171_s_at, 32091_at, 226209_at, 203478_at, 204264_at, 201798_s_at, 201740_at, 225324_at, 202184_s_at,	3.05574	0.785875	0.0741654	2.71711
Functional Group 2	Median: 7.757107371061786E-4	Geo: 0.000862714322923262	218616_at, 205133_s_at, 201710_at, 32091_at, 226209_at, 204264_at, 201740_at, 221514_at, 202184_s_at, 200807_s_at, 202441_at, 219110_at, 219013_at, 215310_at, 203605_at, 224738_x_at, 210452_x_at, 203478_at, 216025_x_at, 243609_at, 209517_s_at, 219753_at, 201176_s_at, 215171_s_at, 207608_x_at, 222867_s_at, 200687_s_at, 224591_at, 213361_at, 218049_s_at, 225324_at, 224671_at, 201918_at, 223086_x_at…
Category	Term	Count	%	PValue	Genes	Fold Enrichment	Bonferroni	Benjamini	FDR
GOTERM_CC_ALL	GO:0044446~intracellular organelle part	43	0.3116	8.97606e-05	218616_at, 205133_s_at, 201710_at, 32091_at, 226209_at, 204264_at, 201740_at, 221514_at, 202184_s_at, 200807_s_at, 202441_at, 219110_at, 219013_at, 215310_at, 203605_at, 224738_x_at, 210452_x_at, 203478_at, 216025_x_at, 243609_at, 209517_s_at, 219753_at, 201176_s_at, 215171_s_at, 207608_x_at, 222867_s_at, 200687_s_at, 224591_at, 213361_at, 218049_s_at, 225324_at, 224671_at, 201918_at, 223086_x_at…	1.75609	0.0749576	0.0256375	0.139169
GOTERM_CC_ALL	GO:0044422~organelle part	43	0.3116	9.67436e-05	218616_at, 205133_s_at, 201710_at, 32091_at, 226209_at, 204264_at, 201740_at, 221514_at, 202184_s_at, 200807_s_at, 202441_at, 219110_at, 219013_at, 215310_at, 203605_at, 224738_x_at, 210452_x_at, 203478_at, 216025_x_at, 243609_at, 209517_s_at, 219753_at, 201176_s_at, 215171_s_at, 207608_x_at, 222867_s_at, 200687_s_at, 224591_at, 213361_at, 218049_s_at, 225324_at, 224671_at, 201918_at, 223086_x_at…	1.75058	0.0805481	0.0207755	0.149988
GOTERM_CC_ALL	GO:0044424~intracellular part	87	0.6304	0.000296556	218288_s_at, 205133_s_at, 201710_at, 32091_at, 204264_at, 222599_s_at, 1559261_a_at, 201648_at, 203605_at, 216034_at, 218103_at, 210452_x_at, 203732_at, 224738_x_at, 220291_at, 52169_at, 209517_s_at, 202623_at, 219753_at, 205189_s_at, 201632_at, 222867_s_at, 224591_at, 213136_at, 225324_at, 229813_x_at, 224671_at, 201918_at, 223086_x_at, 200683_s_at, 221571_at, 219539_at, 223430_at, 222555_s_at, …	1.25464	0.226979	0.0316688	0.459104
GOTERM_CC_ALL	GO:0043231~intracellular membrane-bound organelle	68	0.4928	0.00071525	218288_s_at, 205133_s_at, 201710_at, 32091_at, 204264_at, 222599_s_at, 203605_at, 216034_at, 210452_x_at, 218103_at, 203732_at, 224738_x_at, 52169_at, 202623_at, 209517_s_at, 219753_at, 205189_s_at, 222867_s_at, 224591_at, 225324_at, 229813_x_at, 224671_at, 201918_at, 223086_x_at, 223430_at, 219539_at, 222555_s_at, 216025_x_at, 201798_s_at, 203292_s_at, 214427_at, 209503_s_at, 218616_at, 226209_a…	1.35088	0.462625	0.0548956	1.10393
GOTERM_CC_ALL	GO:0043227~membrane-bound organelle	68	0.4928	0.00072525	218288_s_at, 205133_s_at, 201710_at, 32091_at, 204264_at, 222599_s_at, 203605_at, 216034_at, 210452_x_at, 218103_at, 203732_at, 224738_x_at, 52169_at, 202623_at, 209517_s_at, 219753_at, 205189_s_at, 222867_s_at, 224591_at, 225324_at, 229813_x_at, 224671_at, 201918_at, 223086_x_at, 223430_at, 219539_at, 222555_s_at, 216025_x_at, 201798_s_at, 203292_s_at, 214427_at, 209503_s_at, 218616_at, 226209_a…	1.35032	0.467273	0.0511255	1.11929
GOTERM_CC_ALL	GO:0005737~cytoplasm	61	0.442	0.000775711	218288_s_at, 205133_s_at, 32091_at, 204264_at, 1559261_a_at, 203605_at, 210452_x_at, 203732_at, 224738_x_at, 220291_at, 52169_at, 202623_at, 205189_s_at, 201632_at, 225324_at, 213136_at, 229813_x_at, 224671_at, 201918_at, 223086_x_at, 221571_at, 223430_at, 219539_at, 222555_s_at, 1562981_at, 206807_s_at, 224777_s_at, 216025_x_at, 203292_s_at, 209503_s_at, 226209_at, 218771_at, 202395_at, 209452_s…	1.40122	0.490119	0.0439119	1.19673
GOTERM_CC_ALL	GO:0044464~cell part	111	0.8043	0.00249456	218288_s_at, 205133_s_at, 201710_at, 206299_at, 204264_at, 234403_at, 226077_at, 201648_at, 237799_at, 203605_at, 210452_x_at, 220291_at, 238980_x_at, 1568879_a_at, 202623_at, 205189_s_at, 201632_at, 210569_s_at, 209195_s_at, 224591_at, 225324_at, 213136_at, 229813_x_at, 224671_at, 221571_at, 223430_at, 1562981_at, 224777_s_at, 216025_x_at, 203292_s_at, 214427_at, 209503_s_at, 213485_s_at, 218771…	1.0558	0.885592	0.0980871	3.80091
GOTERM_CC_ALL	GO:0005623~cell	111	0.8043	0.00251297	218288_s_at, 205133_s_at, 201710_at, 206299_at, 204264_at, 234403_at, 226077_at, 201648_at, 237799_at, 203605_at, 210452_x_at, 220291_at, 238980_x_at, 1568879_a_at, 202623_at, 205189_s_at, 201632_at, 210569_s_at, 209195_s_at, 224591_at, 225324_at, 213136_at, 229813_x_at, 224671_at, 221571_at, 223430_at, 1562981_at, 224777_s_at, 216025_x_at, 203292_s_at, 214427_at, 209503_s_at, 213485_s_at, 218771…	1.05573	0.88741	0.0945042	3.82844
GOTERM_CC_ALL	GO:0005622~intracellular	88	0.6377	0.00255849	218288_s_at, 205133_s_at, 201710_at, 32091_at, 204264_at, 222599_s_at, 1559261_a_at, 201648_at, 203605_at, 216034_at, 218103_at, 210452_x_at, 203732_at, 224738_x_at, 220291_at, 52169_at, 209517_s_at, 202623_at, 219753_at, 205189_s_at, 201632_at, 222867_s_at, 224591_at, 213136_at, 225324_at, 229813_x_at, 224671_at, 201918_at, 223086_x_at, 200683_s_at, 221571_at, 219539_at, 223430_at, 222555_s_at, …	1.19227	0.891782	0.0921524	3.89651
GOTERM_CC_ALL	GO:0043229~intracellular organelle	73	0.529	0.00341594	218288_s_at, 205133_s_at, 201710_at, 32091_at, 204264_at, 222599_s_at, 201648_at, 203605_at, 216034_at, 210452_x_at, 218103_at, 203732_at, 224738_x_at, 220291_at, 52169_at, 202623_at, 209517_s_at, 219753_at, 205189_s_at, 222867_s_at, 224591_at, 225324_at, 229813_x_at, 224671_at, 201918_at, 223086_x_at, 219539_at, 223430_at, 222555_s_at, 206807_s_at, 216025_x_at, 201798_s_at, 203292_s_at, 214427_a…	1.25826	0.948702	0.116403	5.17028
GOTERM_CC_ALL	GO:0043226~organelle	73	0.529	0.00347059	218288_s_at, 205133_s_at, 201710_at, 32091_at, 204264_at, 222599_s_at, 201648_at, 203605_at, 216034_at, 210452_x_at, 218103_at, 203732_at, 224738_x_at, 220291_at, 52169_at, 202623_at, 209517_s_at, 219753_at, 205189_s_at, 222867_s_at, 224591_at, 225324_at, 229813_x_at, 224671_at, 201918_at, 223086_x_at, 219539_at, 223430_at, 222555_s_at, 206807_s_at, 216025_x_at, 201798_s_at, 203292_s_at, 214427_a…	1.25766	0.951087	0.113708	5.25093
Functional Group 3	Median: 0.004327307175223326	Geo: 0.007870033553560443	219753_at, 215310_at, 201176_s_at, 205189_s_at, 201632_at, 213203_at, 219539_at, 200687_s_at, 224738_x_at, 224591_at, 1559261_a_at, 239377_at,
Category	Term	Count	%	PValue	Genes	Fold Enrichment	Bonferroni	Benjamini	FDR
GOTERM_BP_ALL	GO:0022607~cellular component assembly	12	0.087	0.00232815	219753_at, 215310_at, 201176_s_at, 205189_s_at, 201632_at, 213203_at, 219539_at, 200687_s_at, 224738_x_at, 224591_at, 1559261_a_at, 239377_at,	2.94403	0.999995	0.999995	4.36096
GOTERM_BP_ALL	GO:0065003~macromolecular complex assembly	11	0.0797	0.00432731	215310_at, 201176_s_at, 205189_s_at, 201632_at, 213203_at, 219539_at, 200687_s_at, 224738_x_at, 224591_at, 1559261_a_at, 239377_at,	2.9011	1	0.996641	7.96124
GOTERM_BP_ALL	GO:0006461~protein complex assembly	6	0.0435	0.0483839	215310_at, 201176_s_at, 205189_s_at, 200687_s_at, 224738_x_at, 1559261_a_at,	3.00391	1	0.999936	61.2763
Functional Group 4	Median: 0.011709943469590256	Geo: 0.010467070711564925	200687_s_at, 218049_s_at, 221514_at, 224671_at, 219110_at, 203781_at, 223086_x_at, 203605_at, 224738_x_at, 219539_at, 222555_s_at, 219119_at, 203721_s_at, 218616_at, 218103_at, 229813_x_at, 221929_at, 239377_at,
Category	Term	Count	%	PValue	Genes	Fold Enrichment	Bonferroni	Benjamini	FDR
GOTERM_CC_ALL	GO:0030529~ribonucleoprotein complex	13	0.0942	0.000730043	200687_s_at, 218049_s_at, 221514_at, 224671_at, 219110_at, 203781_at, 223086_x_at, 203605_at, 224738_x_at, 219539_at, 222555_s_at, 219119_at, 203721_s_at,	3.18001	0.469486	0.0475924	1.12664
GOTERM_BP_ALL	GO:0006396~RNA processing	9	0.0652	0.0117099	219110_at, 218616_at, 219539_at, 218103_at, 222555_s_at, 200687_s_at, 219119_at, 221514_at, 203721_s_at,	2.9086	1	0.994243	20.1748
GOTERM_MF_ALL	GO:0003723~RNA binding	9	0.0652	0.134144	229813_x_at, 219110_at, 221929_at, 203605_at, 222555_s_at, 200687_s_at, 219119_at, 239377_at, 203721_s_at,	1.76352	1	1	92.4351
Functional Group 5	Median: 0.017464895874345774	Geo: 0.01060150465737741	218616_at, 205133_s_at, 222867_s_at, 213361_at, 218049_s_at, 221514_at, 200807_s_at, 219110_at, 224671_at, 223086_x_at, 203605_at, 219539_at, 227075_at, 203721_s_at, 214427_at, 204831_at, 209517_s_at, 219753_at, 200687_s_at, 202184_s_at, 201798_s_at,
Category	Term	Count	%	PValue	Genes	Fold Enrichment	Bonferroni	Benjamini	FDR
GOTERM_CC_ALL	GO:0031974~membrane-enclosed lumen	17	0.1232	0.00069785	218616_at, 205133_s_at, 222867_s_at, 213361_at, 218049_s_at, 221514_at, 200807_s_at, 219110_at, 224671_at, 223086_x_at, 203605_at, 219539_at, 227075_at, 203721_s_at, 214427_at, 204831_at, 209517_s_at,	2.60016	0.454442	0.0651108	1.07721
GOTERM_CC_ALL	GO:0043233~organelle lumen	17	0.1232	0.00069785	218616_at, 205133_s_at, 222867_s_at, 213361_at, 218049_s_at, 221514_at, 200807_s_at, 219110_at, 224671_at, 223086_x_at, 203605_at, 219539_at, 227075_at, 203721_s_at, 214427_at, 204831_at, 209517_s_at,	2.60016	0.454442	0.0651108	1.07721
GOTERM_CC_ALL	GO:0044428~nuclear part	16	0.1159	0.00646809	219753_at, 218616_at, 200687_s_at, 222867_s_at, 221514_at, 202184_s_at, 200807_s_at, 219110_at, 203605_at, 219539_at, 227075_at, 201798_s_at, 203721_s_at, 214427_at, 204831_at, 209517_s_at,	2.15428	0.996421	0.18222	9.57733
GOTERM_CC_ALL	GO:0031981~nuclear lumen	11	0.0797	0.0174649	219110_at, 218616_at, 203605_at, 219539_at, 222867_s_at, 227075_at, 221514_at, 203721_s_at, 214427_at, 204831_at, 209517_s_at,	2.35594	1	0.379929	23.9176
GOTERM_CC_ALL	GO:0016591~DNA-directed RNA polymerase II, holoenzyme	4	0.029	0.0268626	218616_at, 222867_s_at, 227075_at, 204831_at,	6.14434	1	0.51141	34.4568
GOTERM_CC_ALL	GO:0044451~nucleoplasm part	7	0.0507	0.0773813	218616_at, 203605_at, 219539_at, 222867_s_at, 227075_at, 204831_at, 209517_s_at,	2.33643	1	0.781231	71.336
GOTERM_CC_ALL	GO:0005654~nucleoplasm	7	0.0507	0.13162	218616_at, 203605_at, 219539_at, 222867_s_at, 227075_at, 204831_at, 209517_s_at,	2.01205	1	0.913702	88.8027
Functional Group 6	Median: 0.011709943469590256	Geo: 0.012597708875973945	219110_at, 201632_at, 219539_at, 218103_at, 221514_at, 239377_at, 203721_s_at, 218616_at, 222555_s_at, 200687_s_at, 219119_at, 227075_at, 214427_at,
Category	Term	Count	%	PValue	Genes	Fold Enrichment	Bonferroni	Benjamini	FDR
GOTERM_BP_ALL	GO:0022613~ribonucleoprotein complex biogenesis and assembly	7	0.0507	0.00244587	219110_at, 201632_at, 219539_at, 218103_at, 221514_at, 239377_at, 203721_s_at,	5.09284	0.999997	0.998393	4.57661
GOTERM_BP_ALL	GO:0006364~rRNA processing	4	0.029	0.00907487	219110_at, 218103_at, 221514_at, 203721_s_at,	9.23077	1	0.995116	16.0034
GOTERM_BP_ALL	GO:0016072~rRNA metabolic process	4	0.029	0.0102848	219110_at, 218103_at, 221514_at, 203721_s_at,	8.81745	1	0.995624	17.9438
GOTERM_BP_ALL	GO:0006396~RNA processing	9	0.0652	0.0117099	219110_at, 218616_at, 219539_at, 218103_at, 222555_s_at, 200687_s_at, 219119_at, 221514_at, 203721_s_at,	2.9086	1	0.994243	20.1748
GOTERM_BP_ALL	GO:0042254~ribosome biogenesis and assembly	4	0.029	0.0232507	219110_at, 218103_at, 221514_at, 203721_s_at,	6.49197	1	0.999304	36.2394
GOTERM_CC_ALL	GO:0005730~nucleolus	5	0.0362	0.0284262	219110_at, 227075_at, 221514_at, 203721_s_at, 214427_at,	4.30289	1	0.521079	36.0718
GOTERM_CC_ALL	GO:0044452~nucleolar part	3	0.0217	0.028501	219110_at, 221514_at, 203721_s_at,	11.2781	1	0.511831	36.1481
Functional Group 7	Median: 0.018325279450042926	Geo: 0.020410624546069147	210452_x_at, 207608_x_at, 1562981_at, 216025_x_at, 216025_x_at, 203187_at, 243609_at, 208847_s_at, 218103_at, 226209_at, 203478_at, 201740_at, 227075_at, 201900_s_at, 201563_at, 202441_at, 219013_at, 201176_s_at, 201798_s_at, 202184_s_at, 219110_at, 201632_at, 202395_at, 205754_at,
Category	Term	Count	%	PValue	Genes	Fold Enrichment	Bonferroni	Benjamini	FDR
GOTERM_MF_ALL	GO:0020037~heme binding	7	0.0507	0.000489534	210452_x_at, 207608_x_at, 1562981_at, 216025_x_at, 216025_x_at, 203187_at, 243609_at,	6.97861	0.755667	0.5057	0.87379
GOTERM_MF_ALL	GO:0046906~tetrapyrrole binding	7	0.0507	0.000489534	210452_x_at, 207608_x_at, 1562981_at, 216025_x_at, 216025_x_at, 203187_at, 243609_at,	6.97861	0.755667	0.5057	0.87379
GOTERM_MF_ALL	GO:0016712~oxidoreductase activity, acting on paired donors, with incorporation or reduction of molecular oxygen, reduced flavin or flavoprotein as one donor, and incorporation of one atom of oxygen	4	0.029	0.00139134	207608_x_at, 216025_x_at, 216025_x_at, 243609_at,	17.8846	0.981814	0.737024	2.46463
GOTERM_MF_ALL	GO:0019825~oxygen binding	4	0.029	0.00261452	207608_x_at, 1562981_at, 216025_x_at, 243609_at,	14.3949	0.999466	0.84796	4.58388
KEGG_PATHWAY	hsa00591:Linoleic acid metabolism	4	0.029	0.00324826	207608_x_at, 216025_x_at, 216025_x_at, 243609_at,	12.8476	0.480019	0.480019	3.99915
KEGG_PATHWAY	hsa00980:Metabolism of xenobiotics by cytochrome P450	5	0.0362	0.00366106	208847_s_at, 207608_x_at, 216025_x_at, 216025_x_at, 243609_at,	7.55739	0.52156	0.308306	4.4967
GOTERM_BP_ALL	GO:0006118~electron transport	10	0.0725	0.0049323	218103_at, 210452_x_at, 207608_x_at, 226209_at, 203478_at, 216025_x_at, 216025_x_at, 203187_at, 201740_at, 243609_at,	3.07692	1	0.99446	9.0252
GOTERM_MF_ALL	GO:0005506~iron ion binding	8	0.058	0.00615919	210452_x_at, 207608_x_at, 1562981_at, 216025_x_at, 216025_x_at, 227075_at, 203187_at, 243609_at,	3.65444	1	0.948362	10.4824
GOTERM_MF_ALL	GO:0004497~monooxygenase activity	5	0.0362	0.00899141	210452_x_at, 207608_x_at, 216025_x_at, 216025_x_at, 243609_at,	6.09702	1	0.961198	14.9462
GOTERM_BP_ALL	GO:0006091~generation of precursor metabolites and energy	11	0.0797	0.0117108	218103_at, 210452_x_at, 207608_x_at, 226209_at, 203478_at, 216025_x_at, 216025_x_at, 227075_at, 203187_at, 201740_at, 243609_at,	2.50326	1	0.991442	20.1762
GOTERM_MF_ALL	GO:0016705~oxidoreductase activity, acting on paired donors, with incorporation or reduction of molecular oxygen	5	0.0362	0.0117862	210452_x_at, 207608_x_at, 216025_x_at, 216025_x_at, 243609_at,	5.6316	1	0.967032	19.1443
GOTERM_MF_ALL	GO:0016709~oxidoreductase activity, acting on paired donors, with incorporation or reduction of molecular oxygen, NADH or NADPH as one donor, and incorporation of one atom of oxygen	3	0.0217	0.0183253	210452_x_at, 216025_x_at, 216025_x_at,	14.2788	1	0.992085	28.2153
GOTERM_MF_ALL	GO:0016491~oxidoreductase activity	13	0.0942	0.0229877	207608_x_at, 226209_at, 201900_s_at, 201740_at, 201563_at, 208847_s_at, 210452_x_at, 218103_at, 203478_at, 216025_x_at, 216025_x_at, 203187_at, 243609_at,	2.05366	1	0.996218	34.0867
GOTERM_CC_ALL	GO:0005792~microsome	5	0.0362	0.0335728	210452_x_at, 207608_x_at, 216025_x_at, 216025_x_at, 243609_at,	4.0816	1	0.551176	41.1283
GOTERM_CC_ALL	GO:0042598~vesicular fraction	5	0.0362	0.0366523	210452_x_at, 207608_x_at, 216025_x_at, 216025_x_at, 243609_at,	3.96822	1	0.546397	43.9724
KEGG_PATHWAY	hsa00590:Arachidonic acid metabolism	3	0.0217	0.0952562	210452_x_at, 216025_x_at, 216025_x_at,	5.60621	1	0.993462	71.5129
GOTERM_CC_ALL	GO:0005789~endoplasmic reticulum membrane	6	0.0435	0.184767	202441_at, 210452_x_at, 207608_x_at, 216025_x_at, 216025_x_at, 243609_at,	1.97043	1	0.966956	95.7968
GOTERM_CC_ALL	GO:0042175~nuclear envelope-endoplasmic reticulum network	6	0.0435	0.195505	202441_at, 210452_x_at, 207608_x_at, 216025_x_at, 216025_x_at, 243609_at,	1.93048	1	0.969705	96.5783
GOTERM_CC_ALL	GO:0012505~endomembrane system	10	0.0725	0.221848	202441_at, 219013_at, 201176_s_at, 210452_x_at, 207608_x_at, 216025_x_at, 216025_x_at, 201798_s_at, 243609_at, 202184_s_at,	1.48808	1	0.98091	97.9586
GOTERM_CC_ALL	GO:0044432~endoplasmic reticulum part	6	0.0435	0.258702	202441_at, 210452_x_at, 207608_x_at, 216025_x_at, 216025_x_at, 243609_at,	1.73509	1	0.989523	99.0384
GOTERM_CC_ALL	GO:0005624~membrane fraction	8	0.058	0.263502	219110_at, 201632_at, 210452_x_at, 207608_x_at, 216025_x_at, 216025_x_at, 201740_at, 243609_at,	1.52583	1	0.989716	99.1306
GOTERM_CC_ALL	GO:0005783~endoplasmic reticulum	8	0.058	0.350159	202441_at, 201176_s_at, 210452_x_at, 207608_x_at, 216025_x_at, 202395_at, 216025_x_at, 243609_at,	1.38192	1	0.997831	99.8753
GOTERM_CC_ALL	GO:0000267~cell fraction	9	0.0652	0.362635	219110_at, 201632_at, 210452_x_at, 207608_x_at, 205754_at, 216025_x_at, 216025_x_at, 201740_at, 243609_at,	1.32138	1	0.998174	99.9077
Functional Group 8	Median: 0.059793450202608206	Geo: 0.03876403078327314	200807_s_at, 201176_s_at, 203605_at, 215171_s_at, 205754_at, 52169_at, 1559261_a_at, 209452_s_at, 202184_s_at, 222388_s_at, 202395_at, 203292_s_at, 201918_at, 213485_s_at, 1559864_at, 32091_at, 219110_at, 237799_at, 203658_at, 218103_at, 1562981_at, 210430_x_at, 227075_at, 204264_at, 208640_at, 203187_at, 211174_s_at, 224738_x_at, 1568879_a_at,
Category	Term	Count	%	PValue	Genes	Fold Enrichment	Bonferroni	Benjamini	FDR
GOTERM_BP_ALL	GO:0006886~intracellular protein transport	9	0.0652	0.00586666	200807_s_at, 201176_s_at, 203605_at, 215171_s_at, 205754_at, 52169_at, 1559261_a_at, 209452_s_at, 202184_s_at,	3.28205	1	0.987921	10.6455
GOTERM_BP_ALL	GO:0015031~protein transport	12	0.087	0.0069845	200807_s_at, 222388_s_at, 201176_s_at, 203605_at, 215171_s_at, 205754_at, 202395_at, 52169_at, 1559261_a_at, 209452_s_at, 203292_s_at, 202184_s_at,	2.54277	1	0.98998	12.5481
GOTERM_BP_ALL	GO:0045184~establishment of protein localization	12	0.087	0.0112013	200807_s_at, 222388_s_at, 201176_s_at, 203605_at, 215171_s_at, 205754_at, 202395_at, 52169_at, 1559261_a_at, 209452_s_at, 203292_s_at, 202184_s_at,	2.37894	1	0.995394	19.3852
GOTERM_BP_ALL	GO:0008104~protein localization	12	0.087	0.0167237	200807_s_at, 222388_s_at, 201176_s_at, 203605_at, 215171_s_at, 205754_at, 202395_at, 52169_at, 1559261_a_at, 209452_s_at, 203292_s_at, 202184_s_at,	2.24343	1	0.998217	27.5757
GOTERM_BP_ALL	GO:0046907~intracellular transport	11	0.0797	0.0214116	200807_s_at, 222388_s_at, 201918_at, 201176_s_at, 203605_at, 215171_s_at, 205754_at, 52169_at, 1559261_a_at, 209452_s_at, 202184_s_at,	2.27537	1	0.99949	33.9032
GOTERM_BP_ALL	GO:0033036~macromolecule localization	12	0.087	0.0250326	200807_s_at, 222388_s_at, 201176_s_at, 203605_at, 215171_s_at, 205754_at, 202395_at, 52169_at, 1559261_a_at, 209452_s_at, 203292_s_at, 202184_s_at,	2.10989	1	0.999389	38.4281
GOTERM_BP_ALL	GO:0006605~protein targeting	5	0.0362	0.0597935	200807_s_at, 203605_at, 215171_s_at, 205754_at, 52169_at,	3.37197	1	0.999986	69.2557
GOTERM_BP_ALL	GO:0051649~establishment of cellular localization	11	0.0797	0.0710667	200807_s_at, 222388_s_at, 201918_at, 201176_s_at, 203605_at, 215171_s_at, 205754_at, 52169_at, 1559261_a_at, 209452_s_at, 202184_s_at,	1.84406	1	0.999994	75.591
GOTERM_BP_ALL	GO:0051641~cellular localization	11	0.0797	0.0821602	200807_s_at, 222388_s_at, 201918_at, 201176_s_at, 203605_at, 215171_s_at, 205754_at, 52169_at, 1559261_a_at, 209452_s_at, 202184_s_at,	1.79317	1	0.999997	80.6029
GOTERM_MF_ALL	GO:0005215~transporter activity	15	0.1087	0.101672	213485_s_at, 201176_s_at, 215171_s_at, 1559864_at, 32091_at, 1559261_a_at, 202184_s_at, 219110_at, 237799_at, 201918_at, 203658_at, 218103_at, 1562981_at, 210430_x_at, 227075_at,	1.53909	1	0.999999	85.365
GOTERM_BP_ALL	GO:0006810~transport	24	0.1739	0.127032	213485_s_at, 222388_s_at, 201176_s_at, 215171_s_at, 32091_at, 1559864_at, 205754_at, 204264_at, 202395_at, 1559261_a_at, 209452_s_at, 202184_s_at, 200807_s_at, 237799_at, 201918_at, 203605_at, 208640_at, 203658_at, 1562981_at, 210430_x_at, 52169_at, 227075_at, 203187_at, 203292_s_at,	1.31428	1	1	92.5646
GOTERM_BP_ALL	GO:0051179~localization	27	0.1957	0.146656	213485_s_at, 1559864_at, 32091_at, 204264_at, 202395_at, 209452_s_at, 1559261_a_at, 202184_s_at, 200807_s_at, 237799_at, 203605_at, 211174_s_at, 210430_x_at, 224738_x_at, 203187_at, 52169_at, 1568879_a_at, 222388_s_at, 201176_s_at, 215171_s_at, 205754_at, 201918_at, 208640_at, 203658_at, 1562981_at, 227075_at, 203292_s_at,	1.26153	1	1	95.187
GOTERM_BP_ALL	GO:0051234~establishment of localization	24	0.1739	0.164021	213485_s_at, 222388_s_at, 201176_s_at, 215171_s_at, 32091_at, 1559864_at, 205754_at, 204264_at, 202395_at, 1559261_a_at, 209452_s_at, 202184_s_at, 200807_s_at, 237799_at, 201918_at, 203605_at, 208640_at, 203658_at, 1562981_at, 210430_x_at, 52169_at, 227075_at, 203187_at, 203292_s_at,	1.27138	1	1	96.7521
Functional Group 9	Median: 0.04539916864046363	Geo: 0.04901507689229097	224671_at, 223086_x_at, 218049_s_at, 200807_s_at, 205133_s_at, 213361_at, 224738_x_at, 201632_at, 209195_s_at, 218771_at, 201900_s_at, 204203_at, 203781_at, 207992_s_at, 1562981_at, 239377_at, 227075_at, 225324_at, 206807_s_at, 1568879_a_at,
Category	Term	Count	%	PValue	Genes	Fold Enrichment	Bonferroni	Benjamini	FDR
GOTERM_CC_ALL	GO:0005762~mitochondrial large ribosomal subunit	3	0.0217	0.00605902	224671_at, 223086_x_at, 218049_s_at,	25.2099	0.994883	0.183635	8.998
GOTERM_CC_ALL	GO:0000315~organellar large ribosomal subunit	3	0.0217	0.00605902	224671_at, 223086_x_at, 218049_s_at,	25.2099	0.994883	0.183635	8.998
GOTERM_CC_ALL	GO:0005759~mitochondrial matrix	6	0.0435	0.00677791	200807_s_at, 224671_at, 223086_x_at, 205133_s_at, 213361_at, 218049_s_at,	5.01249	0.997269	0.178625	10.0138
GOTERM_CC_ALL	GO:0031980~mitochondrial lumen	6	0.0435	0.00677791	200807_s_at, 224671_at, 223086_x_at, 205133_s_at, 213361_at, 218049_s_at,	5.01249	0.997269	0.178625	10.0138
GOTERM_CC_ALL	GO:0015934~large ribosomal subunit	4	0.029	0.0152805	224671_at, 223086_x_at, 224738_x_at, 218049_s_at,	7.61898	0.999998	0.350243	21.2506
GOTERM_BP_ALL	GO:0044249~cellular biosynthetic process	14	0.1014	0.0451297	201632_at, 209195_s_at, 218771_at, 201900_s_at, 218049_s_at, 204203_at, 224671_at, 203781_at, 207992_s_at, 223086_x_at, 224738_x_at, 1562981_at, 239377_at, 227075_at,	1.78866	1	0.999911	58.663
GOTERM_CC_ALL	GO:0005761~mitochondrial ribosome	3	0.0217	0.0453992	224671_at, 223086_x_at, 218049_s_at,	8.74628	1	0.617189	51.3654
GOTERM_CC_ALL	GO:0000313~organellar ribosome	3	0.0217	0.0453992	224671_at, 223086_x_at, 218049_s_at,	8.74628	1	0.617189	51.3654
GOTERM_CC_ALL	GO:0033279~ribosomal subunit	4	0.029	0.074853	224671_at, 223086_x_at, 224738_x_at, 218049_s_at,	4.05265	1	0.777032	70.0928
GOTERM_BP_ALL	GO:0006412~translation	8	0.058	0.129554	224671_at, 203781_at, 223086_x_at, 201632_at, 224738_x_at, 218049_s_at, 239377_at, 204203_at,	1.87844	1	1	92.9649
GOTERM_BP_ALL	GO:0009058~biosynthetic process	15	0.1087	0.144564	201632_at, 209195_s_at, 218771_at, 201900_s_at, 218049_s_at, 204203_at, 225324_at, 224671_at, 203781_at, 207992_s_at, 223086_x_at, 224738_x_at, 1562981_at, 239377_at, 227075_at,	1.44513	1	1	94.9562
GOTERM_MF_ALL	GO:0003735~structural constituent of ribosome	5	0.0362	0.150888	224671_at, 203781_at, 223086_x_at, 224738_x_at, 218049_s_at,	2.41091	1	1	94.669
GOTERM_CC_ALL	GO:0005840~ribosome	5	0.0362	0.192177	224671_at, 203781_at, 223086_x_at, 224738_x_at, 218049_s_at,	2.18434	1	0.969655	96.352
GOTERM_BP_ALL	GO:0009059~macromolecule biosynthetic process	8	0.058	0.413934	224671_at, 203781_at, 223086_x_at, 201632_at, 224738_x_at, 218049_s_at, 239377_at, 204203_at,	1.29413	1	1	99.9964
GOTERM_MF_ALL	GO:0005198~structural molecule activity	7	0.0507	0.561366	224671_at, 203781_at, 223086_x_at, 224738_x_at, 206807_s_at, 218049_s_at, 1568879_a_at,	1.15401	1	1	100
Functional Group 10	Median: 0.05975898639868857	Geo: 0.05443095293133654	208847_s_at, 207608_x_at, 226209_at, 203478_at, 201900_s_at, 203187_at, 201740_at, 227075_at, 215171_s_at,
Category	Term	Count	%	PValue	Genes	Fold Enrichment	Bonferroni	Benjamini	FDR
GOTERM_MF_ALL	GO:0009055~electron carrier activity	7	0.0507	0.00541818	208847_s_at, 207608_x_at, 226209_at, 203478_at, 201900_s_at, 203187_at, 201740_at,	4.33964	1	0.956159	9.27858
GOTERM_CC_ALL	GO:0005747~mitochondrial respiratory chain complex I	3	0.0217	0.0358023	226209_at, 203478_at, 201740_at,	9.96669	1	0.565169	43.2005
GOTERM_CC_ALL	GO:0045271~respiratory chain complex I	3	0.0217	0.0358023	226209_at, 203478_at, 201740_at,	9.96669	1	0.565169	43.2005
GOTERM_CC_ALL	GO:0030964~NADH dehydrogenase complex (quinone)	3	0.0217	0.0358023	226209_at, 203478_at, 201740_at,	9.96669	1	0.565169	43.2005
GOTERM_BP_ALL	GO:0006120~mitochondrial electron transport, NADH to ubiquinone	3	0.0217	0.0395917	226209_at, 203478_at, 201740_at,	9.42717	1	0.999902	53.8274
GOTERM_BP_ALL	GO:0006119~oxidative phosphorylation	4	0.029	0.0421625	226209_at, 203478_at, 227075_at, 201740_at,	5.13712	1	0.99992	56.1352
GOTERM_CC_ALL	GO:0044455~mitochondrial membrane part	4	0.029	0.0458729	215171_s_at, 226209_at, 203478_at, 201740_at,	4.9689	1	0.604008	51.7385
GOTERM_MF_ALL	GO:0050136~NADH dehydrogenase (quinone) activity	3	0.0217	0.059759	226209_at, 203478_at, 201740_at,	7.50243	1	0.999947	66.8599
GOTERM_MF_ALL	GO:0008137~NADH dehydrogenase (ubiquinone) activity	3	0.0217	0.059759	226209_at, 203478_at, 201740_at,	7.50243	1	0.999947	66.8599
GOTERM_MF_ALL	GO:0003954~NADH dehydrogenase activity	3	0.0217	0.059759	226209_at, 203478_at, 201740_at,	7.50243	1	0.999947	66.8599
GOTERM_BP_ALL	GO:0042775~organelle ATP synthesis coupled electron transport	3	0.0217	0.0613196	226209_at, 203478_at, 201740_at,	7.38462	1	0.999985	70.1964
GOTERM_MF_ALL	GO:0016655~oxidoreductase activity, acting on NADH or NADPH, quinone or similar compound as acceptor	3	0.0217	0.0708082	226209_at, 203478_at, 201740_at,	6.8099	1	0.999957	73.1875
GOTERM_BP_ALL	GO:0042773~ATP synthesis coupled electron transport	3	0.0217	0.0743501	226209_at, 203478_at, 201740_at,	6.61309	1	0.999995	77.1897
GOTERM_CC_ALL	GO:0005746~mitochondrial respiratory chain	3	0.0217	0.0933964	226209_at, 203478_at, 201740_at,	5.79145	1	0.823932	78.155
GOTERM_MF_ALL	GO:0016651~oxidoreductase activity, acting on NADH or NADPH	3	0.0217	0.140745	226209_at, 203478_at, 201740_at,	4.51677	1	1	93.4047
KEGG_PATHWAY	hsa00190:Oxidative phosphorylation	3	0.0217	0.344288	226209_at, 203478_at, 201740_at,	2.40892	1	0.999995	99.4979
Functional Group 11	Median: 0.09483351211173628	Geo: 0.06484464473716013	205133_s_at, 201710_at, 1559864_at, 204264_at, 204613_at, 209111_at, 1559261_a_at, 226077_at, 201648_at, 207992_s_at, 216034_at, 210452_x_at, 218103_at, 203732_at, 224738_x_at, 220291_at, 217797_at, 52169_at, 209517_s_at, 205189_s_at, 201632_at, 221139_s_at, 222867_s_at, 209195_s_at, 224591_at, 213136_at, 225324_at, 217752_s_at, 224671_at, 223086_x_at, 200683_s_at, 219539_at, 223430_at, 222555_s_…
Category	Term	Count	%	PValue	Genes	Fold Enrichment	Bonferroni	Benjamini	FDR
GOTERM_BP_ALL	GO:0008152~metabolic process	76	0.5507	0.00389258	205133_s_at, 201710_at, 1559864_at, 204264_at, 204613_at, 209111_at, 1559261_a_at, 226077_at, 201648_at, 207992_s_at, 216034_at, 210452_x_at, 218103_at, 203732_at, 224738_x_at, 220291_at, 217797_at, 52169_at, 209517_s_at, 205189_s_at, 201632_at, 221139_s_at, 222867_s_at, 209195_s_at, 224591_at, 213136_at, 225324_at, 217752_s_at, 224671_at, 223086_x_at, 200683_s_at, 219539_at, 223430_at, 222555_s_…	1.22259	1	0.99892	7.18944
GOTERM_BP_ALL	GO:0044237~cellular metabolic process	67	0.4855	0.0224486	205133_s_at, 201710_at, 204264_at, 204613_at, 209111_at, 226077_at, 201648_at, 207992_s_at, 216034_at, 210452_x_at, 218103_at, 203732_at, 224738_x_at, 220291_at, 217797_at, 52169_at, 209517_s_at, 205189_s_at, 201632_at, 221139_s_at, 222867_s_at, 209195_s_at, 224591_at, 225324_at, 213136_at, 224671_at, 217752_s_at, 223086_x_at, 200683_s_at, 223430_at, 219539_at, 222555_s_at, 1562981_at, 239377_at,…	1.19668	1	0.999422	35.2303
GOTERM_BP_ALL	GO:0044238~primary metabolic process	64	0.4638	0.0849531	205133_s_at, 201710_at, 1559864_at, 204264_at, 204613_at, 209111_at, 1559261_a_at, 226077_at, 201648_at, 207992_s_at, 216034_at, 210452_x_at, 218103_at, 203732_at, 224738_x_at, 217797_at, 52169_at, 209517_s_at, 205189_s_at, 201632_at, 222867_s_at, 209195_s_at, 224591_at, 225324_at, 213136_at, 224671_at, 217752_s_at, 223086_x_at, 200683_s_at, 223430_at, 219539_at, 222555_s_at, 224777_s_at, 239377_…	1.14007	1	0.999997	81.7014
GOTERM_BP_ALL	GO:0009987~cellular process	93	0.6739	0.104714	205133_s_at, 201710_at, 204264_at, 204613_at, 234403_at, 209111_at, 1559261_a_at, 226077_at, 237799_at, 201648_at, 207992_s_at, 216034_at, 203605_at, 218103_at, 210452_x_at, 203732_at, 205272_s_at, 224738_x_at, 217797_at, 220291_at, 52169_at, 1568879_a_at, 209517_s_at, 219753_at, 205189_s_at, 201632_at, 221139_s_at, 210569_s_at, 222867_s_at, 209195_s_at, 224591_at, 213136_at, 225324_at, 229813_x_…	1.05901	1	1	87.9486
GOTERM_BP_ALL	GO:0043170~macromolecule metabolic process	55	0.3986	0.155648	205133_s_at, 201710_at, 209111_at, 1559261_a_at, 226077_at, 201648_at, 216034_at, 218103_at, 203732_at, 224738_x_at, 217797_at, 52169_at, 209517_s_at, 205189_s_at, 201632_at, 222867_s_at, 224591_at, 213136_at, 224671_at, 217752_s_at, 223086_x_at, 200683_s_at, 223430_at, 219539_at, 222555_s_at, 239377_at, 203292_s_at, 209503_s_at, 218616_at, 210282_at, 202395_at, 221514_at, 200807_s_at, 219110_at,…	1.1257	1	1	96.0698
GOTERM_BP_ALL	GO:0043283~biopolymer metabolic process	36	0.2609	0.614458	218616_at, 201710_at, 210282_at, 209111_at, 221514_at, 226077_at, 219110_at, 201648_at, 216034_at, 226668_at, 218103_at, 203732_at, 224738_x_at, 217797_at, 52169_at, 209517_s_at, 205189_s_at, 213203_at, 200687_s_at, 222867_s_at, 205754_at, 224591_at, 201532_at, 204203_at, 203707_at, 213136_at, 200683_s_at, 223430_at, 219539_at, 222555_s_at, 219119_at, 227075_at, 203721_s_at, 203292_s_at, 204831_a…	0.991778	1	1	100
Functional Group 12	Median: 0.0701650626867881	Geo: 0.09693872908433414	218616_at, 201384_s_at, 209111_at, 210282_at, 226077_at, 219013_at, 224858_at, 216034_at, 201563_at, 210452_x_at, 218103_at, 218249_at, 203732_at, 216025_x_at, 203187_at, 209517_s_at, 243609_at, 207608_x_at, 203707_at, 217752_s_at, 208847_s_at, 221571_at, 1562981_at, 211678_s_at, 220742_s_at, 216025_x_at, 227075_at, 203292_s_at, 204613_at, 202395_at, 1559261_a_at, 239009_at, 1554876_a_at, 209195_…
Category	Term	Count	%	PValue	Genes	Fold Enrichment	Bonferroni	Benjamini	FDR
GOTERM_MF_ALL	GO:0046914~transition metal ion binding	28	0.2029	0.0454103	218616_at, 201384_s_at, 209111_at, 210282_at, 226077_at, 219013_at, 224858_at, 216034_at, 201563_at, 210452_x_at, 218103_at, 218249_at, 203732_at, 216025_x_at, 203187_at, 209517_s_at, 243609_at, 207608_x_at, 203707_at, 217752_s_at, 208847_s_at, 221571_at, 1562981_at, 211678_s_at, 220742_s_at, 216025_x_at, 227075_at, 203292_s_at,	1.42068	1	0.999966	56.5243
GOTERM_MF_ALL	GO:0046872~metal ion binding	38	0.2754	0.0547096	218616_at, 201384_s_at, 204613_at, 202395_at, 210282_at, 209111_at, 1559261_a_at, 226077_at, 224858_at, 219013_at, 201563_at, 216034_at, 239009_at, 1554876_a_at, 210452_x_at, 218103_at, 218249_at, 203732_at, 216025_x_at, 203187_at, 243609_at, 209517_s_at, 207608_x_at, 209195_s_at, 205754_at, 203707_at, 217752_s_at, 202351_at, 208847_s_at, 221571_at, 223430_at, 1562981_at, 206807_s_at, 211678_s_at…	1.30028	1	0.999979	63.5209
GOTERM_MF_ALL	GO:0043167~ion binding	38	0.2754	0.0701651	218616_at, 201384_s_at, 204613_at, 202395_at, 210282_at, 209111_at, 1559261_a_at, 226077_at, 224858_at, 219013_at, 201563_at, 216034_at, 239009_at, 1554876_a_at, 210452_x_at, 218103_at, 218249_at, 203732_at, 216025_x_at, 203187_at, 243609_at, 209517_s_at, 207608_x_at, 209195_s_at, 205754_at, 203707_at, 217752_s_at, 202351_at, 208847_s_at, 221571_at, 223430_at, 1562981_at, 206807_s_at, 211678_s_at…	1.27515	1	0.999972	72.8529
GOTERM_MF_ALL	GO:0043169~cation binding	34	0.2464	0.109819	218616_at, 201384_s_at, 204613_at, 210282_at, 209111_at, 1559261_a_at, 226077_at, 224858_at, 219013_at, 201563_at, 216034_at, 239009_at, 1554876_a_at, 210452_x_at, 218103_at, 218249_at, 203732_at, 216025_x_at, 203187_at, 243609_at, 209517_s_at, 207608_x_at, 205754_at, 203707_at, 217752_s_at, 202351_at, 208847_s_at, 221571_at, 1562981_at, 211678_s_at, 220742_s_at, 216025_x_at, 227075_at, 203292_s_…	1.25228	1	1	87.57
GOTERM_MF_ALL	GO:0008270~zinc ion binding	18	0.1304	0.447166	218616_at, 201384_s_at, 210282_at, 209111_at, 203707_at, 226077_at, 224858_at, 217752_s_at, 201563_at, 216034_at, 208847_s_at, 221571_at, 218249_at, 203732_at, 211678_s_at, 220742_s_at, 203292_s_at, 209517_s_at,	1.10661	1	1	99.9976
Functional Group 13	Median: 0.09151833130110808	Geo: 0.11015141355859055	218100_s_at, 205133_s_at, 205754_at, 200807_s_at, 221571_at, 201710_at, 201740_at, 204203_at, 52169_at, 215310_at,
Category	Term	Count	%	PValue	Genes	Fold Enrichment	Bonferroni	Benjamini	FDR
GOTERM_BP_ALL	GO:0006919~caspase activation	3	0.0217	0.0254652	218100_s_at, 205133_s_at, 205754_at,	11.9751	1	0.999202	38.9487
GOTERM_BP_ALL	GO:0043280~positive regulation of caspase activity	3	0.0217	0.0322193	218100_s_at, 205133_s_at, 205754_at,	10.5495	1	0.999724	46.554
GOTERM_BP_ALL	GO:0043281~regulation of caspase activity	3	0.0217	0.0508618	218100_s_at, 205133_s_at, 205754_at,	8.20513	1	0.999944	63.1603
GOTERM_BP_ALL	GO:0042981~regulation of apoptosis	8	0.058	0.069704	200807_s_at, 218100_s_at, 205133_s_at, 221571_at, 201710_at, 205754_at, 201740_at, 204203_at,	2.19617	1	0.999995	74.8969
GOTERM_BP_ALL	GO:0051345~positive regulation of hydrolase activity	3	0.0217	0.0782231	218100_s_at, 205133_s_at, 205754_at,	6.4214	1	0.999997	78.9478
GOTERM_BP_ALL	GO:0008632~apoptotic program	3	0.0217	0.104814	218100_s_at, 205133_s_at, 205754_at,	5.40338	1	1	87.9743
GOTERM_BP_ALL	GO:0043085~positive regulation of catalytic activity	4	0.029	0.216153	218100_s_at, 205133_s_at, 205754_at, 52169_at,	2.47184	1	1	99.0523
GOTERM_BP_ALL	GO:0065009~regulation of a molecular function	6	0.0435	0.314415	215310_at, 218100_s_at, 205133_s_at, 205754_at, 52169_at, 204203_at,	1.59956	1	1	99.9269
GOTERM_BP_ALL	GO:0051336~regulation of hydrolase activity	3	0.0217	0.391231	218100_s_at, 205133_s_at, 205754_at,	2.20436	1	1	99.9925
GOTERM_BP_ALL	GO:0050790~regulation of catalytic activity	5	0.0362	0.414702	215310_at, 218100_s_at, 205133_s_at, 205754_at, 52169_at,	1.51324	1	1	99.9965
Functional Group 14	Median: 0.13296990305920603	Geo: 0.137853299140394	224858_at, 218249_at, 204264_at, 227075_at,
Category	Term	Count	%	PValue	Genes	Fold Enrichment	Bonferroni	Benjamini	FDR
GOTERM_MF_ALL	GO:0008415~acyltransferase activity	4	0.029	0.129946	224858_at, 218249_at, 204264_at, 227075_at,	3.17307	1	1	91.7499
GOTERM_MF_ALL	GO:0016747~transferase activity, transferring groups other than amino-acyl groups	4	0.029	0.13297	224858_at, 218249_at, 204264_at, 227075_at,	3.13932	1	1	92.249
GOTERM_MF_ALL	GO:0016746~transferase activity, transferring acyl groups	4	0.029	0.151612	224858_at, 218249_at, 204264_at, 227075_at,	2.95096	1	1	94.75
Functional Group 15	Median: 0.13127378881176854	Geo: 0.14501351395665754	200807_s_at, 218100_s_at, 205133_s_at, 221571_at, 201710_at, 205754_at, 201740_at, 204203_at, 209503_s_at, 203187_at, 201632_at, 211174_s_at, 229813_x_at, 211678_s_at, 1568879_a_at, 224591_at, 226333_at, 215310_at, 202351_at, 208640_at, 1562981_at, 206807_s_at, 209517_s_at,
Category	Term	Count	%	PValue	Genes	Fold Enrichment	Bonferroni	Benjamini	FDR
GOTERM_BP_ALL	GO:0043067~regulation of programmed cell death	9	0.0652	0.0297441	200807_s_at, 218100_s_at, 205133_s_at, 221571_at, 201710_at, 205754_at, 201740_at, 204203_at, 209503_s_at,	2.44344	1	0.999641	43.8775
GOTERM_BP_ALL	GO:0042981~regulation of apoptosis	8	0.058	0.069704	200807_s_at, 218100_s_at, 205133_s_at, 221571_at, 201710_at, 205754_at, 201740_at, 204203_at,	2.19617	1	0.999995	74.8969
GOTERM_BP_ALL	GO:0012501~programmed cell death	10	0.0725	0.0835618	200807_s_at, 218100_s_at, 205133_s_at, 221571_at, 201710_at, 205754_at, 203187_at, 201740_at, 204203_at, 209503_s_at,	1.86716	1	0.999997	81.1618
GOTERM_BP_ALL	GO:0016265~death	10	0.0725	0.106962	200807_s_at, 218100_s_at, 205133_s_at, 221571_at, 201710_at, 205754_at, 203187_at, 201740_at, 204203_at, 209503_s_at,	1.77089	1	0.999999	88.5145
GOTERM_BP_ALL	GO:0008219~cell death	10	0.0725	0.106962	200807_s_at, 218100_s_at, 205133_s_at, 221571_at, 201710_at, 205754_at, 203187_at, 201740_at, 204203_at, 209503_s_at,	1.77089	1	0.999999	88.5145
GOTERM_BP_ALL	GO:0006915~apoptosis	9	0.0652	0.155586	200807_s_at, 218100_s_at, 205133_s_at, 221571_at, 201710_at, 205754_at, 203187_at, 201740_at, 204203_at,	1.69545	1	1	96.0643
GOTERM_BP_ALL	GO:0048468~cell development	12	0.087	0.211838	200807_s_at, 218100_s_at, 201632_at, 205133_s_at, 221571_at, 201710_at, 211174_s_at, 205754_at, 203187_at, 201740_at, 204203_at, 209503_s_at,	1.42354	1	1	98.9474
GOTERM_BP_ALL	GO:0030154~cell differentiation	15	0.1087	0.345645	201632_at, 205133_s_at, 201710_at, 205754_at, 201740_at, 204203_at, 229813_x_at, 200807_s_at, 218100_s_at, 221571_at, 211174_s_at, 211678_s_at, 203187_at, 1568879_a_at, 209503_s_at,	1.20729	1	1	99.97
GOTERM_BP_ALL	GO:0048869~cellular developmental process	15	0.1087	0.345645	201632_at, 205133_s_at, 201710_at, 205754_at, 201740_at, 204203_at, 229813_x_at, 200807_s_at, 218100_s_at, 221571_at, 211174_s_at, 211678_s_at, 203187_at, 1568879_a_at, 209503_s_at,	1.20729	1	1	99.97
GOTERM_BP_ALL	GO:0032502~developmental process	23	0.1667	0.526899	201632_at, 205133_s_at, 201710_at, 205754_at, 224591_at, 201740_at, 204203_at, 200807_s_at, 229813_x_at, 226333_at, 215310_at, 202351_at, 218100_s_at, 221571_at, 208640_at, 211174_s_at, 1562981_at, 206807_s_at, 211678_s_at, 203187_at, 1568879_a_at, 209517_s_at, 209503_s_at,	1.04136	1	1	99.9999
Functional Group 16	Median: 0.16316634205631558	Geo: 0.2244448830199564	205133_s_at, 209111_at, 202395_at, 1559261_a_at, 226077_at, 200807_s_at, 201648_at, 215310_at, 224738_x_at, 226668_at, 224738_x_at, 217797_at, 52169_at, 201176_s_at, 205189_s_at, 201632_at, 200687_s_at, 205754_at, 201532_at, 218049_s_at, 204203_at, 213136_at, 224671_at, 217752_s_at, 203781_at, 223086_x_at, 200683_s_at, 208640_at, 223430_at, 220742_s_at, 239377_at, 203292_s_at, 204831_at, 209503_s…
Category	Term	Count	%	PValue	Genes	Fold Enrichment	Bonferroni	Benjamini	FDR
GOTERM_BP_ALL	GO:0019538~protein metabolic process	34	0.2464	0.0395191	205133_s_at, 209111_at, 202395_at, 1559261_a_at, 226077_at, 200807_s_at, 201648_at, 215310_at, 224738_x_at, 226668_at, 224738_x_at, 217797_at, 52169_at, 201176_s_at, 205189_s_at, 201632_at, 200687_s_at, 205754_at, 201532_at, 218049_s_at, 204203_at, 213136_at, 224671_at, 217752_s_at, 203781_at, 223086_x_at, 200683_s_at, 208640_at, 223430_at, 220742_s_at, 239377_at, 203292_s_at, 204831_at, 209503_s…	1.36048	1	0.999934	53.7606
GOTERM_BP_ALL	GO:0044260~cellular macromolecule metabolic process	30	0.2174	0.130604	205133_s_at, 209111_at, 202395_at, 226077_at, 200807_s_at, 201648_at, 215310_at, 224738_x_at, 226668_at, 224738_x_at, 217797_at, 52169_at, 201632_at, 205754_at, 201532_at, 218049_s_at, 204203_at, 213136_at, 224671_at, 217752_s_at, 203781_at, 223086_x_at, 200683_s_at, 208640_at, 223430_at, 220742_s_at, 239377_at, 203292_s_at, 204831_at, 209503_s_at,	1.25375	1	1	93.1255
GOTERM_BP_ALL	GO:0043170~macromolecule metabolic process	55	0.3986	0.155648	205133_s_at, 201710_at, 209111_at, 1559261_a_at, 226077_at, 201648_at, 216034_at, 218103_at, 203732_at, 224738_x_at, 217797_at, 52169_at, 209517_s_at, 205189_s_at, 201632_at, 222867_s_at, 224591_at, 213136_at, 224671_at, 217752_s_at, 223086_x_at, 200683_s_at, 223430_at, 219539_at, 222555_s_at, 239377_at, 203292_s_at, 209503_s_at, 218616_at, 210282_at, 202395_at, 221514_at, 200807_s_at, 219110_at,…	1.1257	1	1	96.0698
GOTERM_BP_ALL	GO:0044267~cellular protein metabolic process	29	0.2101	0.163166	205133_s_at, 209111_at, 202395_at, 226077_at, 200807_s_at, 201648_at, 215310_at, 224738_x_at, 226668_at, 217797_at, 52169_at, 201632_at, 205754_at, 201532_at, 218049_s_at, 204203_at, 213136_at, 224671_at, 217752_s_at, 203781_at, 223086_x_at, 200683_s_at, 208640_at, 223430_at, 220742_s_at, 239377_at, 203292_s_at, 204831_at, 209503_s_at,	1.23006	1	1	96.6879
GOTERM_BP_ALL	GO:0043687~post-translational protein modification	12	0.087	0.444044	201648_at, 200683_s_at, 226668_at, 223430_at, 205754_at, 217797_at, 209111_at, 52169_at, 203292_s_at, 213136_at, 204831_at, 226077_at,	1.16446	1	1	99.9987
GOTERM_BP_ALL	GO:0006464~protein modification process	12	0.087	0.677235	201648_at, 200683_s_at, 226668_at, 223430_at, 205754_at, 217797_at, 209111_at, 52169_at, 203292_s_at, 213136_at, 204831_at, 226077_at,	0.982432	1	1	100
GOTERM_BP_ALL	GO:0043412~biopolymer modification	12	0.087	0.72789	201648_at, 200683_s_at, 226668_at, 223430_at, 205754_at, 217797_at, 209111_at, 52169_at, 203292_s_at, 213136_at, 204831_at, 226077_at,	0.944224	1	1	100
Functional Group 17	Median: 0.20271196479565423	Geo: 0.23569219459095508	201563_at, 208847_s_at, 201900_s_at, 220291_at,
Category	Term	Count	%	PValue	Genes	Fold Enrichment	Bonferroni	Benjamini	FDR
GOTERM_MF_ALL	GO:0016616~oxidoreductase activity, acting on the CH-OH group of donors, NAD or NADP as acceptor	3	0.0217	0.176033	201563_at, 208847_s_at, 201900_s_at,	3.9172	1	1	96.8896
GOTERM_MF_ALL	GO:0016614~oxidoreductase activity, acting on CH-OH group of donors	3	0.0217	0.202712	201563_at, 208847_s_at, 201900_s_at,	3.56971	1	1	98.2757
GOTERM_BP_ALL	GO:0006066~alcohol metabolic process	4	0.029	0.366912	201563_at, 208847_s_at, 201900_s_at, 220291_at,	1.83469	1	1	99.9841
Functional Group 18	Median: 0.2505693186713177	Geo: 0.30790816062047466	215310_at, 239009_at, 201725_at, 201710_at, 205754_at, 214427_at, 204831_at, 219753_at, 52169_at, 208640_at, 201740_at, 209503_s_at,
Category	Term	Count	%	PValue	Genes	Fold Enrichment	Bonferroni	Benjamini	FDR
GOTERM_BP_ALL	GO:0007050~cell cycle arrest	3	0.0217	0.109099	215310_at, 239009_at, 201725_at,	5.27473	1	0.999999	89.0291
GOTERM_BP_ALL	GO:0000074~regulation of progression through cell cycle	7	0.0507	0.14186	215310_at, 239009_at, 201710_at, 205754_at, 201725_at, 214427_at, 204831_at,	1.96549	1	1	94.6424
GOTERM_BP_ALL	GO:0051726~regulation of cell cycle	7	0.0507	0.144562	215310_at, 239009_at, 201710_at, 205754_at, 201725_at, 214427_at, 204831_at,	1.95434	1	1	94.956
GOTERM_BP_ALL	GO:0022402~cell cycle process	8	0.058	0.236947	219753_at, 215310_at, 239009_at, 201710_at, 205754_at, 201725_at, 214427_at, 204831_at,	1.57749	1	1	99.4334
GOTERM_BP_ALL	GO:0007049~cell cycle	9	0.0652	0.250569	219753_at, 215310_at, 239009_at, 201710_at, 205754_at, 201725_at, 52169_at, 214427_at, 204831_at,	1.48684	1	1	99.5985
GOTERM_BP_ALL	GO:0045786~negative regulation of progression through cell cycle	3	0.0217	0.410086	215310_at, 239009_at, 201725_at,	2.11999	1	1	99.9959
GOTERM_BP_ALL	GO:0048519~negative regulation of biological process	8	0.058	0.687089	215310_at, 239009_at, 208640_at, 201710_at, 205754_at, 201725_at, 201740_at, 209503_s_at,	1.00046	1	1	100
GOTERM_BP_ALL	GO:0048523~negative regulation of cellular process	7	0.0507	0.77975	215310_at, 239009_at, 208640_at, 201710_at, 201725_at, 201740_at, 209503_s_at,	0.913292	1	1	100
GOTERM_BP_ALL	GO:0042127~regulation of cell proliferation	3	0.0217	0.852377	215310_at, 201725_at, 214427_at,	0.88793	1	1	100
Functional Group 19	Median: 0.3124856150774119	Geo: 0.3335286477481762	215310_at, 202351_at, 208640_at, 205754_at, 224738_x_at, 203187_at, 1568879_a_at, 211174_s_at, 210569_s_at,
Category	Term	Count	%	PValue	Genes	Fold Enrichment	Bonferroni	Benjamini	FDR
KEGG_PATHWAY	hsa04810:Regulation of actin cytoskeleton	6	0.0435	0.0498984	215310_at, 202351_at, 208640_at, 205754_at, 224738_x_at, 203187_at,	2.8817	0.999966	0.967596	47.3809
KEGG_PATHWAY	hsa04510:Focal adhesion	4	0.029	0.292295	202351_at, 208640_at, 203187_at, 1568879_a_at,	2.06594	1	0.999991	98.6923
GOTERM_BP_ALL	GO:0051674~localization of cell	5	0.0362	0.312486	208640_at, 211174_s_at, 224738_x_at, 203187_at, 1568879_a_at,	1.75407	1	1	99.9229
GOTERM_BP_ALL	GO:0006928~cell motility	5	0.0362	0.312486	208640_at, 211174_s_at, 224738_x_at, 203187_at, 1568879_a_at,	1.75407	1	1	99.9229
GOTERM_BP_ALL	GO:0016477~cell migration	3	0.0217	0.545227	211174_s_at, 203187_at, 1568879_a_at,	1.63497	1	1	100
GOTERM_BP_ALL	GO:0007155~cell adhesion	5	0.0362	0.768942	215310_at, 202351_at, 210569_s_at, 208640_at, 1568879_a_at,	0.954085	1	1	100
GOTERM_BP_ALL	GO:0022610~biological adhesion	5	0.0362	0.768942	215310_at, 202351_at, 210569_s_at, 208640_at, 1568879_a_at,	0.954085	1	1	100
Functional Group 20	Median: 0.41280147023155944	Geo: 0.4057465771661495	213485_s_at, 203605_at, 208640_at, 222599_s_at, 202395_at, 227075_at, 209503_s_at, 205754_at, 204613_at, 201532_at, 213136_at, 217752_s_at, 207992_s_at, 239009_at, 222555_s_at, 220291_at, 224777_s_at, 220742_s_at, 47530_at, 205133_s_at, 218771_at, 200807_s_at, 201648_at, 223430_at, 52169_at, 203292_s_at, 204831_at,
Category	Term	Count	%	PValue	Genes	Fold Enrichment	Bonferroni	Benjamini	FDR
GOTERM_MF_ALL	GO:0017111~nucleoside-triphosphatase activity	7	0.0507	0.257212	213485_s_at, 203605_at, 208640_at, 222599_s_at, 202395_at, 227075_at, 209503_s_at,	1.6214	1	1	99.5153
GOTERM_MF_ALL	GO:0016462~pyrophosphatase activity	7	0.0507	0.289395	213485_s_at, 203605_at, 208640_at, 222599_s_at, 202395_at, 227075_at, 209503_s_at,	1.55314	1	1	99.7809
GOTERM_MF_ALL	GO:0016818~hydrolase activity, acting on acid anhydrides, in phosphorus-containing anhydrides	7	0.0507	0.294066	213485_s_at, 203605_at, 208640_at, 222599_s_at, 202395_at, 227075_at, 209503_s_at,	1.54385	1	1	99.8053
GOTERM_MF_ALL	GO:0016817~hydrolase activity, acting on acid anhydrides	7	0.0507	0.303456	213485_s_at, 203605_at, 208640_at, 222599_s_at, 202395_at, 227075_at, 209503_s_at,	1.52561	1	1	99.8469
GOTERM_MF_ALL	GO:0016787~hydrolase activity	19	0.1377	0.371267	213485_s_at, 205754_at, 222599_s_at, 204613_at, 201532_at, 202395_at, 213136_at, 217752_s_at, 207992_s_at, 203605_at, 239009_at, 208640_at, 222555_s_at, 220291_at, 224777_s_at, 220742_s_at, 47530_at, 227075_at, 209503_s_at,	1.14988	1	1	99.9756
GOTERM_MF_ALL	GO:0016887~ATPase activity	4	0.029	0.454336	213485_s_at, 202395_at, 227075_at, 209503_s_at,	1.59511	1	1	99.9981
GOTERM_MF_ALL	GO:0032553~ribonucleotide binding	14	0.1014	0.542427	213485_s_at, 205133_s_at, 222599_s_at, 218771_at, 202395_at, 200807_s_at, 201648_at, 203605_at, 223430_at, 208640_at, 52169_at, 203292_s_at, 204831_at, 209503_s_at,	1.06863	1	1	99.9999
GOTERM_MF_ALL	GO:0032555~purine ribonucleotide binding	14	0.1014	0.542427	213485_s_at, 205133_s_at, 222599_s_at, 218771_at, 202395_at, 200807_s_at, 201648_at, 203605_at, 223430_at, 208640_at, 52169_at, 203292_s_at, 204831_at, 209503_s_at,	1.06863	1	1	99.9999
GOTERM_MF_ALL	GO:0042623~ATPase activity, coupled	3	0.0217	0.605167	213485_s_at, 202395_at, 227075_at,	1.46571	1	1	100
GOTERM_MF_ALL	GO:0017076~purine nucleotide binding	14	0.1014	0.606187	213485_s_at, 205133_s_at, 222599_s_at, 218771_at, 202395_at, 200807_s_at, 201648_at, 203605_at, 223430_at, 208640_at, 52169_at, 203292_s_at, 204831_at, 209503_s_at,	1.02464	1	1	100
Functional Group 21	Median: 0.5103066192659726	Geo: 0.41107220943507283	200807_s_at, 218100_s_at, 205133_s_at, 221571_at, 201710_at, 205754_at, 201740_at, 204203_at, 1562981_at, 201725_at, 214427_at, 209503_s_at,
Category	Term	Count	%	PValue	Genes	Fold Enrichment	Bonferroni	Benjamini	FDR
GOTERM_BP_ALL	GO:0042981~regulation of apoptosis	8	0.058	0.069704	200807_s_at, 218100_s_at, 205133_s_at, 221571_at, 201710_at, 205754_at, 201740_at, 204203_at,	2.19617	1	0.999995	74.8969
GOTERM_BP_ALL	GO:0006917~induction of apoptosis	3	0.0217	0.419408	221571_at, 201740_at, 204203_at,	2.08017	1	1	99.997
GOTERM_BP_ALL	GO:0012502~induction of programmed cell death	3	0.0217	0.421727	221571_at, 201740_at, 204203_at,	2.07045	1	1	99.9972
GOTERM_BP_ALL	GO:0043065~positive regulation of apoptosis	3	0.0217	0.510307	221571_at, 201740_at, 204203_at,	1.7444	1	1	99.9999
GOTERM_BP_ALL	GO:0043068~positive regulation of programmed cell death	3	0.0217	0.514504	221571_at, 201740_at, 204203_at,	1.73077	1	1	99.9999
GOTERM_BP_ALL	GO:0048518~positive regulation of biological process	7	0.0507	0.760345	221571_at, 1562981_at, 201725_at, 201740_at, 204203_at, 214427_at, 209503_s_at,	0.934761	1	1	100
GOTERM_BP_ALL	GO:0048522~positive regulation of cellular process	6	0.0435	0.805879	221571_at, 201725_at, 201740_at, 204203_at, 214427_at, 209503_s_at,	0.889713	1	1	100
Functional Group 22	Median: 0.47590675921827713	Geo: 0.4164689022548347	207992_s_at, 209195_s_at, 227075_at,
Category	Term	Count	%	PValue	Genes	Fold Enrichment	Bonferroni	Benjamini	FDR
GOTERM_BP_ALL	GO:0009165~nucleotide biosynthetic process	3	0.0217	0.301178	207992_s_at, 209195_s_at, 227075_at,	2.70169	1	1	99.8946
GOTERM_BP_ALL	GO:0009117~nucleotide metabolic process	3	0.0217	0.475907	207992_s_at, 209195_s_at, 227075_at,	1.86167	1	1	99.9996
GOTERM_BP_ALL	GO:0055086~nucleobase, nucleoside and nucleotide metabolic process	3	0.0217	0.503968	207992_s_at, 209195_s_at, 227075_at,	1.76525	1	1	99.9999
Functional Group 23	Median: 0.4440439114243525	Geo: 0.42971436008887637	201648_at, 223430_at, 205754_at, 226209_at, 203478_at, 52169_at, 227075_at, 201740_at, 213136_at, 204831_at, 200683_s_at, 226668_at, 217797_at, 209111_at, 203292_s_at, 226077_at,
Category	Term	Count	%	PValue	Genes	Fold Enrichment	Bonferroni	Benjamini	FDR
GOTERM_BP_ALL	GO:0006796~phosphate metabolic process	10	0.0725	0.258652	201648_at, 223430_at, 205754_at, 226209_at, 203478_at, 52169_at, 227075_at, 201740_at, 213136_at, 204831_at,	1.4256	1	1	99.6738
GOTERM_BP_ALL	GO:0006793~phosphorus metabolic process	10	0.0725	0.258652	201648_at, 223430_at, 205754_at, 226209_at, 203478_at, 52169_at, 227075_at, 201740_at, 213136_at, 204831_at,	1.4256	1	1	99.6738
GOTERM_BP_ALL	GO:0006512~ubiquitin cycle	6	0.0435	0.263641	200683_s_at, 226668_at, 217797_at, 209111_at, 203292_s_at, 226077_at,	1.72069	1	1	99.7133
GOTERM_BP_ALL	GO:0043687~post-translational protein modification	12	0.087	0.444044	201648_at, 200683_s_at, 226668_at, 223430_at, 205754_at, 217797_at, 209111_at, 52169_at, 203292_s_at, 213136_at, 204831_at, 226077_at,	1.16446	1	1	99.9987
GOTERM_BP_ALL	GO:0006464~protein modification process	12	0.087	0.677235	201648_at, 200683_s_at, 226668_at, 223430_at, 205754_at, 217797_at, 209111_at, 52169_at, 203292_s_at, 213136_at, 204831_at, 226077_at,	0.982432	1	1	100
GOTERM_BP_ALL	GO:0006468~protein amino acid phosphorylation	5	0.0362	0.700784	201648_at, 223430_at, 205754_at, 52169_at, 204831_at,	1.04895	1	1	100
GOTERM_BP_ALL	GO:0043412~biopolymer modification	12	0.087	0.72789	201648_at, 200683_s_at, 226668_at, 223430_at, 205754_at, 217797_at, 209111_at, 52169_at, 203292_s_at, 213136_at, 204831_at, 226077_at,	0.944224	1	1	100
Functional Group 24	Median: 0.48499336219667505	Geo: 0.4469929227943497	213485_s_at, 215171_s_at, 227075_at, 219110_at, 237799_at, 218103_at, 202184_s_at,
Category	Term	Count	%	PValue	Genes	Fold Enrichment	Bonferroni	Benjamini	FDR
GOTERM_MF_ALL	GO:0015399~primary active transmembrane transporter activity	3	0.0217	0.279563	213485_s_at, 215171_s_at, 227075_at,	2.85576	1	1	99.7197
GOTERM_MF_ALL	GO:0015405~P-P-bond-hydrolysis-driven transmembrane transporter activity	3	0.0217	0.279563	213485_s_at, 215171_s_at, 227075_at,	2.85576	1	1	99.7197
GOTERM_MF_ALL	GO:0022857~transmembrane transporter activity	7	0.0507	0.690424	213485_s_at, 219110_at, 237799_at, 218103_at, 215171_s_at, 227075_at, 202184_s_at,	1.0106	1	1	100
GOTERM_MF_ALL	GO:0022804~active transmembrane transporter activity	3	0.0217	0.739822	213485_s_at, 215171_s_at, 227075_at,	1.1379	1	1	100
Functional Group 25	Median: 0.6135679906096039	Geo: 0.45481516069980277	218288_s_at, 206299_at, 32091_at, 204264_at, 234403_at, 209111_at, 1559261_a_at, 226077_at, 237799_at, 201648_at, 203605_at, 210452_x_at, 218103_at, 205272_s_at, 220291_at, 238980_x_at, 1568879_a_at, 226361_at, 201632_at, 210569_s_at, 209195_s_at, 225324_at, 201918_at, 206807_s_at, 216025_x_at, 201798_s_at, 203292_s_at, 213485_s_at, 226209_at, 213592_at, 209452_s_at, 201740_at, 202184_s_at, 20244…
Category	Term	Count	%	PValue	Genes	Fold Enrichment	Bonferroni	Benjamini	FDR
GOTERM_CC_ALL	GO:0016020~membrane	57	0.413	0.162565	218288_s_at, 206299_at, 32091_at, 204264_at, 234403_at, 209111_at, 1559261_a_at, 226077_at, 237799_at, 201648_at, 203605_at, 210452_x_at, 218103_at, 205272_s_at, 220291_at, 238980_x_at, 1568879_a_at, 226361_at, 201632_at, 210569_s_at, 209195_s_at, 225324_at, 201918_at, 206807_s_at, 216025_x_at, 201798_s_at, 203292_s_at, 213485_s_at, 226209_at, 213592_at, 209452_s_at, 201740_at, 202184_s_at, 20244…	1.12129	1	0.951173	93.6228
GOTERM_CC_ALL	GO:0044425~membrane part	46	0.3333	0.314392	213485_s_at, 218288_s_at, 32091_at, 206299_at, 226209_at, 213592_at, 209111_at, 234403_at, 1559261_a_at, 201740_at, 209452_s_at, 202184_s_at, 226077_at, 202441_at, 224858_at, 237799_at, 219013_at, 226333_at, 215310_at, 1558511_s_at, 218103_at, 210452_x_at, 218249_at, 211174_s_at, 205272_s_at, 203478_at, 210430_x_at, 216025_x_at, 220291_at, 226361_at, 1568879_a_at, 243609_at, 201176_s_at, 210569_s…	1.08349	1	0.995748	99.7137
GOTERM_CC_ALL	GO:0016021~integral to membrane	32	0.2319	0.912744	213485_s_at, 218288_s_at, 206299_at, 32091_at, 213592_at, 234403_at, 209111_at, 209452_s_at, 1559261_a_at, 202184_s_at, 226077_at, 224858_at, 226333_at, 219013_at, 237799_at, 1558511_s_at, 218103_at, 218249_at, 211174_s_at, 210430_x_at, 205272_s_at, 220291_at, 226361_at, 210569_s_at, 215171_s_at, 209195_s_at, 225324_at, 1559584_a_at, 201918_at, 202351_at, 203658_at, 201798_s_at,	0.853348	1	1	100
GOTERM_CC_ALL	GO:0031224~intrinsic to membrane	32	0.2319	0.917262	213485_s_at, 218288_s_at, 206299_at, 32091_at, 213592_at, 234403_at, 209111_at, 209452_s_at, 1559261_a_at, 202184_s_at, 226077_at, 224858_at, 226333_at, 219013_at, 237799_at, 1558511_s_at, 218103_at, 218249_at, 211174_s_at, 210430_x_at, 205272_s_at, 220291_at, 226361_at, 210569_s_at, 215171_s_at, 209195_s_at, 225324_at, 1559584_a_at, 201918_at, 202351_at, 203658_at, 201798_s_at,	0.850016	1	1	100
Functional Group 26	Median: 0.4452530048925454	Geo: 0.4858572721206382	200683_s_at, 201532_at, 209503_s_at, 207992_s_at, 204613_at, 201900_s_at, 224777_s_at, 217752_s_at, 205754_at, 202395_at,
Category	Term	Count	%	PValue	Genes	Fold Enrichment	Bonferroni	Benjamini	FDR
GOTERM_BP_ALL	GO:0006511~ubiquitin-dependent protein catabolic process	3	0.0217	0.360056	200683_s_at, 201532_at, 209503_s_at,	2.35679	1	1	99.9804
GOTERM_BP_ALL	GO:0043632~modification-dependent macromolecule catabolic process	3	0.0217	0.364891	200683_s_at, 201532_at, 209503_s_at,	2.33198	1	1	99.9831
GOTERM_BP_ALL	GO:0019941~modification-dependent protein catabolic process	3	0.0217	0.364891	200683_s_at, 201532_at, 209503_s_at,	2.33198	1	1	99.9831
GOTERM_BP_ALL	GO:0051603~proteolysis involved in cellular protein catabolic process	3	0.0217	0.369713	200683_s_at, 201532_at, 209503_s_at,	2.30769	1	1	99.9854
GOTERM_BP_ALL	GO:0044257~cellular protein catabolic process	3	0.0217	0.374521	200683_s_at, 201532_at, 209503_s_at,	2.2839	1	1	99.9874
GOTERM_BP_ALL	GO:0009056~catabolic process	7	0.0507	0.38442	207992_s_at, 200683_s_at, 204613_at, 201532_at, 201900_s_at, 224777_s_at, 209503_s_at,	1.38585	1	1	99.9907
GOTERM_BP_ALL	GO:0030163~protein catabolic process	3	0.0217	0.506086	200683_s_at, 201532_at, 209503_s_at,	1.75824	1	1	99.9999
GOTERM_BP_ALL	GO:0044248~cellular catabolic process	5	0.0362	0.570373	207992_s_at, 200683_s_at, 201532_at, 201900_s_at, 209503_s_at,	1.23903	1	1	100
GOTERM_BP_ALL	GO:0006508~proteolysis	6	0.0435	0.634272	217752_s_at, 200683_s_at, 205754_at, 201532_at, 202395_at, 209503_s_at,	1.09945	1	1	100
GOTERM_BP_ALL	GO:0043285~biopolymer catabolic process	3	0.0217	0.671978	200683_s_at, 201532_at, 209503_s_at,	1.29555	1	1	100
GOTERM_BP_ALL	GO:0044265~cellular macromolecule catabolic process	3	0.0217	0.687362	200683_s_at, 201532_at, 209503_s_at,	1.25874	1	1	100
GOTERM_BP_ALL	GO:0009057~macromolecule catabolic process	3	0.0217	0.801793	200683_s_at, 201532_at, 209503_s_at,	1.00017	1	1	100
Functional Group 27	Median: 0.4355438532911453	Geo: 0.4897550142500567	229813_x_at, 1559864_at, 211678_s_at, 224777_s_at,
Category	Term	Count	%	PValue	Genes	Fold Enrichment	Bonferroni	Benjamini	FDR
GOTERM_BP_ALL	GO:0019953~sexual reproduction	4	0.029	0.377879	229813_x_at, 1559864_at, 211678_s_at, 224777_s_at,	1.80113	1	1	99.9886
GOTERM_BP_ALL	GO:0048232~male gamete generation	3	0.0217	0.435544	229813_x_at, 211678_s_at, 224777_s_at,	2.01399	1	1	99.9982
GOTERM_BP_ALL	GO:0007283~spermatogenesis	3	0.0217	0.435544	229813_x_at, 211678_s_at, 224777_s_at,	2.01399	1	1	99.9982
GOTERM_BP_ALL	GO:0007276~gamete generation	3	0.0217	0.553191	229813_x_at, 211678_s_at, 224777_s_at,	1.61119	1	1	100
GOTERM_BP_ALL	GO:0000003~reproduction	4	0.029	0.710562	229813_x_at, 1559864_at, 211678_s_at, 224777_s_at,	1.08797	1	1	100
Functional Group 28	Median: 0.5228271473778883	Geo: 0.5265956863429353	219539_at, 200687_s_at, 219119_at,
Category	Term	Count	%	PValue	Genes	Fold Enrichment	Bonferroni	Benjamini	FDR
GOTERM_BP_ALL	GO:0008380~RNA splicing	3	0.0217	0.45144	219539_at, 200687_s_at, 219119_at,	1.95188	1	1	99.999
GOTERM_BP_ALL	GO:0006397~mRNA processing	3	0.0217	0.522827	219539_at, 200687_s_at, 219119_at,	1.70414	1	1	99.9999
GOTERM_BP_ALL	GO:0016071~mRNA metabolic process	3	0.0217	0.618691	219539_at, 200687_s_at, 219119_at,	1.42928	1	1	100
Functional Group 29	Median: 0.5778781949421719	Geo: 0.5442541135893568	201648_at, 223430_at, 205754_at, 226209_at, 203478_at, 52169_at, 227075_at, 201740_at, 204831_at, 213136_at, 200807_s_at, 213485_s_at, 205133_s_at, 222599_s_at, 218771_at, 202395_at, 203292_s_at, 209503_s_at, 203605_at, 208640_at, 229813_x_at, 221929_at, 204264_at, 225324_at, 219013_at, 224858_at, 218103_at, 218249_at, 214427_at,
Category	Term	Count	%	PValue	Genes	Fold Enrichment	Bonferroni	Benjamini	FDR
GOTERM_BP_ALL	GO:0016310~phosphorylation	9	0.0652	0.225566	201648_at, 223430_at, 205754_at, 226209_at, 203478_at, 52169_at, 227075_at, 201740_at, 204831_at,	1.53314	1	1	99.2479
GOTERM_BP_ALL	GO:0006796~phosphate metabolic process	10	0.0725	0.258652	201648_at, 223430_at, 205754_at, 226209_at, 203478_at, 52169_at, 227075_at, 201740_at, 213136_at, 204831_at,	1.4256	1	1	99.6738
GOTERM_BP_ALL	GO:0006793~phosphorus metabolic process	10	0.0725	0.258652	201648_at, 223430_at, 205754_at, 226209_at, 203478_at, 52169_at, 227075_at, 201740_at, 213136_at, 204831_at,	1.4256	1	1	99.6738
GOTERM_MF_ALL	GO:0005524~ATP binding	12	0.087	0.469386	200807_s_at, 213485_s_at, 201648_at, 205133_s_at, 223430_at, 222599_s_at, 218771_at, 202395_at, 52169_at, 203292_s_at, 204831_at, 209503_s_at,	1.14378	1	1	99.9988
GOTERM_MF_ALL	GO:0032559~adenyl ribonucleotide binding	12	0.087	0.486043	200807_s_at, 213485_s_at, 201648_at, 205133_s_at, 223430_at, 222599_s_at, 218771_at, 202395_at, 52169_at, 203292_s_at, 204831_at, 209503_s_at,	1.12991	1	1	99.9993
GOTERM_MF_ALL	GO:0032553~ribonucleotide binding	14	0.1014	0.542427	213485_s_at, 205133_s_at, 222599_s_at, 218771_at, 202395_at, 200807_s_at, 201648_at, 203605_at, 223430_at, 208640_at, 52169_at, 203292_s_at, 204831_at, 209503_s_at,	1.06863	1	1	99.9999
GOTERM_MF_ALL	GO:0032555~purine ribonucleotide binding	14	0.1014	0.542427	213485_s_at, 205133_s_at, 222599_s_at, 218771_at, 202395_at, 200807_s_at, 201648_at, 203605_at, 223430_at, 208640_at, 52169_at, 203292_s_at, 204831_at, 209503_s_at,	1.06863	1	1	99.9999
GOTERM_MF_ALL	GO:0030554~adenyl nucleotide binding	12	0.087	0.55481	200807_s_at, 213485_s_at, 201648_at, 205133_s_at, 223430_at, 222599_s_at, 218771_at, 202395_at, 52169_at, 203292_s_at, 204831_at, 209503_s_at,	1.07503	1	1	99.9999
GOTERM_MF_ALL	GO:0000166~nucleotide binding	16	0.1159	0.600947	213485_s_at, 205133_s_at, 222599_s_at, 218771_at, 202395_at, 200807_s_at, 229813_x_at, 201648_at, 221929_at, 203605_at, 208640_at, 223430_at, 52169_at, 203292_s_at, 204831_at, 209503_s_at,	1.02021	1	1	100
GOTERM_MF_ALL	GO:0017076~purine nucleotide binding	14	0.1014	0.606187	213485_s_at, 205133_s_at, 222599_s_at, 218771_at, 202395_at, 200807_s_at, 201648_at, 203605_at, 223430_at, 208640_at, 52169_at, 203292_s_at, 204831_at, 209503_s_at,	1.02464	1	1	100
GOTERM_BP_ALL	GO:0006468~protein amino acid phosphorylation	5	0.0362	0.700784	201648_at, 223430_at, 205754_at, 52169_at, 204831_at,	1.04895	1	1	100
GOTERM_MF_ALL	GO:0016740~transferase activity	13	0.0942	0.730804	204264_at, 218771_at, 225324_at, 201648_at, 219013_at, 224858_at, 223430_at, 218103_at, 218249_at, 227075_at, 52169_at, 214427_at, 204831_at,	0.940256	1	1	100
GOTERM_MF_ALL	GO:0016773~phosphotransferase activity, alcohol group as acceptor	5	0.0362	0.801854	201648_at, 223430_at, 218771_at, 52169_at, 204831_at,	0.907428	1	1	100
GOTERM_MF_ALL	GO:0004672~protein kinase activity	4	0.029	0.845582	201648_at, 223430_at, 52169_at, 204831_at,	0.859085	1	1	100
GOTERM_MF_ALL	GO:0016772~transferase activity, transferring phosphorus-containing groups	6	0.0435	0.910096	201648_at, 223430_at, 218771_at, 52169_at, 225324_at, 204831_at,	0.742068	1	1	100
GOTERM_MF_ALL	GO:0016301~kinase activity	5	0.0362	0.916063	201648_at, 223430_at, 218771_at, 52169_at, 204831_at,	0.726121	1	1	100
Functional Group 30	Median: 0.7815896389275883	Geo: 0.5456059621637225	213485_s_at, 201176_s_at, 215171_s_at, 1559864_at, 32091_at, 1559261_a_at, 202184_s_at, 219110_at, 237799_at, 201918_at, 203658_at, 218103_at, 1562981_at, 210430_x_at, 227075_at,
Category	Term	Count	%	PValue	Genes	Fold Enrichment	Bonferroni	Benjamini	FDR
GOTERM_MF_ALL	GO:0005215~transporter activity	15	0.1087	0.101672	213485_s_at, 201176_s_at, 215171_s_at, 1559864_at, 32091_at, 1559261_a_at, 202184_s_at, 219110_at, 237799_at, 201918_at, 203658_at, 218103_at, 1562981_at, 210430_x_at, 227075_at,	1.53909	1	0.999999	85.365
GOTERM_MF_ALL	GO:0022892~substrate-specific transporter activity	9	0.0652	0.488964	219110_at, 237799_at, 201176_s_at, 218103_at, 203658_at, 215171_s_at, 1562981_at, 1559261_a_at, 227075_at,	1.17829	1	1	99.9994
GOTERM_MF_ALL	GO:0022857~transmembrane transporter activity	7	0.0507	0.690424	213485_s_at, 219110_at, 237799_at, 218103_at, 215171_s_at, 227075_at, 202184_s_at,	1.0106	1	1	100
GOTERM_MF_ALL	GO:0022891~substrate-specific transmembrane transporter activity	5	0.0362	0.872756	219110_at, 237799_at, 218103_at, 215171_s_at, 227075_at,	0.80102	1	1	100
GOTERM_MF_ALL	GO:0008324~cation transmembrane transporter activity	3	0.0217	0.904722	219110_at, 218103_at, 227075_at,	0.764497	1	1	100
GOTERM_MF_ALL	GO:0015075~ion transmembrane transporter activity	3	0.0217	0.97336	219110_at, 218103_at, 227075_at,	0.553304	1	1	100
Functional Group 31	Median: 0.5938301148503844	Geo: 0.5794884896462602	215310_at, 205189_s_at, 201632_at, 204203_at, 200807_s_at, 205133_s_at, 208640_at, 205754_at,
Category	Term	Count	%	PValue	Genes	Fold Enrichment	Bonferroni	Benjamini	FDR
GOTERM_BP_ALL	GO:0009719~response to endogenous stimulus	4	0.029	0.509817	215310_at, 205189_s_at, 201632_at, 204203_at,	1.46593	1	1	99.9999
GOTERM_BP_ALL	GO:0006950~response to stress	8	0.058	0.59383	200807_s_at, 215310_at, 205189_s_at, 201632_at, 205133_s_at, 208640_at, 205754_at, 204203_at,	1.09301	1	1	100
GOTERM_BP_ALL	GO:0006974~response to DNA damage stimulus	3	0.0217	0.642774	215310_at, 205189_s_at, 204203_at,	1.36752	1	1	100
Functional Group 32	Median: 0.5764990404564561	Geo: 0.5841681517504108	201176_s_at, 203605_at, 209452_s_at,
Category	Term	Count	%	PValue	Genes	Fold Enrichment	Bonferroni	Benjamini	FDR
GOTERM_BP_ALL	GO:0045045~secretory pathway	3	0.0217	0.478099	201176_s_at, 203605_at, 209452_s_at,	1.85388	1	1	99.9996
GOTERM_BP_ALL	GO:0032940~secretion by cell	3	0.0217	0.576499	201176_s_at, 203605_at, 209452_s_at,	1.54382	1	1	100
GOTERM_BP_ALL	GO:0046903~secretion	3	0.0217	0.723265	201176_s_at, 203605_at, 209452_s_at,	1.17527	1	1	100
Functional Group 33	Median: 0.6847416121335135	Geo: 0.6229637397579858	206807_s_at, 204203_at, 209517_s_at, 202351_at, 211174_s_at, 1568879_a_at, 201632_at, 226333_at,
Category	Term	Count	%	PValue	Genes	Fold Enrichment	Bonferroni	Benjamini	FDR
GOTERM_BP_ALL	GO:0030097~hemopoiesis	3	0.0217	0.369713	206807_s_at, 204203_at, 209517_s_at,	2.30769	1	1	99.9854
GOTERM_BP_ALL	GO:0048534~hemopoietic or lymphoid organ development	3	0.0217	0.403047	206807_s_at, 204203_at, 209517_s_at,	2.15086	1	1	99.9948
GOTERM_BP_ALL	GO:0002520~immune system development	3	0.0217	0.430958	206807_s_at, 204203_at, 209517_s_at,	2.03246	1	1	99.9979
GOTERM_BP_ALL	GO:0048513~organ development	6	0.0435	0.938526	202351_at, 211174_s_at, 206807_s_at, 204203_at, 1568879_a_at, 209517_s_at,	0.691228	1	1	100
GOTERM_BP_ALL	GO:0048731~system development	7	0.0507	0.982627	202351_at, 201632_at, 211174_s_at, 206807_s_at, 204203_at, 1568879_a_at, 209517_s_at,	0.587413	1	1	100
GOTERM_BP_ALL	GO:0002376~immune system process	4	0.029	0.986931	226333_at, 206807_s_at, 204203_at, 209517_s_at,	0.507098	1	1	100
Functional Group 34	Median: 0.7433075174704125	Geo: 0.6473907659151694	210452_x_at, 204264_at, 201900_s_at, 221139_s_at,
Category	Term	Count	%	PValue	Genes	Fold Enrichment	Bonferroni	Benjamini	FDR
GOTERM_BP_ALL	GO:0032787~monocarboxylic acid metabolic process	3	0.0217	0.488976	210452_x_at, 204264_at, 201900_s_at,	1.81589	1	1	99.9997
GOTERM_BP_ALL	GO:0019752~carboxylic acid metabolic process	4	0.029	0.743308	221139_s_at, 210452_x_at, 204264_at, 201900_s_at,	1.03281	1	1	100
GOTERM_BP_ALL	GO:0006082~organic acid metabolic process	4	0.029	0.746524	221139_s_at, 210452_x_at, 204264_at, 201900_s_at,	1.02742	1	1	100
Functional Group 35	Median: 0.6051673081585331	Geo: 0.6502741577905503	215310_at, 239009_at, 206807_s_at, 224738_x_at, 201648_at, 220291_at, 203292_s_at,
Category	Term	Count	%	PValue	Genes	Fold Enrichment	Bonferroni	Benjamini	FDR
GOTERM_MF_ALL	GO:0008092~cytoskeletal protein binding	4	0.029	0.559554	215310_at, 239009_at, 206807_s_at, 224738_x_at,	1.36303	1	1	100
GOTERM_MF_ALL	GO:0003779~actin binding	3	0.0217	0.605167	239009_at, 206807_s_at, 224738_x_at,	1.46571	1	1	100
GOTERM_CC_ALL	GO:0005856~cytoskeleton	7	0.0507	0.81203	201648_at, 215310_at, 239009_at, 206807_s_at, 224738_x_at, 220291_at, 203292_s_at,	0.876416	1	1	100
Functional Group 36	Median: 0.8023454558442205	Geo: 0.680997587341924	218616_at, 201710_at, 210282_at, 221514_at, 219110_at, 216034_at, 224738_x_at, 218103_at, 203732_at, 224738_x_at, 209517_s_at, 201632_at, 213203_at, 200687_s_at, 222867_s_at, 224591_at, 218049_s_at, 204203_at, 203707_at, 224671_at, 203781_at, 223086_x_at, 219539_at, 222555_s_at, 219119_at, 227075_at, 239377_at, 203721_s_at, 204831_at, 209503_s_at, 222599_s_at, 202184_s_at, 200807_s_at, 215310_at,…
Category	Term	Count	%	PValue	Genes	Fold Enrichment	Bonferroni	Benjamini	FDR
GOTERM_BP_ALL	GO:0010467~gene expression	30	0.2174	0.189293	218616_at, 201710_at, 210282_at, 221514_at, 219110_at, 216034_at, 224738_x_at, 218103_at, 203732_at, 224738_x_at, 209517_s_at, 201632_at, 213203_at, 200687_s_at, 222867_s_at, 224591_at, 218049_s_at, 204203_at, 203707_at, 224671_at, 203781_at, 223086_x_at, 219539_at, 222555_s_at, 219119_at, 227075_at, 239377_at, 203721_s_at, 204831_at, 209503_s_at,	1.20205	1	1	98.1946
GOTERM_CC_ALL	GO:0005634~nucleus	37	0.2681	0.251948	218616_at, 201710_at, 222599_s_at, 210282_at, 221514_at, 202184_s_at, 200807_s_at, 219110_at, 215310_at, 203605_at, 216034_at, 218103_at, 203732_at, 224738_x_at, 52169_at, 202623_at, 209517_s_at, 219753_at, 205189_s_at, 213203_at, 222684_s_at, 200687_s_at, 222867_s_at, 224591_at, 201532_at, 204203_at, 203707_at, 229813_x_at, 223430_at, 219539_at, 219119_at, 227075_at, 201798_s_at, 203721_s_at, 21…	1.13329	1	0.988884	98.8931
GOTERM_BP_ALL	GO:0016070~RNA metabolic process	23	0.1667	0.369628	218616_at, 213203_at, 201710_at, 200687_s_at, 222867_s_at, 224591_at, 210282_at, 221514_at, 204203_at, 203707_at, 219110_at, 216034_at, 219539_at, 218103_at, 222555_s_at, 203732_at, 219119_at, 224738_x_at, 227075_at, 203721_s_at, 204831_at, 209503_s_at, 209517_s_at,	1.12481	1	1	99.9853
GOTERM_BP_ALL	GO:0006366~transcription from RNA polymerase II promoter	6	0.0435	0.467603	213203_at, 201710_at, 203732_at, 227075_at, 209517_s_at, 209503_s_at,	1.32459	1	1	99.9994
GOTERM_BP_ALL	GO:0043283~biopolymer metabolic process	36	0.2609	0.614458	218616_at, 201710_at, 210282_at, 209111_at, 221514_at, 226077_at, 219110_at, 201648_at, 216034_at, 226668_at, 218103_at, 203732_at, 224738_x_at, 217797_at, 52169_at, 209517_s_at, 205189_s_at, 213203_at, 200687_s_at, 222867_s_at, 205754_at, 224591_at, 201532_at, 204203_at, 203707_at, 213136_at, 200683_s_at, 223430_at, 219539_at, 222555_s_at, 219119_at, 227075_at, 203721_s_at, 203292_s_at, 204831_a…	0.991778	1	1	100
GOTERM_MF_ALL	GO:0030528~transcription regulator activity	10	0.0725	0.712978	213203_at, 224738_x_at, 201710_at, 222867_s_at, 203732_at, 227075_at, 204203_at, 203707_at, 209517_s_at, 209503_s_at,	0.96185	1	1	100
GOTERM_BP_ALL	GO:0006139~nucleobase, nucleoside, nucleotide and nucleic acid metabolic process	26	0.1884	0.721143	218616_at, 201710_at, 210282_at, 221514_at, 219110_at, 207992_s_at, 216034_at, 218103_at, 203732_at, 224738_x_at, 209517_s_at, 205189_s_at, 213203_at, 200687_s_at, 222867_s_at, 209195_s_at, 224591_at, 203707_at, 204203_at, 219539_at, 222555_s_at, 219119_at, 227075_at, 203721_s_at, 204831_at, 209503_s_at,	0.947914	1	1	100
GOTERM_BP_ALL	GO:0050794~regulation of cellular process	28	0.2029	0.751757	218616_at, 205133_s_at, 201710_at, 210282_at, 201740_at, 200807_s_at, 215310_at, 218100_s_at, 216034_at, 239009_at, 203732_at, 224738_x_at, 201725_at, 1568879_a_at, 209517_s_at, 213203_at, 222867_s_at, 205754_at, 224591_at, 204203_at, 203707_at, 221571_at, 208640_at, 223430_at, 227075_at, 214427_at, 204831_at, 209503_s_at,	0.935184	1	1	100
GOTERM_BP_ALL	GO:0006355~regulation of transcription, DNA-dependent	15	0.1087	0.77262	218616_at, 213203_at, 201710_at, 222867_s_at, 224591_at, 210282_at, 204203_at, 203707_at, 216034_at, 203732_at, 224738_x_at, 227075_at, 204831_at, 209503_s_at, 209517_s_at,	0.910931	1	1	100
GOTERM_BP_ALL	GO:0006351~transcription, DNA-dependent	15	0.1087	0.800877	218616_at, 213203_at, 201710_at, 222867_s_at, 224591_at, 210282_at, 204203_at, 203707_at, 216034_at, 203732_at, 224738_x_at, 227075_at, 204831_at, 209503_s_at, 209517_s_at,	0.890786	1	1	100
GOTERM_BP_ALL	GO:0032774~RNA biosynthetic process	15	0.1087	0.802345	218616_at, 213203_at, 201710_at, 222867_s_at, 224591_at, 210282_at, 204203_at, 203707_at, 216034_at, 203732_at, 224738_x_at, 227075_at, 204831_at, 209503_s_at, 209517_s_at,	0.889713	1	1	100
GOTERM_BP_ALL	GO:0050789~regulation of biological process	29	0.2101	0.826902	218616_at, 205133_s_at, 201710_at, 210282_at, 201740_at, 200807_s_at, 215310_at, 218100_s_at, 216034_at, 239009_at, 203732_at, 224738_x_at, 201725_at, 1568879_a_at, 209517_s_at, 213203_at, 222867_s_at, 205754_at, 224591_at, 204203_at, 203707_at, 221571_at, 208640_at, 223430_at, 1562981_at, 227075_at, 214427_at, 204831_at, 209503_s_at,	0.899995	1	1	100
GOTERM_BP_ALL	GO:0065007~biological regulation	32	0.2319	0.83242	218616_at, 205133_s_at, 201710_at, 210282_at, 201740_at, 200807_s_at, 237799_at, 215310_at, 218100_s_at, 216034_at, 239009_at, 203732_at, 211174_s_at, 224738_x_at, 201725_at, 52169_at, 1568879_a_at, 209517_s_at, 213203_at, 222867_s_at, 205754_at, 224591_at, 204203_at, 203707_at, 221571_at, 208640_at, 223430_at, 1562981_at, 227075_at, 214427_at, 204831_at, 209503_s_at,	0.902282	1	1	100
GOTERM_BP_ALL	GO:0045449~regulation of transcription	15	0.1087	0.850283	218616_at, 213203_at, 201710_at, 222867_s_at, 224591_at, 210282_at, 204203_at, 203707_at, 216034_at, 203732_at, 224738_x_at, 227075_at, 204831_at, 209503_s_at, 209517_s_at,	0.852727	1	1	100
GOTERM_BP_ALL	GO:0019222~regulation of metabolic process	17	0.1232	0.868844	218616_at, 213203_at, 201710_at, 222867_s_at, 224591_at, 210282_at, 204203_at, 203707_at, 215310_at, 216034_at, 203732_at, 1562981_at, 224738_x_at, 227075_at, 204831_at, 209503_s_at, 209517_s_at,	0.843956	1	1	100
GOTERM_BP_ALL	GO:0019219~regulation of nucleobase, nucleoside, nucleotide and nucleic acid metabolic process	15	0.1087	0.872885	218616_at, 213203_at, 201710_at, 222867_s_at, 224591_at, 210282_at, 204203_at, 203707_at, 216034_at, 203732_at, 224738_x_at, 227075_at, 204831_at, 209503_s_at, 209517_s_at,	0.833478	1	1	100
GOTERM_BP_ALL	GO:0006350~transcription	15	0.1087	0.885463	218616_at, 213203_at, 201710_at, 222867_s_at, 224591_at, 210282_at, 204203_at, 203707_at, 216034_at, 203732_at, 224738_x_at, 227075_at, 204831_at, 209503_s_at, 209517_s_at,	0.822035	1	1	100
GOTERM_BP_ALL	GO:0010468~regulation of gene expression	15	0.1087	0.905188	218616_at, 213203_at, 201710_at, 222867_s_at, 224591_at, 210282_at, 204203_at, 203707_at, 216034_at, 203732_at, 224738_x_at, 227075_at, 204831_at, 209503_s_at, 209517_s_at,	0.802676	1	1	100
GOTERM_BP_ALL	GO:0031323~regulation of cellular metabolic process	15	0.1087	0.932943	218616_at, 213203_at, 201710_at, 222867_s_at, 224591_at, 210282_at, 204203_at, 203707_at, 216034_at, 203732_at, 224738_x_at, 227075_at, 204831_at, 209503_s_at, 209517_s_at,	0.771105	1	1	100
GOTERM_MF_ALL	GO:0003700~transcription factor activity	4	0.029	0.972967	213203_at, 201710_at, 204203_at, 203707_at,	0.570785	1	1	100
GOTERM_MF_ALL	GO:0003677~DNA binding	8	0.058	0.998361	216034_at, 213203_at, 201710_at, 224591_at, 227075_at, 204203_at, 203707_at, 209517_s_at,	0.481789	1	1	100
Functional Group 37	Median: 0.8217863833105477	Geo: 0.7669815769375639	217752_s_at, 200683_s_at, 205754_at, 201532_at, 202395_at, 209503_s_at,
Category	Term	Count	%	PValue	Genes	Fold Enrichment	Bonferroni	Benjamini	FDR
GOTERM_BP_ALL	GO:0006508~proteolysis	6	0.0435	0.634272	217752_s_at, 200683_s_at, 205754_at, 201532_at, 202395_at, 209503_s_at,	1.09945	1	1	100
GOTERM_MF_ALL	GO:0004175~endopeptidase activity	3	0.0217	0.821786	205754_at, 201532_at, 202395_at,	0.956033	1	1	100
GOTERM_MF_ALL	GO:0008233~peptidase activity	4	0.029	0.865607	217752_s_at, 205754_at, 201532_at, 202395_at,	0.82314	1	1	100
Functional Group 38	Median: 0.9501663842003129	Geo: 0.8323380219600217	201632_at, 205133_s_at, 201710_at, 205754_at, 224591_at, 201740_at, 204203_at, 200807_s_at, 229813_x_at, 226333_at, 215310_at, 202351_at, 218100_s_at, 221571_at, 208640_at, 211174_s_at, 1562981_at, 206807_s_at, 211678_s_at, 203187_at, 1568879_a_at, 209517_s_at, 209503_s_at, 234403_at, 201563_at, 201798_s_at,
Category	Term	Count	%	PValue	Genes	Fold Enrichment	Bonferroni	Benjamini	FDR
GOTERM_BP_ALL	GO:0032502~developmental process	23	0.1667	0.526899	201632_at, 205133_s_at, 201710_at, 205754_at, 224591_at, 201740_at, 204203_at, 200807_s_at, 229813_x_at, 226333_at, 215310_at, 202351_at, 218100_s_at, 221571_at, 208640_at, 211174_s_at, 1562981_at, 206807_s_at, 211678_s_at, 203187_at, 1568879_a_at, 209517_s_at, 209503_s_at,	1.04136	1	1	99.9999
GOTERM_BP_ALL	GO:0007275~multicellular organismal development	15	0.1087	0.725245	201632_at, 201710_at, 205754_at, 224591_at, 204203_at, 229813_x_at, 226333_at, 202351_at, 215310_at, 211174_s_at, 1562981_at, 211678_s_at, 206807_s_at, 1568879_a_at, 209517_s_at,	0.943118	1	1	100
GOTERM_BP_ALL	GO:0048513~organ development	6	0.0435	0.938526	202351_at, 211174_s_at, 206807_s_at, 204203_at, 1568879_a_at, 209517_s_at,	0.691228	1	1	100
GOTERM_BP_ALL	GO:0048856~anatomical structure development	10	0.0725	0.961807	202351_at, 201632_at, 208640_at, 211174_s_at, 1562981_at, 206807_s_at, 201740_at, 204203_at, 1568879_a_at, 209517_s_at,	0.685984	1	1	100
GOTERM_BP_ALL	GO:0032501~multicellular organismal process	18	0.1304	0.980988	201632_at, 201710_at, 205754_at, 224591_at, 234403_at, 204203_at, 229813_x_at, 226333_at, 215310_at, 202351_at, 201563_at, 211174_s_at, 1562981_at, 211678_s_at, 206807_s_at, 201798_s_at, 1568879_a_at, 209517_s_at,	0.707226	1	1	100
GOTERM_BP_ALL	GO:0048731~system development	7	0.0507	0.982627	202351_at, 201632_at, 211174_s_at, 206807_s_at, 204203_at, 1568879_a_at, 209517_s_at,	0.587413	1	1	100
Functional Group 39	Median: 0.9584248504199537	Geo: 0.8726226981259844	210569_s_at, 204613_at, 213592_at, 234403_at, 1559261_a_at, 213136_at, 226333_at, 202351_at, 215310_at, 223430_at, 211174_s_at, 205272_s_at, 203187_at, 1568879_a_at, 201648_at, 218100_s_at, 205133_s_at, 208640_at, 205754_at, 209195_s_at, 221571_at, 219753_at, 226077_at,
Category	Term	Count	%	PValue	Genes	Fold Enrichment	Bonferroni	Benjamini	FDR
GOTERM_BP_ALL	GO:0007166~cell surface receptor linked signal transduction	14	0.1014	0.487996	210569_s_at, 204613_at, 213592_at, 234403_at, 1559261_a_at, 213136_at, 226333_at, 202351_at, 215310_at, 223430_at, 211174_s_at, 205272_s_at, 203187_at, 1568879_a_at,	1.1069	1	1	99.9997
GOTERM_BP_ALL	GO:0007242~intracellular signaling cascade	10	0.0725	0.683227	201648_at, 218100_s_at, 205133_s_at, 208640_at, 223430_at, 211174_s_at, 205754_at, 209195_s_at, 204613_at, 203187_at,	0.987248	1	1	100
GOTERM_BP_ALL	GO:0007165~signal transduction	21	0.1522	0.907811	205133_s_at, 210569_s_at, 209195_s_at, 205754_at, 204613_at, 213592_at, 234403_at, 1559261_a_at, 213136_at, 201648_at, 226333_at, 215310_at, 202351_at, 218100_s_at, 221571_at, 208640_at, 223430_at, 211174_s_at, 205272_s_at, 203187_at, 1568879_a_at,	0.825316	1	1	100
GOTERM_MF_ALL	GO:0001584~rhodopsin-like receptor activity	4	0.029	0.921315	211174_s_at, 205272_s_at, 213592_at, 234403_at,	0.712791	1	1	100
GOTERM_BP_ALL	GO:0007186~G-protein coupled receptor protein signaling pathway	5	0.0362	0.956167	211174_s_at, 205272_s_at, 213592_at, 234403_at, 1559261_a_at,	0.639361	1	1	100
GOTERM_MF_ALL	GO:0004930~G-protein coupled receptor activity	4	0.029	0.958425	211174_s_at, 205272_s_at, 213592_at, 234403_at,	0.619298	1	1	100
GOTERM_MF_ALL	GO:0060089~molecular transducer activity	12	0.087	0.966693	219753_at, 226333_at, 201648_at, 202351_at, 221571_at, 211174_s_at, 205272_s_at, 204613_at, 213592_at, 234403_at, 213136_at, 226077_at,	0.692442	1	1	100
GOTERM_MF_ALL	GO:0004871~signal transducer activity	12	0.087	0.966693	219753_at, 226333_at, 201648_at, 202351_at, 221571_at, 211174_s_at, 205272_s_at, 204613_at, 213592_at, 234403_at, 213136_at, 226077_at,	0.692442	1	1	100
GOTERM_BP_ALL	GO:0007154~cell communication	21	0.1522	0.968938	205133_s_at, 210569_s_at, 209195_s_at, 205754_at, 204613_at, 213592_at, 234403_at, 1559261_a_at, 213136_at, 201648_at, 226333_at, 215310_at, 202351_at, 218100_s_at, 221571_at, 208640_at, 223430_at, 211174_s_at, 205272_s_at, 203187_at, 1568879_a_at,	0.752253	1	1	100
GOTERM_MF_ALL	GO:0004872~receptor activity	9	0.0652	0.978793	219753_at, 226333_at, 202351_at, 211174_s_at, 205272_s_at, 213592_at, 234403_at, 213136_at, 226077_at,	0.628457	1	1	100
GOTERM_MF_ALL	GO:0004888~transmembrane receptor activity	5	0.0362	0.986394	226333_at, 211174_s_at, 205272_s_at, 213592_at, 234403_at,	0.531512	1	1	100
Functional Group 40	Median: 0.8523767445442767	Geo: 0.884145237425429	208640_at, 211174_s_at, 201740_at, 1562981_at, 204203_at,
Category	Term	Count	%	PValue	Genes	Fold Enrichment	Bonferroni	Benjamini	FDR
GOTERM_BP_ALL	GO:0000902~cell morphogenesis	3	0.0217	0.852377	208640_at, 211174_s_at, 201740_at,	0.88793	1	1	100
GOTERM_BP_ALL	GO:0032989~cellular structure morphogenesis	3	0.0217	0.852377	208640_at, 211174_s_at, 201740_at,	0.88793	1	1	100
GOTERM_BP_ALL	GO:0009653~anatomical structure morphogenesis	5	0.0362	0.951278	208640_at, 211174_s_at, 1562981_at, 201740_at, 204203_at,	0.651775	1	1	100
Functional Group 41	Median: 0.9662479585795059	Geo: 0.9638508465912566	226333_at, 202351_at, 210569_s_at, 211174_s_at, 210430_x_at, 213592_at, 237799_at, 215310_at, 201900_s_at, 1568879_a_at, 219753_at, 205272_s_at, 234403_at, 213136_at, 226077_at, 213485_s_at, 201632_at, 208640_at, 220291_at, 201798_s_at,
Category	Term	Count	%	PValue	Genes	Fold Enrichment	Bonferroni	Benjamini	FDR
GOTERM_CC_ALL	GO:0005887~integral to plasma membrane	6	0.0435	0.939885	226333_at, 202351_at, 210569_s_at, 211174_s_at, 210430_x_at, 213592_at,	0.687909	1	1	100
GOTERM_CC_ALL	GO:0031226~intrinsic to plasma membrane	6	0.0435	0.944089	226333_at, 202351_at, 210569_s_at, 211174_s_at, 210430_x_at, 213592_at,	0.679188	1	1	100
GOTERM_CC_ALL	GO:0044459~plasma membrane part	10	0.0725	0.953703	226333_at, 237799_at, 215310_at, 202351_at, 210569_s_at, 211174_s_at, 210430_x_at, 213592_at, 201900_s_at, 1568879_a_at,	0.701305	1	1	100
GOTERM_MF_ALL	GO:0004872~receptor activity	9	0.0652	0.978793	219753_at, 226333_at, 202351_at, 211174_s_at, 205272_s_at, 213592_at, 234403_at, 213136_at, 226077_at,	0.628457	1	1	100
GOTERM_CC_ALL	GO:0005886~plasma membrane	16	0.1159	0.981336	213485_s_at, 201632_at, 210569_s_at, 201900_s_at, 213592_at, 234403_at, 237799_at, 226333_at, 215310_at, 202351_at, 208640_at, 211174_s_at, 210430_x_at, 220291_at, 201798_s_at, 1568879_a_at,	0.689708	1	1	100
GOTERM_MF_ALL	GO:0004888~transmembrane receptor activity	5	0.0362	0.986394	226333_at, 211174_s_at, 205272_s_at, 213592_at, 234403_at,	0.531512	1	1	100

## Sheet: Blue
Functional Group 1	Median: 3.739269996897358E-7	Geo: 1.33899889335313E-06	227284_at, 238613_at, 219133_at, 240592_at, 207126_x_at, 229285_at, 201502_s_at, 1558727_at, 202768_at, 236019_at, 220245_at, 204453_at, 223470_at, 218486_at, 210775_x_at, 200884_at, 235478_at, 241827_at, 225336_at, 219146_at, 219913_s_at, 215984_s_at, 204208_at, 242738_s_at, 38158_at, 221989_at, 212153_at, 207126_x_at, 1554039_at, 211855_s_at, 207126_x_at, 227025_at, 232008_s_at, 235200_at, 2052…
Category	Term	Count	%	PValue	Genes	Fold Enrichment	Bonferroni	Benjamini	FDR
GOTERM_CC_ALL	GO:0043231~intracellular membrane-bound organelle	161	0.5279	1.7443e-09	227284_at, 238613_at, 219133_at, 240592_at, 207126_x_at, 229285_at, 201502_s_at, 1558727_at, 202768_at, 236019_at, 220245_at, 204453_at, 223470_at, 218486_at, 210775_x_at, 200884_at, 235478_at, 241827_at, 225336_at, 219146_at, 219913_s_at, 215984_s_at, 204208_at, 242738_s_at, 38158_at, 221989_at, 212153_at, 207126_x_at, 1554039_at, 211855_s_at, 207126_x_at, 227025_at, 232008_s_at, 235200_at, 2052…	1.41444	1.51405e-06	1.51405e-06	2.7062e-06
GOTERM_CC_ALL	GO:0043227~membrane-bound organelle	161	0.5279	1.80966e-09	227284_at, 238613_at, 219133_at, 240592_at, 207126_x_at, 229285_at, 201502_s_at, 1558727_at, 202768_at, 236019_at, 220245_at, 204453_at, 223470_at, 218486_at, 210775_x_at, 200884_at, 235478_at, 241827_at, 225336_at, 219146_at, 219913_s_at, 215984_s_at, 204208_at, 242738_s_at, 38158_at, 221989_at, 212153_at, 207126_x_at, 1554039_at, 211855_s_at, 207126_x_at, 227025_at, 232008_s_at, 235200_at, 2052…	1.41385	1.57079e-06	7.85393e-07	2.8076e-06
GOTERM_CC_ALL	GO:0005634~nucleus	118	0.3869	3.81066e-09	227284_at, 238613_at, 240592_at, 201502_s_at, 202768_at, 204453_at, 218486_at, 210775_x_at, 235478_at, 241827_at, 225336_at, 219146_at, 219913_s_at, 242738_s_at, 204208_at, 38158_at, 212153_at, 227025_at, 232008_s_at, 235200_at, 205214_at, 221970_s_at, 221763_at, 238736_at, 216321_s_at, 200940_s_at, 208066_s_at, 221860_at, 202951_at, 201699_at, 202644_s_at, 219933_at, 209383_at, 201086_x_at, 2270…	1.59835	3.30765e-06	1.10255e-06	5.91206e-06
GOTERM_CC_ALL	GO:0005622~intracellular	204	0.6689	1.45386e-07	227284_at, 238613_at, 219133_at, 207126_x_at, 229285_at, 201502_s_at, 236019_at, 202768_at, 223470_at, 210775_x_at, 241827_at, 235478_at, 226939_at, 215984_s_at, 242738_s_at, 203659_s_at, 38158_at, 210605_s_at, 1554039_at, 207126_x_at, 211855_s_at, 207126_x_at, 216016_at, 205214_at, 238736_at, 221763_at, 221970_s_at, 218211_s_at, 216321_s_at, 200940_s_at, 207126_x_at, 205953_at, 224414_s_at, 2264…	1.22228	0.000126187	3.15483e-05	0.00022556
GOTERM_CC_ALL	GO:0044424~intracellular part	194	0.6361	3.73927e-07	227284_at, 238613_at, 219133_at, 207126_x_at, 229285_at, 201502_s_at, 236019_at, 202768_at, 223470_at, 210775_x_at, 241827_at, 235478_at, 226939_at, 215984_s_at, 242738_s_at, 203659_s_at, 38158_at, 210605_s_at, 1554039_at, 207126_x_at, 211855_s_at, 207126_x_at, 216016_at, 205214_at, 238736_at, 221763_at, 221970_s_at, 218211_s_at, 216321_s_at, 200940_s_at, 207126_x_at, 205953_at, 209383_at, 212565…	1.23723	0.000324516	6.49116e-05	0.000580128
GOTERM_CC_ALL	GO:0043229~intracellular organelle	169	0.5541	9.92463e-07	227284_at, 238613_at, 219133_at, 240592_at, 207126_x_at, 214679_x_at, 229285_at, 201502_s_at, 1558727_at, 202768_at, 236019_at, 220245_at, 204453_at, 218486_at, 223470_at, 210775_x_at, 200884_at, 235478_at, 241827_at, 225336_at, 219146_at, 219913_s_at, 215984_s_at, 204208_at, 242738_s_at, 38158_at, 221989_at, 212153_at, 207126_x_at, 1554039_at, 211855_s_at, 207126_x_at, 227025_at, 232008_s_at, 23…	1.2882	0.000861088	0.000143566	0.00153975
GOTERM_CC_ALL	GO:0043226~organelle	169	0.5541	1.03231e-06	227284_at, 238613_at, 219133_at, 240592_at, 207126_x_at, 214679_x_at, 229285_at, 201502_s_at, 1558727_at, 202768_at, 236019_at, 220245_at, 204453_at, 218486_at, 223470_at, 210775_x_at, 200884_at, 235478_at, 241827_at, 225336_at, 219146_at, 219913_s_at, 215984_s_at, 204208_at, 242738_s_at, 38158_at, 221989_at, 212153_at, 207126_x_at, 1554039_at, 211855_s_at, 207126_x_at, 227025_at, 232008_s_at, 23…	1.28758	0.000895648	0.000127999	0.00160157
GOTERM_CC_ALL	GO:0044464~cell part	242	0.7934	0.143223	227284_at, 229890_at, 238613_at, 219133_at, 210082_at, 207126_x_at, 224888_at, 229285_at, 201502_s_at, 236019_at, 202768_at, 223470_at, 210775_x_at, 235478_at, 241827_at, 226939_at, 206438_x_at, 215984_s_at, 242738_s_at, 203659_s_at, 220122_at, 38158_at, 210605_s_at, 1554039_at, 207126_x_at, 211855_s_at, 207126_x_at, 216016_at, 205214_at, 238736_at, 221763_at, 221970_s_at, 218211_s_at, 216321_s_a…	1.01794	1	0.999421	90.9118
GOTERM_CC_ALL	GO:0005623~cell	242	0.7934	0.144196	227284_at, 229890_at, 238613_at, 219133_at, 210082_at, 207126_x_at, 224888_at, 229285_at, 201502_s_at, 236019_at, 202768_at, 223470_at, 210775_x_at, 235478_at, 241827_at, 226939_at, 206438_x_at, 215984_s_at, 242738_s_at, 203659_s_at, 220122_at, 38158_at, 210605_s_at, 1554039_at, 207126_x_at, 211855_s_at, 207126_x_at, 216016_at, 205214_at, 238736_at, 221763_at, 221970_s_at, 218211_s_at, 216321_s_a…	1.01787	1	0.999186	91.0706
Functional Group 2	Median: 0.001713879490713856	Geo: 0.000084398478432232	207126_x_at, 207126_x_at, 207126_x_at, 207126_x_at, 207126_x_at, 207126_x_at, 207126_x_at, 207126_x_at, 207126_x_at, 36711_at, 230839_at, 238987_at, 218322_s_at, 223470_at, 220122_at, 204496_at, 210082_at, 1559018_at, 206872_at, 207136_at, 202767_at, 210775_x_at, 205992_s_at, 207113_s_at, 238870_at, 215984_s_at, 208891_at, 220750_s_at, 222729_at, 221989_at, 1558727_at, 200831_s_at, 209566_at, 213…
Category	Term	Count	%	PValue	Genes	Fold Enrichment	Bonferroni	Benjamini	FDR
KEGG_PATHWAY	hsa00040:Pentose and glucuronate interconversions	9	0.0295	2.05585e-09	207126_x_at, 207126_x_at, 207126_x_at, 207126_x_at, 207126_x_at, 207126_x_at, 207126_x_at, 207126_x_at, 207126_x_at,	22.6424	4.13226e-07	4.13226e-07	2.5789e-06
GOTERM_MF_ALL	GO:0015020~glucuronosyltransferase activity	9	0.0295	5.78e-09	207126_x_at, 207126_x_at, 207126_x_at, 207126_x_at, 207126_x_at, 207126_x_at, 207126_x_at, 207126_x_at, 207126_x_at,	21.3882	1.66347e-05	1.66347e-05	1.03598e-05
BIOCARTA	h_arenrf2Pathway:Oxidative Stress Induced Gene Expression Via Nrf2	10	0.0328	1.47002e-08	207126_x_at, 207126_x_at, 207126_x_at, 207126_x_at, 207126_x_at, 207126_x_at, 36711_at, 207126_x_at, 207126_x_at, 207126_x_at,	12.9319	4.74816e-06	4.74816e-06	1.98651e-05
KEGG_PATHWAY	hsa00150:Androgen and estrogen metabolism	10	0.0328	1.16745e-07	207126_x_at, 207126_x_at, 207126_x_at, 230839_at, 207126_x_at, 207126_x_at, 207126_x_at, 207126_x_at, 207126_x_at, 207126_x_at,	11.4355	2.34655e-05	1.17328e-05	0.000146447
KEGG_PATHWAY	hsa00860:Porphyrin and chlorophyll metabolism	9	0.0295	1.49054e-07	207126_x_at, 207126_x_at, 207126_x_at, 207126_x_at, 207126_x_at, 207126_x_at, 207126_x_at, 207126_x_at, 207126_x_at,	13.8063	2.99594e-05	9.98656e-06	0.000186976
KEGG_PATHWAY	hsa00980:Metabolism of xenobiotics by cytochrome P450	9	0.0295	8.25916e-06	207126_x_at, 207126_x_at, 207126_x_at, 207126_x_at, 207126_x_at, 207126_x_at, 207126_x_at, 207126_x_at, 207126_x_at,	8.32441	0.00165872	0.000414938	0.01036
KEGG_PATHWAY	hsa00500:Starch and sucrose metabolism	9	0.0295	3.05991e-05	207126_x_at, 207126_x_at, 207126_x_at, 207126_x_at, 207126_x_at, 207126_x_at, 207126_x_at, 207126_x_at, 207126_x_at,	6.98839	0.00613164	0.00122935	0.0383773
GOTERM_MF_ALL	GO:0008194~UDP-glycosyltransferase activity	10	0.0328	3.62304e-05	207126_x_at, 207126_x_at, 207126_x_at, 207126_x_at, 207126_x_at, 207126_x_at, 207126_x_at, 207126_x_at, 207126_x_at, 238987_at,	6.14604	0.0990206	0.0508007	0.0649175
GOTERM_MF_ALL	GO:0016758~transferase activity, transferring hexosyl groups	10	0.0328	0.00171388	207126_x_at, 207126_x_at, 207126_x_at, 207126_x_at, 207126_x_at, 207126_x_at, 207126_x_at, 207126_x_at, 207126_x_at, 238987_at,	3.65611	0.992822	0.361605	3.02772
GOTERM_CC_ALL	GO:0005792~microsome	10	0.0328	0.00186514	207126_x_at, 207126_x_at, 207126_x_at, 207126_x_at, 207126_x_at, 207126_x_at, 207126_x_at, 207126_x_at, 207126_x_at, 218322_s_at,	3.61002	0.80219	0.18336	2.85483
GOTERM_CC_ALL	GO:0042598~vesicular fraction	10	0.0328	0.00225961	207126_x_at, 207126_x_at, 207126_x_at, 207126_x_at, 207126_x_at, 207126_x_at, 207126_x_at, 207126_x_at, 207126_x_at, 218322_s_at,	3.50974	0.859643	0.196014	3.44877
GOTERM_MF_ALL	GO:0016757~transferase activity, transferring glycosyl groups	11	0.0361	0.00832833	207126_x_at, 207126_x_at, 207126_x_at, 207126_x_at, 207126_x_at, 207126_x_at, 207126_x_at, 207126_x_at, 207126_x_at, 223470_at, 238987_at,	2.67657	1	0.777834	13.9204
GOTERM_BP_ALL	GO:0006805~xenobiotic metabolic process	4	0.0131	0.018205	207126_x_at, 207126_x_at, 207126_x_at, 207126_x_at,	7.11111	1	0.85494	29.6346
GOTERM_BP_ALL	GO:0009410~response to xenobiotic stimulus	4	0.0131	0.0240793	207126_x_at, 207126_x_at, 207126_x_at, 207126_x_at,	6.4	1	0.890073	37.2662
GOTERM_CC_ALL	GO:0000267~cell fraction	23	0.0754	0.0564872	207126_x_at, 220122_at, 204496_at, 207126_x_at, 210082_at, 207126_x_at, 207126_x_at, 207126_x_at, 1559018_at, 206872_at, 207136_at, 207126_x_at, 218322_s_at, 202767_at, 210775_x_at, 205992_s_at, 207126_x_at, 207113_s_at, 238870_at, 207126_x_at, 207126_x_at, 215984_s_at, 208891_at,	1.49335	1	0.989829	59.4282
GOTERM_CC_ALL	GO:0005624~membrane fraction	18	0.059	0.0843636	207126_x_at, 220122_at, 207126_x_at, 204496_at, 210082_at, 207126_x_at, 207126_x_at, 207126_x_at, 206872_at, 207126_x_at, 202767_at, 218322_s_at, 205992_s_at, 207126_x_at, 238870_at, 207126_x_at, 207126_x_at, 215984_s_at,	1.51823	1	0.997219	74.5228
GOTERM_CC_ALL	GO:0005783~endoplasmic reticulum	18	0.059	0.159928	207126_x_at, 207126_x_at, 220750_s_at, 222729_at, 221989_at, 207126_x_at, 207126_x_at, 207126_x_at, 1558727_at, 207126_x_at, 223470_at, 218322_s_at, 200831_s_at, 207126_x_at, 209566_at, 213279_at, 207126_x_at, 207126_x_at,	1.37504	1	0.998967	93.3041
Functional Group 3	Median: 4.1286233763447285E-4	Geo: 0.000185690872894189	227284_at, 238613_at, 240592_at, 201502_s_at, 202768_at, 204453_at, 218486_at, 210775_x_at, 235478_at, 241827_at, 225336_at, 219146_at, 219913_s_at, 242738_s_at, 204208_at, 38158_at, 212153_at, 227025_at, 232008_s_at, 235200_at, 205214_at, 221970_s_at, 221763_at, 238736_at, 216321_s_at, 200940_s_at, 208066_s_at, 221860_at, 202951_at, 201699_at, 202644_s_at, 219933_at, 209383_at, 201086_x_at, 2270…
Category	Term	Count	%	PValue	Genes	Fold Enrichment	Bonferroni	Benjamini	FDR
GOTERM_CC_ALL	GO:0005634~nucleus	118	0.3869	3.81066e-09	227284_at, 238613_at, 240592_at, 201502_s_at, 202768_at, 204453_at, 218486_at, 210775_x_at, 235478_at, 241827_at, 225336_at, 219146_at, 219913_s_at, 242738_s_at, 204208_at, 38158_at, 212153_at, 227025_at, 232008_s_at, 235200_at, 205214_at, 221970_s_at, 221763_at, 238736_at, 216321_s_at, 200940_s_at, 208066_s_at, 221860_at, 202951_at, 201699_at, 202644_s_at, 219933_at, 209383_at, 201086_x_at, 2270…	1.59835	3.30765e-06	1.10255e-06	5.91206e-06
GOTERM_BP_ALL	GO:0050794~regulation of cellular process	105	0.3443	7.2984e-07	227284_at, 37028_at, 238613_at, 240592_at, 214679_x_at, 201502_s_at, 202768_at, 204453_at, 218486_at, 210775_x_at, 209784_s_at, 241827_at, 226939_at, 1552553_a_at, 242738_s_at, 203659_s_at, 218501_at, 38158_at, 210605_s_at, 212153_at, 222762_x_at, 216016_at, 232008_s_at, 235200_at, 205214_at, 221763_at, 216321_s_at, 200940_s_at, 208066_s_at, 208891_at, 224414_s_at, 202644_s_at, 219933_at, 226409_…	1.51967	0.00382724	0.00382724	0.00139616
GOTERM_BP_ALL	GO:0065007~biological regulation	118	0.3869	1.30519e-06	227284_at, 37028_at, 238613_at, 210082_at, 240592_at, 214679_x_at, 201502_s_at, 202768_at, 204453_at, 218486_at, 210775_x_at, 209784_s_at, 200884_at, 241827_at, 226939_at, 1552553_a_at, 242738_s_at, 203659_s_at, 212947_at, 218501_at, 38158_at, 210605_s_at, 212153_at, 222762_x_at, 216016_at, 232008_s_at, 235200_at, 205214_at, 221763_at, 216321_s_at, 200940_s_at, 208066_s_at, 216331_at, 208891_at, …	1.44177	0.00683401	0.00342286	0.00249678
GOTERM_BP_ALL	GO:0050789~regulation of biological process	108	0.3541	4.43014e-06	227284_at, 37028_at, 238613_at, 240592_at, 214679_x_at, 201502_s_at, 202768_at, 204453_at, 218486_at, 210775_x_at, 209784_s_at, 241827_at, 226939_at, 1552553_a_at, 242738_s_at, 203659_s_at, 218501_at, 38158_at, 210605_s_at, 212153_at, 222762_x_at, 216016_at, 232008_s_at, 235200_at, 205214_at, 221763_at, 216321_s_at, 200940_s_at, 208066_s_at, 216331_at, 208891_at, 224414_s_at, 215153_at, 202644_s_…	1.45241	0.0230072	0.00772864	0.00847444
GOTERM_BP_ALL	GO:0043283~biopolymer metabolic process	115	0.377	2.73541e-05	227284_at, 238613_at, 219133_at, 240592_at, 214679_x_at, 229285_at, 202768_at, 204453_at, 223470_at, 218486_at, 235478_at, 241827_at, 225336_at, 205621_at, 219913_s_at, 242738_s_at, 204208_at, 222762_x_at, 232008_s_at, 235200_at, 205214_at, 221763_at, 238736_at, 236492_at, 216321_s_at, 200940_s_at, 208066_s_at, 208891_at, 221860_at, 202951_at, 214549_x_at, 201699_at, 202644_s_at, 219933_at, 20938…	1.37288	0.13387	0.0352923	0.0523151
GOTERM_MF_ALL	GO:0003700~transcription factor activity	32	0.1049	4.83282e-05	201170_s_at, 209383_at, 209357_at, 202768_at, 223274_at, 218486_at, 224206_x_at, 203353_s_at, 205437_at, 228927_at, 228157_at, 202527_s_at, 242738_s_at, 203739_at, 222729_at, 225133_at, 230202_at, 213625_at, 204420_at, 204937_s_at, 238520_at, 206739_at, 213639_s_at, 226562_at, 211097_s_at, 36711_at, 200940_s_at, 216321_s_at, 208066_s_at, 208216_at, 203882_at, 206182_at,	2.20639	0.129852	0.0453056	0.0865855
GOTERM_BP_ALL	GO:0031323~regulation of cellular metabolic process	70	0.2295	7.8947e-05	227284_at, 201170_s_at, 240592_at, 202768_at, 204453_at, 218486_at, 205437_at, 241827_at, 217986_s_at, 226939_at, 228157_at, 202527_s_at, 242738_s_at, 212153_at, 209112_at, 226293_at, 204420_at, 213625_at, 222762_x_at, 222768_s_at, 204937_s_at, 216016_at, 232008_s_at, 203959_s_at, 235200_at, 225838_at, 211097_s_at, 221763_at, 36711_at, 216321_s_at, 200940_s_at, 207338_s_at, 208066_s_at, 221803_s_…	1.55935	0.33953	0.0796128	0.150916
GOTERM_BP_ALL	GO:0010468~regulation of gene expression	67	0.2197	0.00013775	227284_at, 201170_s_at, 240592_at, 202768_at, 204453_at, 218486_at, 205437_at, 241827_at, 217986_s_at, 226939_at, 228157_at, 202527_s_at, 242738_s_at, 212153_at, 226293_at, 213625_at, 204420_at, 222762_x_at, 222768_s_at, 204937_s_at, 216016_at, 232008_s_at, 203959_s_at, 235200_at, 225838_at, 211097_s_at, 221763_at, 36711_at, 216321_s_at, 200940_s_at, 207338_s_at, 208066_s_at, 221803_s_at, 226100_…	1.55362	0.515088	0.113639	0.263185
GOTERM_BP_ALL	GO:0045449~regulation of transcription	64	0.2098	0.000138918	227284_at, 201170_s_at, 240592_at, 202768_at, 204453_at, 218486_at, 205437_at, 241827_at, 217986_s_at, 228157_at, 202527_s_at, 242738_s_at, 212153_at, 226293_at, 213625_at, 204420_at, 222762_x_at, 204937_s_at, 216016_at, 232008_s_at, 203959_s_at, 235200_at, 225838_at, 211097_s_at, 221763_at, 36711_at, 207338_s_at, 216321_s_at, 200940_s_at, 208066_s_at, 221803_s_at, 226100_at, 206182_at, 208407_s_…	1.5766	0.518054	0.0990224	0.265413
GOTERM_BP_ALL	GO:0016070~RNA metabolic process	71	0.2328	0.000209752	227284_at, 201170_s_at, 240592_at, 229285_at, 202768_at, 204453_at, 218486_at, 209128_s_at, 205437_at, 241827_at, 217986_s_at, 225336_at, 219913_s_at, 228157_at, 202527_s_at, 242738_s_at, 204208_at, 226293_at, 213625_at, 204420_at, 222762_x_at, 222768_s_at, 204937_s_at, 232008_s_at, 203959_s_at, 235200_at, 225838_at, 211097_s_at, 221763_at, 36711_at, 216321_s_at, 200940_s_at, 207338_s_at, 208066_…	1.50464	0.667845	0.1287	0.400491
GOTERM_BP_ALL	GO:0019222~regulation of metabolic process	70	0.2295	0.000233306	227284_at, 201170_s_at, 240592_at, 202768_at, 204453_at, 218486_at, 205437_at, 241827_at, 217986_s_at, 226939_at, 228157_at, 202527_s_at, 242738_s_at, 212153_at, 209112_at, 226293_at, 204420_at, 213625_at, 222762_x_at, 222768_s_at, 204937_s_at, 216016_at, 232008_s_at, 203959_s_at, 235200_at, 225838_at, 211097_s_at, 221763_at, 36711_at, 216321_s_at, 200940_s_at, 207338_s_at, 208066_s_at, 221803_s_…	1.50588	0.706516	0.127345	0.445368
GOTERM_BP_ALL	GO:0019219~regulation of nucleobase, nucleoside, nucleotide and nucleic acid metabolic process	64	0.2098	0.000266926	227284_at, 201170_s_at, 240592_at, 202768_at, 204453_at, 218486_at, 205437_at, 241827_at, 217986_s_at, 228157_at, 202527_s_at, 242738_s_at, 212153_at, 226293_at, 213625_at, 204420_at, 222762_x_at, 204937_s_at, 216016_at, 232008_s_at, 203959_s_at, 235200_at, 225838_at, 211097_s_at, 221763_at, 36711_at, 207338_s_at, 216321_s_at, 200940_s_at, 208066_s_at, 221803_s_at, 226100_at, 206182_at, 208407_s_…	1.54101	0.754047	0.130869	0.509391
GOTERM_MF_ALL	GO:0003677~DNA binding	55	0.1803	0.000355976	227284_at, 201170_s_at, 207727_s_at, 240592_at, 202768_at, 204453_at, 218486_at, 205437_at, 241827_at, 228157_at, 202527_s_at, 242738_s_at, 222729_at, 212153_at, 213625_at, 204420_at, 204937_s_at, 232008_s_at, 203959_s_at, 235200_at, 238736_at, 211097_s_at, 216321_s_at, 200940_s_at, 208066_s_at, 36711_at, 206182_at, 203449_s_at, 202644_s_at, 209383_at, 209357_at, 201086_x_at, 223274_at, 224206_x_…	1.60048	0.64109	0.185301	0.636115
GOTERM_BP_ALL	GO:0006350~transcription	64	0.2098	0.000392234	227284_at, 201170_s_at, 240592_at, 202768_at, 204453_at, 218486_at, 205437_at, 241827_at, 217986_s_at, 228157_at, 202527_s_at, 242738_s_at, 212153_at, 226293_at, 213625_at, 204420_at, 222762_x_at, 204937_s_at, 216016_at, 232008_s_at, 203959_s_at, 235200_at, 225838_at, 211097_s_at, 221763_at, 36711_at, 207338_s_at, 216321_s_at, 200940_s_at, 208066_s_at, 221803_s_at, 226100_at, 206182_at, 208407_s_…	1.51985	0.872699	0.170873	0.747676
GOTERM_BP_ALL	GO:0006355~regulation of transcription, DNA-dependent	59	0.1934	0.000433491	227284_at, 201170_s_at, 240592_at, 202768_at, 204453_at, 218486_at, 205437_at, 241827_at, 217986_s_at, 228157_at, 202527_s_at, 242738_s_at, 226293_at, 213625_at, 204420_at, 222762_x_at, 204937_s_at, 232008_s_at, 203959_s_at, 235200_at, 225838_at, 221763_at, 211097_s_at, 36711_at, 207338_s_at, 216321_s_at, 200940_s_at, 208066_s_at, 221803_s_at, 226100_at, 206182_at, 208407_s_at, 209383_at, 209357_…	1.55263	0.897517	0.172907	0.826011
GOTERM_BP_ALL	GO:0008152~metabolic process	168	0.5508	0.000704645	227284_at, 238613_at, 210082_at, 219133_at, 209770_at, 240592_at, 207126_x_at, 214679_x_at, 229285_at, 224888_at, 202768_at, 220245_at, 204453_at, 218486_at, 223470_at, 210775_x_at, 235478_at, 241827_at, 226939_at, 225336_at, 205621_at, 219913_s_at, 204208_at, 242738_s_at, 213624_at, 1569430_at, 38158_at, 221989_at, 212153_at, 207126_x_at, 211855_s_at, 222762_x_at, 207126_x_at, 216016_at, 232008_…	1.17111	0.975363	0.218782	1.3394
GOTERM_MF_ALL	GO:0008270~zinc ion binding	53	0.1738	0.000705598	227284_at, 203610_s_at, 229285_at, 204453_at, 218486_at, 205437_at, 241827_at, 217986_s_at, 227049_at, 228157_at, 242738_s_at, 203659_s_at, 1553234_at, 223413_s_at, 212153_at, 213625_at, 222762_x_at, 204937_s_at, 212798_s_at, 203959_s_at, 235200_at, 223621_at, 238736_at, 221763_at, 218211_s_at, 207338_s_at, 216321_s_at, 200940_s_at, 201713_s_at, 208066_s_at, 226100_at, 206182_at, 202644_s_at, 223…	1.57441	0.868852	0.287212	1.25715
GOTERM_BP_ALL	GO:0006351~transcription, DNA-dependent	59	0.1934	0.000765412	227284_at, 201170_s_at, 240592_at, 202768_at, 204453_at, 218486_at, 205437_at, 241827_at, 217986_s_at, 228157_at, 202527_s_at, 242738_s_at, 226293_at, 213625_at, 204420_at, 222762_x_at, 204937_s_at, 232008_s_at, 203959_s_at, 235200_at, 225838_at, 221763_at, 211097_s_at, 36711_at, 207338_s_at, 216321_s_at, 200940_s_at, 208066_s_at, 221803_s_at, 226100_at, 206182_at, 208407_s_at, 209383_at, 209357_…	1.5183	0.982101	0.222319	1.45411
GOTERM_BP_ALL	GO:0043170~macromolecule metabolic process	138	0.4525	0.000783711	227284_at, 238613_at, 219133_at, 240592_at, 214679_x_at, 229285_at, 202768_at, 204453_at, 223470_at, 218486_at, 210775_x_at, 235478_at, 241827_at, 226939_at, 225336_at, 205621_at, 219913_s_at, 242738_s_at, 204208_at, 38158_at, 1569430_at, 221989_at, 222762_x_at, 216016_at, 232008_s_at, 235200_at, 205214_at, 238736_at, 221763_at, 236492_at, 216321_s_at, 200940_s_at, 208066_s_at, 208891_at, 221860_…	1.22395	0.983743	0.215185	1.48862
GOTERM_BP_ALL	GO:0032774~RNA biosynthetic process	59	0.1934	0.000788804	227284_at, 201170_s_at, 240592_at, 202768_at, 204453_at, 218486_at, 205437_at, 241827_at, 217986_s_at, 228157_at, 202527_s_at, 242738_s_at, 226293_at, 213625_at, 204420_at, 222762_x_at, 204937_s_at, 232008_s_at, 203959_s_at, 235200_at, 225838_at, 221763_at, 211097_s_at, 36711_at, 207338_s_at, 216321_s_at, 200940_s_at, 208066_s_at, 221803_s_at, 226100_at, 206182_at, 208407_s_at, 209383_at, 209357_…	1.51647	0.984173	0.205732	1.49823
GOTERM_MF_ALL	GO:0046914~transition metal ion binding	61	0.2	0.00087396	227284_at, 207727_s_at, 203610_s_at, 224888_at, 229285_at, 204453_at, 218486_at, 200831_s_at, 205437_at, 227761_at, 241827_at, 217986_s_at, 227049_at, 228157_at, 242738_s_at, 203659_s_at, 1553234_at, 223413_s_at, 220750_s_at, 212153_at, 213625_at, 222762_x_at, 204937_s_at, 212798_s_at, 203959_s_at, 235200_at, 223621_at, 238736_at, 221763_at, 218211_s_at, 216321_s_at, 200940_s_at, 207338_s_at, 201…	1.49551	0.919247	0.30196	1.55491
GOTERM_BP_ALL	GO:0010467~gene expression	80	0.2623	0.000882054	227284_at, 201170_s_at, 219133_at, 240592_at, 229285_at, 202768_at, 204453_at, 218486_at, 209128_s_at, 205437_at, 241827_at, 217986_s_at, 226939_at, 225336_at, 219913_s_at, 228157_at, 202527_s_at, 242738_s_at, 204208_at, 1569430_at, 221989_at, 212153_at, 226293_at, 222762_x_at, 204420_at, 213625_at, 222768_s_at, 204937_s_at, 216016_at, 232008_s_at, 235200_at, 203959_s_at, 225838_at, 211097_s_at, …	1.38904	0.990307	0.216527	1.67393
GOTERM_BP_ALL	GO:0009987~cellular process	219	0.718	0.0013568	227284_at, 238613_at, 219133_at, 210082_at, 207126_x_at, 224888_at, 229285_at, 201502_s_at, 236019_at, 202768_at, 223470_at, 210775_x_at, 235478_at, 241827_at, 226939_at, 215984_s_at, 210397_at, 242738_s_at, 203659_s_at, 220122_at, 38158_at, 210605_s_at, 207126_x_at, 211855_s_at, 216016_at, 205214_at, 211831_s_at, 238736_at, 221763_at, 218211_s_at, 216321_s_at, 200940_s_at, 207126_x_at, 224414_s_…	1.08065	0.999202	0.27693	2.56387
GOTERM_BP_ALL	GO:0006139~nucleobase, nucleoside, nucleotide and nucleic acid metabolic process	84	0.2754	0.00247535	227284_at, 201170_s_at, 207727_s_at, 240592_at, 229285_at, 202768_at, 204453_at, 218486_at, 209128_s_at, 205437_at, 241827_at, 235478_at, 217986_s_at, 225336_at, 205621_at, 219913_s_at, 228157_at, 202527_s_at, 204208_at, 242738_s_at, 212153_at, 226293_at, 222762_x_at, 204420_at, 213625_at, 222768_s_at, 204937_s_at, 216016_at, 232008_s_at, 235200_at, 203959_s_at, 225838_at, 211097_s_at, 238736_at,…	1.32708	0.999998	0.382628	4.63055
GOTERM_MF_ALL	GO:0003676~nucleic acid binding	71	0.2328	0.0028853	227284_at, 201170_s_at, 207727_s_at, 240592_at, 229285_at, 202768_at, 204453_at, 212714_at, 218486_at, 209128_s_at, 205437_at, 241827_at, 226939_at, 225336_at, 219146_at, 218379_at, 208152_s_at, 228157_at, 202527_s_at, 242738_s_at, 222729_at, 212153_at, 213625_at, 204420_at, 222768_s_at, 204937_s_at, 232008_s_at, 203959_s_at, 235200_at, 223621_at, 211097_s_at, 238736_at, 36711_at, 216321_s_at, 20…	1.37178	0.999755	0.472541	5.04711
GOTERM_BP_ALL	GO:0044238~primary metabolic process	151	0.4951	0.00349962	227284_at, 238613_at, 210082_at, 219133_at, 209770_at, 240592_at, 214679_x_at, 229285_at, 224888_at, 202768_at, 220245_at, 204453_at, 223470_at, 218486_at, 210775_x_at, 235478_at, 241827_at, 226939_at, 225336_at, 205621_at, 219913_s_at, 242738_s_at, 204208_at, 38158_at, 1569430_at, 221989_at, 212153_at, 222762_x_at, 216016_at, 232008_s_at, 235200_at, 205214_at, 238736_at, 221763_at, 236492_at, 20…	1.1656	1	0.437633	6.48652
GOTERM_BP_ALL	GO:0044237~cellular metabolic process	150	0.4918	0.00454684	227284_at, 238613_at, 210082_at, 219133_at, 240592_at, 207126_x_at, 214679_x_at, 229285_at, 224888_at, 202768_at, 220245_at, 204453_at, 223470_at, 218486_at, 210775_x_at, 235478_at, 241827_at, 226939_at, 225336_at, 205621_at, 219913_s_at, 242738_s_at, 204208_at, 38158_at, 1569430_at, 221989_at, 207126_x_at, 212153_at, 222762_x_at, 216016_at, 232008_s_at, 235200_at, 205214_at, 238736_at, 221763_at…	1.16096	1	0.515948	8.34867
GOTERM_MF_ALL	GO:0030528~transcription regulator activity	35	0.1148	0.00472965	201170_s_at, 209383_at, 209357_at, 202768_at, 223274_at, 218486_at, 224206_x_at, 203353_s_at, 205437_at, 228927_at, 228157_at, 202527_s_at, 242738_s_at, 203739_at, 224606_at, 222729_at, 225133_at, 230202_at, 204420_at, 213625_at, 204937_s_at, 238520_at, 206739_at, 213639_s_at, 226562_at, 211097_s_at, 208931_s_at, 36711_at, 200940_s_at, 216321_s_at, 208066_s_at, 208216_at, 210104_at, 203882_at, 20…	1.62666	0.999999	0.622652	8.14628
Functional Group 4	Median: 0.0015250448328979704	Geo: 0.002049600539703922	227284_at, 203610_s_at, 229285_at, 204453_at, 218486_at, 205437_at, 241827_at, 217986_s_at, 227049_at, 228157_at, 242738_s_at, 203659_s_at, 1553234_at, 223413_s_at, 212153_at, 213625_at, 222762_x_at, 204937_s_at, 212798_s_at, 203959_s_at, 235200_at, 223621_at, 238736_at, 221763_at, 218211_s_at, 207338_s_at, 216321_s_at, 200940_s_at, 201713_s_at, 208066_s_at, 226100_at, 206182_at, 202644_s_at, 223…
Category	Term	Count	%	PValue	Genes	Fold Enrichment	Bonferroni	Benjamini	FDR
GOTERM_MF_ALL	GO:0008270~zinc ion binding	53	0.1738	0.000705598	227284_at, 203610_s_at, 229285_at, 204453_at, 218486_at, 205437_at, 241827_at, 217986_s_at, 227049_at, 228157_at, 242738_s_at, 203659_s_at, 1553234_at, 223413_s_at, 212153_at, 213625_at, 222762_x_at, 204937_s_at, 212798_s_at, 203959_s_at, 235200_at, 223621_at, 238736_at, 221763_at, 218211_s_at, 207338_s_at, 216321_s_at, 200940_s_at, 201713_s_at, 208066_s_at, 226100_at, 206182_at, 202644_s_at, 223…	1.57441	0.868852	0.287212	1.25715
GOTERM_MF_ALL	GO:0046914~transition metal ion binding	61	0.2	0.00087396	227284_at, 207727_s_at, 203610_s_at, 224888_at, 229285_at, 204453_at, 218486_at, 200831_s_at, 205437_at, 227761_at, 241827_at, 217986_s_at, 227049_at, 228157_at, 242738_s_at, 203659_s_at, 1553234_at, 223413_s_at, 220750_s_at, 212153_at, 213625_at, 222762_x_at, 204937_s_at, 212798_s_at, 203959_s_at, 235200_at, 223621_at, 238736_at, 221763_at, 218211_s_at, 216321_s_at, 200940_s_at, 207338_s_at, 201…	1.49551	0.919247	0.30196	1.55491
GOTERM_MF_ALL	GO:0046872~metal ion binding	82	0.2689	0.00152504	227284_at, 207727_s_at, 238613_at, 203610_s_at, 224888_at, 229285_at, 204453_at, 218486_at, 200831_s_at, 209784_s_at, 205437_at, 227761_at, 241827_at, 235478_at, 217986_s_at, 209197_at, 1552553_a_at, 228157_at, 227049_at, 242738_s_at, 203659_s_at, 212947_at, 220122_at, 1553234_at, 220750_s_at, 223413_s_at, 212153_at, 213625_at, 222762_x_at, 204937_s_at, 212798_s_at, 231878_at, 218322_s_at, 235200…	1.35578	0.987629	0.422504	2.69842
GOTERM_MF_ALL	GO:0043167~ion binding	82	0.2689	0.00272708	227284_at, 207727_s_at, 238613_at, 203610_s_at, 224888_at, 229285_at, 204453_at, 218486_at, 200831_s_at, 209784_s_at, 205437_at, 227761_at, 241827_at, 235478_at, 217986_s_at, 209197_at, 1552553_a_at, 228157_at, 227049_at, 242738_s_at, 203659_s_at, 212947_at, 220122_at, 1553234_at, 220750_s_at, 223413_s_at, 212153_at, 213625_at, 222762_x_at, 204937_s_at, 212798_s_at, 231878_at, 218322_s_at, 235200…	1.32957	0.999614	0.480526	4.7767
GOTERM_MF_ALL	GO:0043169~cation binding	72	0.2361	0.0141032	227284_at, 207727_s_at, 203610_s_at, 224888_at, 229285_at, 204453_at, 218486_at, 200831_s_at, 209784_s_at, 205437_at, 227761_at, 241827_at, 217986_s_at, 209197_at, 227049_at, 228157_at, 242738_s_at, 203659_s_at, 212947_at, 220122_at, 1553234_at, 220750_s_at, 223413_s_at, 212153_at, 213625_at, 222762_x_at, 204937_s_at, 212798_s_at, 231878_at, 203959_s_at, 235200_at, 223621_at, 238736_at, 221763_at…	1.28137	1	0.909697	22.4756
Functional Group 5	Median: 0.0075364894244115644	Geo: 0.005914727628548628	224414_s_at, 202644_s_at, 219002_at, 219933_at, 37028_at, 209383_at, 238613_at, 204614_at, 201086_x_at, 201502_s_at, 238987_at, 242814_at, 210775_x_at, 1552553_a_at, 202985_s_at, 204071_s_at, 226032_at, 38158_at, 209112_at, 230202_at, 216016_at, 205214_at, 219500_at, 214467_at, 207113_s_at, 228189_at, 201170_s_at, 207727_s_at, 202768_at, 218486_at, 203353_s_at, 208634_s_at, 202520_s_at, 202527_s_…
Category	Term	Count	%	PValue	Genes	Fold Enrichment	Bonferroni	Benjamini	FDR
GOTERM_BP_ALL	GO:0006915~apoptosis	26	0.0852	0.000537099	224414_s_at, 202644_s_at, 219002_at, 219933_at, 37028_at, 209383_at, 238613_at, 204614_at, 201086_x_at, 201502_s_at, 238987_at, 242814_at, 210775_x_at, 1552553_a_at, 202985_s_at, 204071_s_at, 226032_at, 38158_at, 209112_at, 230202_at, 216016_at, 205214_at, 219500_at, 214467_at, 207113_s_at, 228189_at,	2.12245	0.940553	0.195174	1.02248
GOTERM_BP_ALL	GO:0012501~programmed cell death	26	0.0852	0.000613771	224414_s_at, 202644_s_at, 219002_at, 219933_at, 37028_at, 209383_at, 238613_at, 204614_at, 201086_x_at, 201502_s_at, 238987_at, 242814_at, 210775_x_at, 1552553_a_at, 202985_s_at, 204071_s_at, 226032_at, 38158_at, 209112_at, 230202_at, 216016_at, 205214_at, 219500_at, 214467_at, 207113_s_at, 228189_at,	2.10367	0.960274	0.205792	1.16762
GOTERM_BP_ALL	GO:0008219~cell death	26	0.0852	0.0012919	224414_s_at, 202644_s_at, 219002_at, 219933_at, 37028_at, 209383_at, 238613_at, 204614_at, 201086_x_at, 201502_s_at, 238987_at, 242814_at, 210775_x_at, 1552553_a_at, 202985_s_at, 204071_s_at, 226032_at, 38158_at, 209112_at, 230202_at, 216016_at, 205214_at, 219500_at, 214467_at, 207113_s_at, 228189_at,	1.9952	0.998877	0.287947	2.44266
GOTERM_BP_ALL	GO:0016265~death	26	0.0852	0.0012919	224414_s_at, 202644_s_at, 219002_at, 219933_at, 37028_at, 209383_at, 238613_at, 204614_at, 201086_x_at, 201502_s_at, 238987_at, 242814_at, 210775_x_at, 1552553_a_at, 202985_s_at, 204071_s_at, 226032_at, 38158_at, 209112_at, 230202_at, 216016_at, 205214_at, 219500_at, 214467_at, 207113_s_at, 228189_at,	1.9952	0.998877	0.287947	2.44266
GOTERM_BP_ALL	GO:0042981~regulation of apoptosis	18	0.059	0.00457116	202644_s_at, 224414_s_at, 238613_at, 209383_at, 204614_at, 201086_x_at, 209112_at, 230202_at, 216016_at, 238987_at, 242814_at, 210775_x_at, 205214_at, 219500_at, 207113_s_at, 1552553_a_at, 226032_at, 228189_at,	2.14126	1	0.507371	8.3915
GOTERM_BP_ALL	GO:0043067~regulation of programmed cell death	18	0.059	0.00510887	202644_s_at, 224414_s_at, 238613_at, 209383_at, 204614_at, 201086_x_at, 209112_at, 230202_at, 216016_at, 238987_at, 242814_at, 210775_x_at, 205214_at, 219500_at, 207113_s_at, 1552553_a_at, 226032_at, 228189_at,	2.11765	1	0.536468	9.33352
GOTERM_BP_ALL	GO:0048523~negative regulation of cellular process	29	0.0951	0.0099641	201170_s_at, 207727_s_at, 202644_s_at, 37028_at, 209383_at, 238613_at, 204614_at, 201086_x_at, 201502_s_at, 202768_at, 218486_at, 238987_at, 242814_at, 203353_s_at, 208634_s_at, 202520_s_at, 226032_at, 202527_s_at, 203592_s_at, 203659_s_at, 220750_s_at, 225133_at, 209112_at, 230202_at, 216016_at, 219500_at, 208931_s_at, 207113_s_at, 228189_at,	1.63958	1	0.749571	17.4336
GOTERM_BP_ALL	GO:0032502~developmental process	66	0.2164	0.0161098	37028_at, 238613_at, 214679_x_at, 201502_s_at, 202768_at, 242814_at, 210775_x_at, 209784_s_at, 205992_s_at, 200884_at, 1552553_a_at, 215984_s_at, 202985_s_at, 202527_s_at, 203659_s_at, 38158_at, 212153_at, 202509_s_at, 209112_at, 222762_x_at, 216016_at, 227025_at, 205214_at, 211097_s_at, 211831_s_at, 218211_s_at, 233565_s_at, 36711_at, 216321_s_at, 200940_s_at, 221292_at, 216331_at, 229221_at, 22…	1.29491	1	0.856198	26.7057
GOTERM_BP_ALL	GO:0048519~negative regulation of biological process	29	0.0951	0.0168034	201170_s_at, 207727_s_at, 202644_s_at, 37028_at, 209383_at, 238613_at, 204614_at, 201086_x_at, 201502_s_at, 202768_at, 218486_at, 238987_at, 242814_at, 203353_s_at, 208634_s_at, 202520_s_at, 226032_at, 202527_s_at, 203592_s_at, 203659_s_at, 220750_s_at, 225133_at, 209112_at, 230202_at, 216016_at, 219500_at, 208931_s_at, 207113_s_at, 228189_at,	1.57155	1	0.849586	27.6878
GOTERM_BP_ALL	GO:0030154~cell differentiation	40	0.1311	0.0263991	214549_x_at, 219002_at, 202644_s_at, 224414_s_at, 219933_at, 37028_at, 209383_at, 238613_at, 204614_at, 214679_x_at, 201086_x_at, 201502_s_at, 238987_at, 242814_at, 210775_x_at, 209784_s_at, 205992_s_at, 1552553_a_at, 201010_s_at, 226032_at, 202985_s_at, 204071_s_at, 201497_x_at, 224606_at, 38158_at, 202509_s_at, 209112_at, 230202_at, 227025_at, 216016_at, 205117_at, 209698_at, 205214_at, 218211_…	1.3951	1	0.896395	40.0582
GOTERM_BP_ALL	GO:0048869~cellular developmental process	40	0.1311	0.0263991	214549_x_at, 219002_at, 202644_s_at, 224414_s_at, 219933_at, 37028_at, 209383_at, 238613_at, 204614_at, 214679_x_at, 201086_x_at, 201502_s_at, 238987_at, 242814_at, 210775_x_at, 209784_s_at, 205992_s_at, 1552553_a_at, 201010_s_at, 226032_at, 202985_s_at, 204071_s_at, 201497_x_at, 224606_at, 38158_at, 202509_s_at, 209112_at, 230202_at, 227025_at, 216016_at, 205117_at, 209698_at, 205214_at, 218211_…	1.3951	1	0.896395	40.0582
GOTERM_BP_ALL	GO:0048468~cell development	27	0.0885	0.0759002	219002_at, 224414_s_at, 202644_s_at, 219933_at, 37028_at, 209383_at, 238613_at, 204614_at, 201086_x_at, 201502_s_at, 238987_at, 242814_at, 210775_x_at, 1552553_a_at, 202985_s_at, 204071_s_at, 226032_at, 201497_x_at, 38158_at, 209112_at, 230202_at, 216016_at, 205214_at, 219500_at, 214467_at, 207113_s_at, 228189_at,	1.38795	1	0.990532	77.9094
Functional Group 6	Median: 0.058830784111377044	Geo: 0.006625751248790382	201170_s_at, 209383_at, 209357_at, 202768_at, 223274_at, 218486_at, 224206_x_at, 203353_s_at, 205437_at, 228927_at, 228157_at, 202527_s_at, 242738_s_at, 203739_at, 222729_at, 225133_at, 230202_at, 213625_at, 204420_at, 204937_s_at, 238520_at, 206739_at, 213639_s_at, 226562_at, 211097_s_at, 36711_at, 200940_s_at, 216321_s_at, 208066_s_at, 208216_at, 203882_at, 206182_at, 207113_s_at, 210104_at, 20…
Category	Term	Count	%	PValue	Genes	Fold Enrichment	Bonferroni	Benjamini	FDR
GOTERM_MF_ALL	GO:0003700~transcription factor activity	32	0.1049	4.83282e-05	201170_s_at, 209383_at, 209357_at, 202768_at, 223274_at, 218486_at, 224206_x_at, 203353_s_at, 205437_at, 228927_at, 228157_at, 202527_s_at, 242738_s_at, 203739_at, 222729_at, 225133_at, 230202_at, 213625_at, 204420_at, 204937_s_at, 238520_at, 206739_at, 213639_s_at, 226562_at, 211097_s_at, 36711_at, 200940_s_at, 216321_s_at, 208066_s_at, 208216_at, 203882_at, 206182_at,	2.20639	0.129852	0.0453056	0.0865855
GOTERM_BP_ALL	GO:0006366~transcription from RNA polymerase II promoter	17	0.0557	0.0588308	209383_at, 225133_at, 209357_at, 202768_at, 204420_at, 223274_at, 218486_at, 206739_at, 203353_s_at, 36711_at, 216321_s_at, 208066_s_at, 207113_s_at, 210104_at, 203882_at, 202527_s_at, 242738_s_at,	1.62631	1	0.978466	68.6478
GOTERM_MF_ALL	GO:0043565~sequence-specific DNA binding	13	0.0426	0.102306	203449_s_at, 209383_at, 202768_at, 204420_at, 206739_at, 203353_s_at, 211097_s_at, 216321_s_at, 200940_s_at, 36711_at, 208216_at, 202527_s_at, 242738_s_at,	1.63173	1	0.999994	85.549
Functional Group 7	Median: 0.01667217742679636	Geo: 0.012606148539747076	202644_s_at, 224414_s_at, 238613_at, 209383_at, 204614_at, 201086_x_at, 209112_at, 230202_at, 216016_at, 238987_at, 242814_at, 210775_x_at, 205214_at, 219500_at, 207113_s_at, 1552553_a_at, 226032_at, 228189_at,
Category	Term	Count	%	PValue	Genes	Fold Enrichment	Bonferroni	Benjamini	FDR
GOTERM_BP_ALL	GO:0042981~regulation of apoptosis	18	0.059	0.00457116	202644_s_at, 224414_s_at, 238613_at, 209383_at, 204614_at, 201086_x_at, 209112_at, 230202_at, 216016_at, 238987_at, 242814_at, 210775_x_at, 205214_at, 219500_at, 207113_s_at, 1552553_a_at, 226032_at, 228189_at,	2.14126	1	0.507371	8.3915
GOTERM_BP_ALL	GO:0043067~regulation of programmed cell death	18	0.059	0.00510887	202644_s_at, 224414_s_at, 238613_at, 209383_at, 204614_at, 201086_x_at, 209112_at, 230202_at, 216016_at, 238987_at, 242814_at, 210775_x_at, 205214_at, 219500_at, 207113_s_at, 1552553_a_at, 226032_at, 228189_at,	2.11765	1	0.536468	9.33352
GOTERM_BP_ALL	GO:0006916~anti-apoptosis	8	0.0262	0.0166722	202644_s_at, 204614_at, 201086_x_at, 230202_at, 207113_s_at, 226032_at, 228189_at, 242814_at,	3.02959	1	0.853438	27.503
GOTERM_BP_ALL	GO:0043066~negative regulation of apoptosis	9	0.0295	0.0275841	202644_s_at, 219500_at, 204614_at, 201086_x_at, 230202_at, 207113_s_at, 226032_at, 228189_at, 242814_at,	2.50435	1	0.89937	41.4386
GOTERM_BP_ALL	GO:0043069~negative regulation of programmed cell death	9	0.0295	0.0296421	202644_s_at, 219500_at, 204614_at, 201086_x_at, 230202_at, 207113_s_at, 226032_at, 228189_at, 242814_at,	2.4721	1	0.905544	43.7646
Functional Group 8	Median: 0.01781583498089074	Geo: 0.012726362621934769	203449_s_at, 207727_s_at, 37028_at, 209383_at, 238613_at, 209357_at, 202768_at, 223274_at, 209784_s_at, 212483_at, 208634_s_at, 218379_at, 215462_at, 202520_s_at, 201010_s_at, 203659_s_at, 212299_at, 38158_at, 204496_at, 209112_at, 1555278_a_at, 204420_at, 205117_at, 208931_s_at, 207113_s_at, 208891_at,
Category	Term	Count	%	PValue	Genes	Fold Enrichment	Bonferroni	Benjamini	FDR
GOTERM_BP_ALL	GO:0007049~cell cycle	26	0.0852	0.00328056	203449_s_at, 207727_s_at, 37028_at, 209383_at, 238613_at, 209357_at, 202768_at, 223274_at, 209784_s_at, 212483_at, 208634_s_at, 218379_at, 215462_at, 202520_s_at, 201010_s_at, 203659_s_at, 212299_at, 38158_at, 204496_at, 209112_at, 1555278_a_at, 204420_at, 205117_at, 208931_s_at, 207113_s_at, 208891_at,	1.8613	1	0.437565	6.09249
GOTERM_BP_ALL	GO:0022402~cell cycle process	22	0.0721	0.00670066	203659_s_at, 203449_s_at, 207727_s_at, 37028_at, 212299_at, 238613_at, 38158_at, 209383_at, 209357_at, 1555278_a_at, 209112_at, 202768_at, 204420_at, 223274_at, 205117_at, 208634_s_at, 208931_s_at, 207113_s_at, 215462_at, 218379_at, 202520_s_at, 208891_at,	1.87984	1	0.625145	12.0687
GOTERM_BP_ALL	GO:0000074~regulation of progression through cell cycle	16	0.0525	0.0178158	203659_s_at, 207727_s_at, 37028_at, 238613_at, 38158_at, 209383_at, 209357_at, 209112_at, 202768_at, 223274_at, 205117_at, 208634_s_at, 207113_s_at, 215462_at, 202520_s_at, 208891_at,	1.94677	1	0.854491	29.0991
GOTERM_BP_ALL	GO:0051726~regulation of cell cycle	16	0.0525	0.018703	203659_s_at, 207727_s_at, 37028_at, 238613_at, 38158_at, 209383_at, 209357_at, 209112_at, 202768_at, 223274_at, 205117_at, 208634_s_at, 207113_s_at, 215462_at, 202520_s_at, 208891_at,	1.93573	1	0.857015	30.3141
GOTERM_BP_ALL	GO:0045786~negative regulation of progression through cell cycle	8	0.0262	0.0455763	203659_s_at, 207727_s_at, 37028_at, 209383_at, 238613_at, 208634_s_at, 209112_at, 202520_s_at,	2.44976	1	0.958536	59.0313
Functional Group 9	Median: 0.01890871618242628	Geo: 0.018155041738742984	209698_at, 212147_at, 217885_at, 201713_s_at, 200940_s_at, 201502_s_at, 207113_s_at, 225528_at, 216016_at, 222127_s_at, 215153_at, 1558727_at, 238987_at, 227761_at, 213271_s_at, 212597_s_at, 1552553_a_at, 233656_s_at, 204071_s_at, 202629_at, 203150_at, 38158_at, 211855_s_at, 231878_at, 218211_s_at, 233565_s_at, 204630_s_at, 1555278_a_at, 236019_at, 1562563_at, 226059_at, 225336_at, 219913_s_at, 2…
Category	Term	Count	%	PValue	Genes	Fold Enrichment	Bonferroni	Benjamini	FDR
GOTERM_BP_ALL	GO:0006913~nucleocytoplasmic transport	9	0.0295	0.00179281	209698_at, 212147_at, 217885_at, 201713_s_at, 200940_s_at, 201502_s_at, 207113_s_at, 225528_at, 216016_at,	4.02797	0.99992	0.336289	3.37445
GOTERM_BP_ALL	GO:0051641~cellular localization	27	0.0885	0.00191137	222127_s_at, 215153_at, 201502_s_at, 1558727_at, 238987_at, 227761_at, 217885_at, 213271_s_at, 212597_s_at, 1552553_a_at, 233656_s_at, 204071_s_at, 202629_at, 203150_at, 38158_at, 211855_s_at, 225528_at, 216016_at, 231878_at, 209698_at, 218211_s_at, 212147_at, 233565_s_at, 204630_s_at, 200940_s_at, 201713_s_at, 207113_s_at,	1.90728	0.999957	0.342185	3.59375
GOTERM_BP_ALL	GO:0051169~nuclear transport	9	0.0295	0.00195676	209698_at, 212147_at, 217885_at, 201713_s_at, 200940_s_at, 201502_s_at, 207113_s_at, 225528_at, 216016_at,	3.97241	0.999966	0.337434	3.67759
GOTERM_BP_ALL	GO:0006606~protein import into nucleus	7	0.023	0.0023557	217885_at, 201713_s_at, 200940_s_at, 201502_s_at, 207113_s_at, 225528_at, 216016_at,	5.14943	0.999996	0.379105	4.41146
GOTERM_BP_ALL	GO:0051170~nuclear import	7	0.023	0.00264217	217885_at, 201713_s_at, 200940_s_at, 201502_s_at, 207113_s_at, 225528_at, 216016_at,	5.03371	0.999999	0.391307	4.93518
GOTERM_BP_ALL	GO:0051649~establishment of cellular localization	26	0.0852	0.00270878	222127_s_at, 215153_at, 201502_s_at, 1558727_at, 238987_at, 227761_at, 217885_at, 213271_s_at, 212597_s_at, 1552553_a_at, 233656_s_at, 202629_at, 203150_at, 38158_at, 211855_s_at, 225528_at, 216016_at, 231878_at, 209698_at, 218211_s_at, 212147_at, 233565_s_at, 204630_s_at, 200940_s_at, 201713_s_at, 207113_s_at,	1.88876	0.999999	0.388245	5.05657
GOTERM_BP_ALL	GO:0017038~protein import	7	0.023	0.00744623	217885_at, 201713_s_at, 200940_s_at, 201502_s_at, 207113_s_at, 225528_at, 216016_at,	4.07273	1	0.654002	13.3227
GOTERM_BP_ALL	GO:0033036~macromolecule localization	23	0.0754	0.0118295	222127_s_at, 1558727_at, 1555278_a_at, 201502_s_at, 236019_at, 225528_at, 216016_at, 1562563_at, 231878_at, 209698_at, 226059_at, 218211_s_at, 212147_at, 204630_s_at, 213271_s_at, 217885_at, 200940_s_at, 201713_s_at, 207113_s_at, 1552553_a_at, 233656_s_at, 204071_s_at, 202629_at,	1.75238	1	0.798737	20.3593
GOTERM_BP_ALL	GO:0046907~intracellular transport	20	0.0656	0.016118	1558727_at, 201502_s_at, 211855_s_at, 225528_at, 216016_at, 231878_at, 209698_at, 227761_at, 218211_s_at, 212147_at, 204630_s_at, 233565_s_at, 212597_s_at, 213271_s_at, 217885_at, 200940_s_at, 201713_s_at, 207113_s_at, 233656_s_at, 202629_at,	1.79272	1	0.850012	26.7174
GOTERM_BP_ALL	GO:0016043~cellular component organization and biogenesis	56	0.1836	0.0216994	201502_s_at, 1558727_at, 227761_at, 217885_at, 213271_s_at, 225336_at, 1552553_a_at, 219913_s_at, 202629_at, 202527_s_at, 203150_at, 38158_at, 210605_s_at, 209112_at, 211855_s_at, 225528_at, 216016_at, 222768_s_at, 231878_at, 225838_at, 221763_at, 218211_s_at, 204630_s_at, 233565_s_at, 201713_s_at, 221292_at, 216321_s_at, 200940_s_at, 208066_s_at, 227916_x_at, 216331_at, 222127_s_at, 203449_s_at,…	1.3162	1	0.881698	34.2741
GOTERM_BP_ALL	GO:0008104~protein localization	21	0.0689	0.0223283	222127_s_at, 1558727_at, 201502_s_at, 236019_at, 225528_at, 216016_at, 1562563_at, 231878_at, 209698_at, 226059_at, 218211_s_at, 204630_s_at, 213271_s_at, 217885_at, 200940_s_at, 201713_s_at, 207113_s_at, 1552553_a_at, 233656_s_at, 204071_s_at, 202629_at,	1.70127	1	0.884344	35.0776
GOTERM_BP_ALL	GO:0006886~intracellular protein transport	13	0.0426	0.02502	201502_s_at, 1558727_at, 225528_at, 216016_at, 231878_at, 209698_at, 218211_s_at, 217885_at, 204630_s_at, 200940_s_at, 201713_s_at, 207113_s_at, 202629_at,	2.05432	1	0.895273	38.413
GOTERM_BP_ALL	GO:0045184~establishment of protein localization	19	0.0623	0.0430076	222127_s_at, 201502_s_at, 1558727_at, 236019_at, 225528_at, 216016_at, 231878_at, 209698_at, 226059_at, 218211_s_at, 204630_s_at, 213271_s_at, 217885_at, 200940_s_at, 201713_s_at, 207113_s_at, 1552553_a_at, 233656_s_at, 202629_at,	1.63221	1	0.954019	56.8697
GOTERM_BP_ALL	GO:0015031~protein transport	18	0.059	0.0454875	222127_s_at, 201502_s_at, 1558727_at, 236019_at, 225528_at, 216016_at, 231878_at, 209698_at, 226059_at, 218211_s_at, 204630_s_at, 213271_s_at, 217885_at, 200940_s_at, 201713_s_at, 207113_s_at, 233656_s_at, 202629_at,	1.6528	1	0.95998	58.9583
GOTERM_BP_ALL	GO:0006605~protein targeting	8	0.0262	0.0555945	209698_at, 217885_at, 201713_s_at, 200940_s_at, 201502_s_at, 207113_s_at, 225528_at, 216016_at,	2.3379	1	0.975528	66.52
GOTERM_BP_ALL	GO:0051234~establishment of localization	44	0.1443	0.552447	222127_s_at, 215153_at, 219933_at, 210082_at, 201502_s_at, 1558727_at, 206872_at, 236019_at, 238987_at, 207868_at, 227761_at, 213271_s_at, 212597_s_at, 217885_at, 209197_at, 1552553_a_at, 233656_s_at, 230494_at, 202629_at, 212947_at, 218536_at, 203150_at, 38158_at, 210605_s_at, 225292_at, 211855_s_at, 209112_at, 1555278_a_at, 225528_at, 216016_at, 1562563_at, 237766_at, 231878_at, 209698_at, 2260…	1.01004	1	1	100
GOTERM_BP_ALL	GO:0006810~transport	42	0.1377	0.592507	222127_s_at, 215153_at, 219933_at, 210082_at, 201502_s_at, 1558727_at, 206872_at, 236019_at, 238987_at, 207868_at, 227761_at, 217885_at, 213271_s_at, 212597_s_at, 209197_at, 233656_s_at, 230494_at, 202629_at, 212947_at, 218536_at, 203150_at, 210605_s_at, 225292_at, 211855_s_at, 209112_at, 1555278_a_at, 225528_at, 216016_at, 1562563_at, 237766_at, 231878_at, 209698_at, 226059_at, 218211_s_at, 2121…	0.996663	1	1	100
GOTERM_BP_ALL	GO:0051179~localization	48	0.1574	0.662857	222127_s_at, 215153_at, 219933_at, 210082_at, 201502_s_at, 1558727_at, 206872_at, 236019_at, 238987_at, 207868_at, 209784_s_at, 227761_at, 213271_s_at, 212597_s_at, 217885_at, 209197_at, 1552553_a_at, 204103_at, 233656_s_at, 230494_at, 204071_s_at, 202629_at, 212947_at, 218536_at, 203150_at, 38158_at, 210605_s_at, 209906_at, 225292_at, 211855_s_at, 209112_at, 1555278_a_at, 225528_at, 216016_at, 1…	0.971844	1	1	100
Functional Group 10	Median: 0.03483870484548348	Geo: 0.03599788125285214	203659_s_at, 202644_s_at, 238613_at, 212565_at, 203610_s_at, 201502_s_at, 230202_at, 227073_at, 226673_at, 205214_at, 219500_at, 207113_s_at, 230494_at, 208891_at, 202951_at, 216321_s_at, 202527_s_at, 209357_at, 203592_s_at, 218501_at, 219933_at, 226409_at, 221736_at, 213039_at, 218322_s_at, 210775_x_at, 204103_at,
Category	Term	Count	%	PValue	Genes	Fold Enrichment	Bonferroni	Benjamini	FDR
GOTERM_BP_ALL	GO:0007243~protein kinase cascade	15	0.0492	0.00347583	203659_s_at, 202644_s_at, 238613_at, 212565_at, 203610_s_at, 201502_s_at, 230202_at, 227073_at, 226673_at, 205214_at, 219500_at, 207113_s_at, 230494_at, 208891_at, 202951_at,	2.44275	1	0.445741	6.44381
BIOCARTA	h_nthiPathway:NFkB activation by Nontypeable Hemophilus influenzae	5	0.0164	0.00444738	216321_s_at, 201502_s_at, 230202_at, 207113_s_at, 202527_s_at,	6.96333	0.763003	0.513176	5.84554
BIOCARTA	h_nfkbPathway:NF-kB Signaling Pathway	4	0.0131	0.0173144	202644_s_at, 201502_s_at, 230202_at, 207113_s_at,	6.89701	0.996453	0.847488	21.0241
GOTERM_BP_ALL	GO:0007249~I-kappaB kinase/NF-kappaB cascade	7	0.023	0.020287	203659_s_at, 202644_s_at, 203610_s_at, 201502_s_at, 230202_at, 207113_s_at, 230494_at,	3.27007	1	0.868897	32.4348
GOTERM_BP_ALL	GO:0043122~regulation of I-kappaB kinase/NF-kappaB cascade	6	0.0197	0.0223613	203659_s_at, 202644_s_at, 203610_s_at, 230202_at, 207113_s_at, 230494_at,	3.72816	1	0.880182	35.1196
GOTERM_BP_ALL	GO:0009967~positive regulation of signal transduction	7	0.023	0.0325581	203659_s_at, 219500_at, 203610_s_at, 209357_at, 230202_at, 207113_s_at, 230494_at,	2.9281	1	0.919572	46.9108
GOTERM_BP_ALL	GO:0009966~regulation of signal transduction	16	0.0525	0.0348387	203659_s_at, 203592_s_at, 218501_at, 202644_s_at, 219933_at, 226409_at, 203610_s_at, 209357_at, 201502_s_at, 230202_at, 221736_at, 219500_at, 213039_at, 207113_s_at, 230494_at, 202527_s_at,	1.78709	1	0.930159	49.2544
BIOCARTA	h_RELAPathway:Acetylation and Deacetylation of RelA in The Nucleus	3	0.0098	0.0459112	201502_s_at, 230202_at, 207113_s_at,	8.35599	1	0.97752	47.0124
GOTERM_BP_ALL	GO:0043123~positive regulation of I-kappaB kinase/NF-kappaB cascade	5	0.0164	0.0608879	203659_s_at, 203610_s_at, 230202_at, 207113_s_at, 230494_at,	3.36842	1	0.980342	69.9331
KEGG_PATHWAY	hsa04920:Adipocytokine signaling pathway	4	0.0131	0.105447	201502_s_at, 230202_at, 207113_s_at, 218322_s_at,	3.44633	1	0.976078	75.2863
BIOCARTA	h_pparaPathway:Mechanism of Gene Regulation by Peroxisome Proliferators via PPARa(alpha)	4	0.0131	0.136766	209357_at, 201502_s_at, 230202_at, 207113_s_at,	3.01744	1	0.999636	86.2951
KEGG_PATHWAY	hsa04210:Apoptosis	4	0.0131	0.143577	210775_x_at, 201502_s_at, 230202_at, 207113_s_at,	2.99502	1	0.979639	85.6903
KEGG_PATHWAY	hsa04620:Toll-like receptor signaling pathway	4	0.0131	0.21382	201502_s_at, 230202_at, 207113_s_at, 204103_at,	2.46649	1	0.982218	95.1089
Functional Group 11	Median: 0.07904181798404288	Geo: 0.04803479887003167	217885_at, 201713_s_at, 200940_s_at, 201502_s_at, 207113_s_at, 225528_at, 216016_at, 218211_s_at, 219279_at, 209698_at, 231878_at, 210605_s_at, 238987_at,
Category	Term	Count	%	PValue	Genes	Fold Enrichment	Bonferroni	Benjamini	FDR
GOTERM_BP_ALL	GO:0006606~protein import into nucleus	7	0.023	0.0023557	217885_at, 201713_s_at, 200940_s_at, 201502_s_at, 207113_s_at, 225528_at, 216016_at,	5.14943	0.999996	0.379105	4.41146
GOTERM_BP_ALL	GO:0051170~nuclear import	7	0.023	0.00264217	217885_at, 201713_s_at, 200940_s_at, 201502_s_at, 207113_s_at, 225528_at, 216016_at,	5.03371	0.999999	0.391307	4.93518
GOTERM_BP_ALL	GO:0017038~protein import	7	0.023	0.00744623	217885_at, 201713_s_at, 200940_s_at, 201502_s_at, 207113_s_at, 225528_at, 216016_at,	4.07273	1	0.654002	13.3227
GOTERM_MF_ALL	GO:0008536~Ran GTPase binding	3	0.0098	0.00811957	217885_at, 201713_s_at, 225528_at,	21.3882	1	0.790752	13.595
GOTERM_MF_ALL	GO:0051020~GTPase binding	5	0.0164	0.0236877	218211_s_at, 217885_at, 201713_s_at, 225528_at, 219279_at,	4.57014	1	0.978355	34.928
GOTERM_BP_ALL	GO:0006605~protein targeting	8	0.0262	0.0555945	209698_at, 217885_at, 201713_s_at, 200940_s_at, 201502_s_at, 207113_s_at, 225528_at, 216016_at,	2.3379	1	0.975528	66.52
GOTERM_MF_ALL	GO:0017016~Ras GTPase binding	4	0.0131	0.055782	218211_s_at, 217885_at, 201713_s_at, 225528_at,	4.59962	1	0.999741	64.2555
GOTERM_MF_ALL	GO:0031267~small GTPase binding	4	0.0131	0.0745671	218211_s_at, 217885_at, 201713_s_at, 225528_at,	4.07395	1	0.99996	75.0664
GOTERM_BP_ALL	GO:0051223~regulation of protein transport	3	0.0098	0.0835165	201502_s_at, 207113_s_at, 216016_at,	6.19355	1	0.991545	81.144
GOTERM_BP_ALL	GO:0051051~negative regulation of transport	3	0.0098	0.0882021	201502_s_at, 207113_s_at, 216016_at,	6	1	0.992556	82.9051
GOTERM_CC_ALL	GO:0005643~nuclear pore	4	0.0131	0.092168	217885_at, 201713_s_at, 225528_at, 231878_at,	3.71619	1	0.997509	77.6912
GOTERM_BP_ALL	GO:0051049~regulation of transport	5	0.0164	0.120113	210605_s_at, 201502_s_at, 207113_s_at, 216016_at, 238987_at,	2.64463	1	0.99696	91.3523
GOTERM_CC_ALL	GO:0046930~pore complex	4	0.0131	0.125232	217885_at, 201713_s_at, 225528_at, 231878_at,	3.23976	1	0.999296	87.4542
GOTERM_CC_ALL	GO:0044453~nuclear membrane part	4	0.0131	0.189186	217885_at, 201713_s_at, 225528_at, 231878_at,	2.66001	1	0.999492	96.1367
GOTERM_CC_ALL	GO:0031965~nuclear membrane	4	0.0131	0.362733	217885_at, 201713_s_at, 225528_at, 231878_at,	1.8581	1	0.999998	99.9079
GOTERM_CC_ALL	GO:0005635~nuclear envelope	4	0.0131	0.55608	217885_at, 201713_s_at, 225528_at, 231878_at,	1.38847	1	1	99.9997
Functional Group 12	Median: 0.02380828173155938	Geo: 0.06653981592276195	207727_s_at, 219933_at, 37028_at, 209383_at, 238613_at, 209357_at, 238987_at, 209566_at, 235478_at, 205621_at, 206250_x_at, 1552553_a_at, 202520_s_at, 212517_at, 204071_s_at, 201010_s_at, 204103_at, 206247_at, 207126_x_at, 209906_at, 205098_at, 230202_at, 216016_at, 225838_at, 238736_at, 216321_s_at, 36711_at, 201170_s_at, 210082_at, 204420_at, 207113_s_at, 210397_at, 207126_x_at, 207126_x_at, 20…
Category	Term	Count	%	PValue	Genes	Fold Enrichment	Bonferroni	Benjamini	FDR
GOTERM_BP_ALL	GO:0006950~response to stress	27	0.0885	0.0177937	207727_s_at, 219933_at, 37028_at, 209383_at, 238613_at, 209357_at, 238987_at, 209566_at, 235478_at, 205621_at, 206250_x_at, 1552553_a_at, 202520_s_at, 212517_at, 204071_s_at, 201010_s_at, 204103_at, 206247_at, 207126_x_at, 209906_at, 205098_at, 230202_at, 216016_at, 225838_at, 238736_at, 216321_s_at, 36711_at,	1.59852	1	0.859872	29.0685
GOTERM_BP_ALL	GO:0009605~response to external stimulus	18	0.059	0.0238083	201170_s_at, 219933_at, 209383_at, 207126_x_at, 210082_at, 209906_at, 205098_at, 230202_at, 204420_at, 216016_at, 238987_at, 216321_s_at, 206250_x_at, 207113_s_at, 1552553_a_at, 204103_at, 212517_at, 210397_at,	1.78882	1	0.891509	36.9321
GOTERM_BP_ALL	GO:0050896~response to stimulus	46	0.1508	0.695426	207126_x_at, 201170_s_at, 207727_s_at, 219933_at, 37028_at, 209383_at, 238613_at, 210082_at, 207126_x_at, 209357_at, 201502_s_at, 202768_at, 220245_at, 222430_s_at, 238987_at, 202767_at, 205992_s_at, 205419_at, 235478_at, 209566_at, 206250_x_at, 205621_at, 1552553_a_at, 204103_at, 201010_s_at, 204071_s_at, 202520_s_at, 212517_at, 210397_at, 206247_at, 207126_x_at, 209906_at, 207126_x_at, 205098_a…	0.960209	1	1	100
Functional Group 13	Median: 0.07255403648754871	Geo: 0.07361296963633007	205992_s_at, 201502_s_at, 230202_at, 207113_s_at, 204420_at, 1552553_a_at, 204103_at, 203882_at, 210397_at, 209383_at, 216016_at, 36711_at, 206250_x_at, 206247_at, 209906_at, 205098_at, 238987_at, 216321_s_at, 212517_at, 205419_at, 235478_at, 214467_at, 222430_s_at,
Category	Term	Count	%	PValue	Genes	Fold Enrichment	Bonferroni	Benjamini	FDR
GOTERM_BP_ALL	GO:0051707~response to other organism	9	0.0295	0.013517	205992_s_at, 201502_s_at, 230202_at, 207113_s_at, 204420_at, 1552553_a_at, 204103_at, 203882_at, 210397_at,	2.86567	1	0.817763	22.9212
GOTERM_BP_ALL	GO:0009615~response to virus	6	0.0197	0.0191936	205992_s_at, 230202_at, 207113_s_at, 204420_at, 204103_at, 203882_at,	3.87879	1	0.858879	30.9776
GOTERM_BP_ALL	GO:0009607~response to biotic stimulus	11	0.0361	0.0253637	205992_s_at, 209383_at, 201502_s_at, 230202_at, 207113_s_at, 204420_at, 1552553_a_at, 204103_at, 216016_at, 203882_at, 210397_at,	2.2492	1	0.894565	38.8269
GOTERM_BP_ALL	GO:0051704~multi-organism process	11	0.0361	0.0284574	205992_s_at, 36711_at, 201502_s_at, 230202_at, 206250_x_at, 207113_s_at, 204420_at, 1552553_a_at, 204103_at, 203882_at, 210397_at,	2.2	1	0.899564	42.4365
GOTERM_BP_ALL	GO:0006952~defense response	14	0.0459	0.116651	206247_at, 209906_at, 205098_at, 230202_at, 204420_at, 216016_at, 238987_at, 205992_s_at, 216321_s_at, 207113_s_at, 1552553_a_at, 212517_at, 204103_at, 210397_at,	1.55286	1	0.996871	90.6777
GOTERM_BP_ALL	GO:0009617~response to bacterium	4	0.0131	0.212101	201502_s_at, 207113_s_at, 1552553_a_at, 210397_at,	2.5098	1	0.999776	98.9541
KEGG_PATHWAY	hsa04620:Toll-like receptor signaling pathway	4	0.0131	0.21382	201502_s_at, 230202_at, 207113_s_at, 204103_at,	2.46649	1	0.982218	95.1089
GOTERM_BP_ALL	GO:0006955~immune response	12	0.0393	0.870389	206247_at, 205992_s_at, 205419_at, 235478_at, 214467_at, 205098_at, 230202_at, 207113_s_at, 204103_at, 222430_s_at, 203882_at, 210397_at,	0.818763	1	1	100
Functional Group 14	Median: 0.06745558900065927	Geo: 0.08241866466461698	219933_at, 209383_at, 206250_x_at, 207126_x_at, 200884_at, 210082_at, 209906_at, 205098_at,
Category	Term	Count	%	PValue	Genes	Fold Enrichment	Bonferroni	Benjamini	FDR
GOTERM_BP_ALL	GO:0033554~cellular response to stress	3	0.0098	0.0281185	219933_at, 209383_at, 206250_x_at,	11.2941	1	0.900282	42.0512
GOTERM_BP_ALL	GO:0051716~cellular response to stimulus	3	0.0098	0.0572136	219933_at, 209383_at, 206250_x_at,	7.68	1	0.977061	67.6011
GOTERM_BP_ALL	GO:0009991~response to extracellular stimulus	4	0.0131	0.0776976	219933_at, 207126_x_at, 209383_at, 206250_x_at,	4	1	0.990626	78.717
GOTERM_BP_ALL	GO:0019725~cellular homeostasis	7	0.023	0.36915	219933_at, 200884_at, 209383_at, 210082_at, 209906_at, 205098_at, 206250_x_at,	1.43131	1	0.999995	99.9851
Functional Group 15	Median: 0.11023966028206987	Geo: 0.08844745671005998	214549_x_at, 202644_s_at, 219933_at, 212565_at, 238613_at, 219133_at, 214679_x_at, 202241_at, 1559018_at, 229285_at, 227073_at, 1553039_a_at, 200719_at, 221257_x_at, 201296_s_at, 215462_at, 204071_s_at, 212513_s_at, 204208_at, 221813_at, 212299_at, 222729_at, 227219_x_at, 230839_at, 209630_s_at, 218306_s_at, 208988_at, 240383_at, 205214_at, 219500_at, 236492_at, 201713_s_at, 207113_s_at, 208891_a…
Category	Term	Count	%	PValue	Genes	Fold Enrichment	Bonferroni	Benjamini	FDR
GOTERM_BP_ALL	GO:0043687~post-translational protein modification	36	0.118	0.0120954	214549_x_at, 202644_s_at, 219933_at, 212565_at, 238613_at, 219133_at, 214679_x_at, 202241_at, 1559018_at, 229285_at, 227073_at, 1553039_a_at, 200719_at, 221257_x_at, 201296_s_at, 215462_at, 204071_s_at, 212513_s_at, 204208_at, 221813_at, 212299_at, 222729_at, 227219_x_at, 230839_at, 209630_s_at, 218306_s_at, 208988_at, 240383_at, 205214_at, 219500_at, 236492_at, 201713_s_at, 207113_s_at, 208891_a…	1.5138	1	0.797783	20.7683
GOTERM_BP_ALL	GO:0006512~ubiquitin cycle	15	0.0492	0.0314197	221813_at, 202644_s_at, 222729_at, 227219_x_at, 209630_s_at, 200719_at, 1553039_a_at, 218306_s_at, 208988_at, 240383_at, 221257_x_at, 201296_s_at, 201713_s_at, 204071_s_at, 212513_s_at,	1.86408	1	0.915126	45.7029
GOTERM_BP_ALL	GO:0006464~protein modification process	38	0.1246	0.0478594	214549_x_at, 202644_s_at, 219933_at, 212565_at, 238613_at, 219133_at, 202241_at, 214679_x_at, 1559018_at, 229285_at, 227073_at, 1553039_a_at, 200719_at, 223470_at, 238987_at, 221257_x_at, 201296_s_at, 215462_at, 204071_s_at, 212513_s_at, 204208_at, 221813_at, 212299_at, 222729_at, 227219_x_at, 230839_at, 209630_s_at, 218306_s_at, 208988_at, 240383_at, 205214_at, 219500_at, 236492_at, 201713_s_at,…	1.34812	1	0.963244	60.8659
GOTERM_BP_ALL	GO:0043412~biopolymer modification	38	0.1246	0.0765327	214549_x_at, 202644_s_at, 219933_at, 212565_at, 238613_at, 219133_at, 202241_at, 214679_x_at, 1559018_at, 229285_at, 227073_at, 1553039_a_at, 200719_at, 223470_at, 238987_at, 221257_x_at, 201296_s_at, 215462_at, 204071_s_at, 212513_s_at, 204208_at, 221813_at, 212299_at, 222729_at, 227219_x_at, 230839_at, 209630_s_at, 218306_s_at, 208988_at, 240383_at, 205214_at, 219500_at, 236492_at, 201713_s_at,…	1.29568	1	0.99042	78.1969
GOTERM_BP_ALL	GO:0019538~protein metabolic process	67	0.2197	0.11024	238613_at, 219133_at, 214679_x_at, 1559018_at, 229285_at, 202768_at, 223470_at, 210775_x_at, 217885_at, 226939_at, 202985_s_at, 202527_s_at, 204208_at, 1553234_at, 220750_s_at, 38158_at, 1569430_at, 222729_at, 221989_at, 209112_at, 225528_at, 222768_s_at, 216016_at, 205214_at, 236492_at, 221292_at, 201713_s_at, 228189_at, 208891_at, 202951_at, 210346_s_at, 214549_x_at, 201699_at, 204190_at, 20264…	1.16174	1	0.996412	89.2946
GOTERM_BP_ALL	GO:0044267~cellular protein metabolic process	62	0.2033	0.162352	238613_at, 219133_at, 214679_x_at, 1559018_at, 229285_at, 202768_at, 223470_at, 210775_x_at, 217885_at, 226939_at, 202985_s_at, 202527_s_at, 204208_at, 1553234_at, 38158_at, 1569430_at, 222729_at, 221989_at, 209112_at, 225528_at, 222768_s_at, 205214_at, 236492_at, 201713_s_at, 228189_at, 208891_at, 202951_at, 210346_s_at, 214549_x_at, 201699_at, 204190_at, 202644_s_at, 219933_at, 212565_at, 20224…	1.13957	1	0.999134	96.6257
GOTERM_BP_ALL	GO:0044260~cellular macromolecule metabolic process	62	0.2033	0.195605	238613_at, 219133_at, 214679_x_at, 1559018_at, 229285_at, 202768_at, 223470_at, 210775_x_at, 217885_at, 226939_at, 202985_s_at, 202527_s_at, 204208_at, 1553234_at, 38158_at, 1569430_at, 222729_at, 221989_at, 209112_at, 225528_at, 222768_s_at, 205214_at, 236492_at, 201713_s_at, 228189_at, 208891_at, 202951_at, 210346_s_at, 214549_x_at, 201699_at, 204190_at, 202644_s_at, 219933_at, 212565_at, 20224…	1.12281	1	0.999717	98.4453
GOTERM_BP_ALL	GO:0006793~phosphorus metabolic process	20	0.0656	0.260723	212299_at, 238613_at, 212565_at, 219133_at, 202241_at, 229285_at, 1559018_at, 209112_at, 227073_at, 205214_at, 219500_at, 212147_at, 236492_at, 207113_s_at, 215462_at, 230494_at, 208891_at, 202951_at, 210346_s_at, 204208_at,	1.23552	1	0.999941	99.6908
GOTERM_BP_ALL	GO:0006796~phosphate metabolic process	20	0.0656	0.260723	212299_at, 238613_at, 212565_at, 219133_at, 202241_at, 229285_at, 1559018_at, 209112_at, 227073_at, 205214_at, 219500_at, 212147_at, 236492_at, 207113_s_at, 215462_at, 230494_at, 208891_at, 202951_at, 210346_s_at, 204208_at,	1.23552	1	0.999941	99.6908
Functional Group 16	Median: 0.10770051438300218	Geo: 0.09949037602735072	201170_s_at, 219933_at, 209383_at, 207126_x_at, 210082_at, 209906_at, 205098_at, 230202_at, 204420_at, 216016_at, 238987_at, 216321_s_at, 206250_x_at, 207113_s_at, 1552553_a_at, 204103_at, 212517_at, 210397_at, 206247_at, 205992_s_at,
Category	Term	Count	%	PValue	Genes	Fold Enrichment	Bonferroni	Benjamini	FDR
GOTERM_BP_ALL	GO:0009605~response to external stimulus	18	0.059	0.0238083	201170_s_at, 219933_at, 209383_at, 207126_x_at, 210082_at, 209906_at, 205098_at, 230202_at, 204420_at, 216016_at, 238987_at, 216321_s_at, 206250_x_at, 207113_s_at, 1552553_a_at, 204103_at, 212517_at, 210397_at,	1.78882	1	0.891509	36.9321
GOTERM_BP_ALL	GO:0006954~inflammatory response	9	0.0295	0.0987503	209906_at, 205098_at, 216321_s_at, 230202_at, 1552553_a_at, 204103_at, 212517_at, 216016_at, 238987_at,	1.91362	1	0.995026	86.3166
GOTERM_BP_ALL	GO:0006952~defense response	14	0.0459	0.116651	206247_at, 209906_at, 205098_at, 230202_at, 204420_at, 216016_at, 238987_at, 205992_s_at, 216321_s_at, 207113_s_at, 1552553_a_at, 212517_at, 204103_at, 210397_at,	1.55286	1	0.996871	90.6777
GOTERM_BP_ALL	GO:0009611~response to wounding	9	0.0295	0.357248	209906_at, 205098_at, 216321_s_at, 230202_at, 1552553_a_at, 204103_at, 212517_at, 216016_at, 238987_at,	1.33643	1	0.999994	99.9787
Functional Group 17	Median: 0.08955952121482974	Geo: 0.11610180771116836	203449_s_at, 238613_at, 230839_at, 233565_s_at, 1559018_at, 201502_s_at, 230202_at, 1552553_a_at, 203882_at, 202527_s_at, 209383_at, 36711_at, 204420_at, 202768_at,
Category	Term	Count	%	PValue	Genes	Fold Enrichment	Bonferroni	Benjamini	FDR
GOTERM_MF_ALL	GO:0042802~identical protein binding	10	0.0328	0.0861045	203449_s_at, 238613_at, 230839_at, 233565_s_at, 1559018_at, 201502_s_at, 230202_at, 1552553_a_at, 203882_at, 202527_s_at,	1.87124	1	0.999987	80.0873
GOTERM_MF_ALL	GO:0046983~protein dimerization activity	9	0.0295	0.0895595	209383_at, 230839_at, 233565_s_at, 1559018_at, 36711_at, 204420_at, 202768_at, 1552553_a_at, 202527_s_at,	1.95624	1	0.999987	81.3943
GOTERM_MF_ALL	GO:0042803~protein homodimerization activity	5	0.0164	0.202946	230839_at, 233565_s_at, 1559018_at, 1552553_a_at, 202527_s_at,	2.14741	1	1	98.2848
Functional Group 18	Median: 0.2051594411164753	Geo: 0.1374662001538356	215153_at, 226409_at, 238613_at, 209383_at, 202241_at, 230839_at, 201502_s_at, 209112_at, 230202_at, 227073_at, 216016_at, 210775_x_at, 206250_x_at, 207113_s_at, 1552553_a_at, 208891_at, 202527_s_at,
Category	Term	Count	%	PValue	Genes	Fold Enrichment	Bonferroni	Benjamini	FDR
GOTERM_BP_ALL	GO:0065009~regulation of a molecular function	17	0.0557	0.0127512	215153_at, 226409_at, 238613_at, 209383_at, 202241_at, 230839_at, 201502_s_at, 209112_at, 230202_at, 227073_at, 216016_at, 210775_x_at, 206250_x_at, 207113_s_at, 1552553_a_at, 208891_at, 202527_s_at,	1.9639	1	0.806895	21.7684
GOTERM_BP_ALL	GO:0051345~positive regulation of hydrolase activity	4	0.0131	0.0924744	210775_x_at, 206250_x_at, 1552553_a_at, 216016_at,	3.71014	1	0.993892	84.374
GOTERM_BP_ALL	GO:0043280~positive regulation of caspase activity	3	0.0098	0.138711	210775_x_at, 1552553_a_at, 216016_at,	4.57143	1	0.998389	94.2535
GOTERM_BP_ALL	GO:0043281~regulation of caspase activity	3	0.0098	0.205159	210775_x_at, 1552553_a_at, 216016_at,	3.55556	1	0.999727	98.763
GOTERM_BP_ALL	GO:0050790~regulation of catalytic activity	11	0.0361	0.230487	210775_x_at, 215153_at, 226409_at, 238613_at, 202241_at, 209112_at, 206250_x_at, 227073_at, 1552553_a_at, 216016_at, 208891_at,	1.44262	1	0.999883	99.3342
GOTERM_BP_ALL	GO:0043085~positive regulation of catalytic activity	6	0.0197	0.314266	210775_x_at, 238613_at, 206250_x_at, 227073_at, 1552553_a_at, 216016_at,	1.60669	1	0.999988	99.9266
GOTERM_BP_ALL	GO:0051336~regulation of hydrolase activity	5	0.0164	0.381639	210775_x_at, 226409_at, 206250_x_at, 1552553_a_at, 216016_at,	1.59204	1	0.999996	99.9898
Functional Group 19	Median: 0.1495334725171943	Geo: 0.13921603464510174	209112_at, 201502_s_at, 230202_at, 202527_s_at, 210775_x_at,
Category	Term	Count	%	PValue	Genes	Fold Enrichment	Bonferroni	Benjamini	FDR
KEGG_PATHWAY	hsa05220:Chronic myeloid leukemia	4	0.0131	0.108726	209112_at, 201502_s_at, 230202_at, 202527_s_at,	3.39976	1	0.963305	76.399
BIOCARTA	h_RacCycDPathway:Influence of Ras and Rho proteins on G1 to S Transition	3	0.0098	0.144376	209112_at, 201502_s_at, 230202_at,	4.34512	1	0.99925	87.8408
KEGG_PATHWAY	hsa05215:Prostate cancer	4	0.0131	0.154691	210775_x_at, 209112_at, 201502_s_at, 230202_at,	2.89175	1	0.976557	87.853
KEGG_PATHWAY	hsa05222:Small cell lung cancer	4	0.0131	0.154691	210775_x_at, 209112_at, 201502_s_at, 230202_at,	2.89175	1	0.976557	87.853
Functional Group 20	Median: 0.11705981178452107	Geo: 0.14222745089696567	203659_s_at, 238613_at, 38158_at, 209383_at, 203610_s_at, 210605_s_at, 209357_at, 209112_at, 230202_at, 204420_at, 216016_at, 238987_at, 238520_at, 205214_at, 205992_s_at, 219500_at, 208931_s_at, 207113_s_at, 1552553_a_at, 204071_s_at, 230494_at, 210104_at, 202527_s_at, 224606_at,
Category	Term	Count	%	PValue	Genes	Fold Enrichment	Bonferroni	Benjamini	FDR
GOTERM_BP_ALL	GO:0048522~positive regulation of cellular process	23	0.0754	0.0614252	203659_s_at, 238613_at, 38158_at, 209383_at, 203610_s_at, 210605_s_at, 209357_at, 209112_at, 230202_at, 204420_at, 216016_at, 238987_at, 238520_at, 205214_at, 205992_s_at, 219500_at, 208931_s_at, 207113_s_at, 1552553_a_at, 204071_s_at, 230494_at, 210104_at, 202527_s_at,	1.47791	1	0.980127	70.2605
GOTERM_BP_ALL	GO:0045941~positive regulation of transcription	10	0.0328	0.0689129	209383_at, 208931_s_at, 209357_at, 230202_at, 207113_s_at, 204420_at, 204071_s_at, 210104_at, 202527_s_at, 238520_at,	1.96319	1	0.985921	74.4854
GOTERM_BP_ALL	GO:0045935~positive regulation of nucleobase, nucleoside, nucleotide and nucleic acid metabolic process	10	0.0328	0.0801088	209383_at, 208931_s_at, 209357_at, 230202_at, 207113_s_at, 204420_at, 204071_s_at, 210104_at, 202527_s_at, 238520_at,	1.90476	1	0.991061	79.7566
GOTERM_BP_ALL	GO:0031325~positive regulation of cellular metabolic process	11	0.0361	0.115941	219500_at, 209383_at, 208931_s_at, 209357_at, 230202_at, 207113_s_at, 204420_at, 204071_s_at, 210104_at, 202527_s_at, 238520_at,	1.69231	1	0.996914	90.5334
GOTERM_BP_ALL	GO:0045893~positive regulation of transcription, DNA-dependent	8	0.0262	0.11706	208931_s_at, 209357_at, 230202_at, 207113_s_at, 204420_at, 210104_at, 202527_s_at, 238520_at,	1.94677	1	0.996778	90.76
GOTERM_BP_ALL	GO:0048518~positive regulation of biological process	23	0.0754	0.140378	203659_s_at, 238613_at, 38158_at, 209383_at, 203610_s_at, 210605_s_at, 209357_at, 209112_at, 230202_at, 204420_at, 216016_at, 238987_at, 238520_at, 205214_at, 205992_s_at, 219500_at, 208931_s_at, 207113_s_at, 1552553_a_at, 204071_s_at, 230494_at, 210104_at, 202527_s_at,	1.33092	1	0.998354	94.4625
GOTERM_BP_ALL	GO:0009893~positive regulation of metabolic process	11	0.0361	0.155127	219500_at, 209383_at, 208931_s_at, 209357_at, 230202_at, 207113_s_at, 204420_at, 204071_s_at, 210104_at, 202527_s_at, 238520_at,	1.58202	1	0.9989	96.0232
GOTERM_MF_ALL	GO:0016563~transcription activator activity	6	0.0197	0.476954	224606_at, 208931_s_at, 204420_at, 210104_at, 202527_s_at, 238520_at,	1.3162	1	1	99.9991
GOTERM_BP_ALL	GO:0045944~positive regulation of transcription from RNA polymerase II promoter	4	0.0131	0.498215	207113_s_at, 204420_at, 210104_at, 202527_s_at,	1.49708	1	1	99.9998
Functional Group 21	Median: 0.21574078546719794	Geo: 0.14903692853608835	223397_s_at, 213079_at, 225336_at, 207113_s_at, 225676_s_at, 227916_x_at, 222768_s_at, 219913_s_at,
Category	Term	Count	%	PValue	Genes	Fold Enrichment	Bonferroni	Benjamini	FDR
GOTERM_BP_ALL	GO:0022613~ribonucleoprotein complex biogenesis and assembly	8	0.0262	0.0397363	223397_s_at, 213079_at, 225336_at, 207113_s_at, 225676_s_at, 227916_x_at, 222768_s_at, 219913_s_at,	2.52217	1	0.950238	53.9602
GOTERM_BP_ALL	GO:0042254~ribosome biogenesis and assembly	4	0.0131	0.168809	223397_s_at, 213079_at, 225676_s_at, 227916_x_at,	2.81319	1	0.99929	97.09
GOTERM_BP_ALL	GO:0006364~rRNA processing	3	0.0098	0.262673	213079_at, 225676_s_at, 227916_x_at,	3	1	0.999939	99.706
GOTERM_BP_ALL	GO:0016072~rRNA metabolic process	3	0.0098	0.280013	213079_at, 225676_s_at, 227916_x_at,	2.86567	1	0.999965	99.8135
Functional Group 22	Median: 0.12168373836283021	Geo: 0.16801212186159808	212147_at, 219500_at, 209112_at, 207113_s_at,
Category	Term	Count	%	PValue	Genes	Fold Enrichment	Bonferroni	Benjamini	FDR
GOTERM_BP_ALL	GO:0019220~regulation of phosphate metabolic process	4	0.0131	0.121684	212147_at, 219500_at, 209112_at, 207113_s_at,	3.28205	1	0.997052	91.643
GOTERM_BP_ALL	GO:0051174~regulation of phosphorus metabolic process	4	0.0131	0.121684	212147_at, 219500_at, 209112_at, 207113_s_at,	3.28205	1	0.997052	91.643
GOTERM_BP_ALL	GO:0042325~regulation of phosphorylation	3	0.0098	0.3203	219500_at, 209112_at, 207113_s_at,	2.59459	1	0.999989	99.938
Functional Group 23	Median: 0.16398616782378211	Geo: 0.17650437061087548	203353_s_at, 201086_x_at, 219913_s_at, 204071_s_at, 209128_s_at, 208066_s_at, 225336_at, 200940_s_at, 230202_at, 210104_at, 202527_s_at, 221860_at, 223413_s_at, 204937_s_at, 208152_s_at, 225528_at, 231878_at, 217885_at, 217986_s_at, 201713_s_at, 227916_x_at, 216321_s_at,
Category	Term	Count	%	PValue	Genes	Fold Enrichment	Bonferroni	Benjamini	FDR
GOTERM_CC_ALL	GO:0016607~nuclear speck	5	0.0164	0.0406071	203353_s_at, 201086_x_at, 219913_s_at, 204071_s_at, 209128_s_at,	3.85215	1	0.972629	47.4365
GOTERM_CC_ALL	GO:0016604~nuclear body	5	0.0164	0.101033	203353_s_at, 201086_x_at, 219913_s_at, 204071_s_at, 209128_s_at,	2.82033	1	0.997895	80.8417
GOTERM_CC_ALL	GO:0044451~nucleoplasm part	11	0.0361	0.140469	203353_s_at, 201086_x_at, 208066_s_at, 225336_at, 200940_s_at, 230202_at, 219913_s_at, 204071_s_at, 210104_at, 202527_s_at, 209128_s_at,	1.62366	1	0.99956	90.4479
GOTERM_CC_ALL	GO:0005654~nucleoplasm	12	0.0393	0.157923	203353_s_at, 201086_x_at, 208066_s_at, 225336_at, 200940_s_at, 230202_at, 219913_s_at, 204071_s_at, 210104_at, 202527_s_at, 221860_at, 209128_s_at,	1.52536	1	0.999179	93.0519
GOTERM_CC_ALL	GO:0031981~nuclear lumen	15	0.0492	0.170049	223413_s_at, 201086_x_at, 230202_at, 204937_s_at, 209128_s_at, 203353_s_at, 200940_s_at, 225336_at, 208066_s_at, 204071_s_at, 219913_s_at, 208152_s_at, 210104_at, 221860_at, 202527_s_at,	1.42073	1	0.999119	94.452
GOTERM_CC_ALL	GO:0044428~nuclear part	21	0.0689	0.234093	223413_s_at, 201086_x_at, 230202_at, 225528_at, 204937_s_at, 231878_at, 209128_s_at, 203353_s_at, 217885_at, 217986_s_at, 200940_s_at, 201713_s_at, 225336_at, 208066_s_at, 227916_x_at, 208152_s_at, 204071_s_at, 219913_s_at, 210104_at, 202527_s_at, 221860_at,	1.25041	1	0.999864	98.4039
GOTERM_CC_ALL	GO:0031974~membrane-enclosed lumen	16	0.0525	0.509911	223413_s_at, 201086_x_at, 230202_at, 204937_s_at, 209128_s_at, 203353_s_at, 216321_s_at, 200940_s_at, 225336_at, 208066_s_at, 204071_s_at, 219913_s_at, 208152_s_at, 210104_at, 221860_at, 202527_s_at,	1.08223	1	1	99.9984
GOTERM_CC_ALL	GO:0043233~organelle lumen	16	0.0525	0.509911	223413_s_at, 201086_x_at, 230202_at, 204937_s_at, 209128_s_at, 203353_s_at, 216321_s_at, 200940_s_at, 225336_at, 208066_s_at, 204071_s_at, 219913_s_at, 208152_s_at, 210104_at, 221860_at, 202527_s_at,	1.08223	1	1	99.9984
Functional Group 24	Median: 0.1575048131709429	Geo: 0.18623380543950238	212147_at, 1555278_a_at, 201713_s_at, 231878_at,
Category	Term	Count	%	PValue	Genes	Fold Enrichment	Bonferroni	Benjamini	FDR
GOTERM_BP_ALL	GO:0050658~RNA transport	4	0.0131	0.153773	212147_at, 1555278_a_at, 201713_s_at, 231878_at,	2.94253	1	0.998944	95.8995
GOTERM_BP_ALL	GO:0050657~nucleic acid transport	4	0.0131	0.153773	212147_at, 1555278_a_at, 201713_s_at, 231878_at,	2.94253	1	0.998944	95.8995
GOTERM_BP_ALL	GO:0051236~establishment of RNA localization	4	0.0131	0.153773	212147_at, 1555278_a_at, 201713_s_at, 231878_at,	2.94253	1	0.998944	95.8995
GOTERM_BP_ALL	GO:0006403~RNA localization	4	0.0131	0.161237	212147_at, 1555278_a_at, 201713_s_at, 231878_at,	2.8764	1	0.999134	96.5388
GOTERM_BP_ALL	GO:0015931~nucleobase, nucleoside, nucleotide and nucleic acid transport	4	0.0131	0.204047	212147_at, 1555278_a_at, 201713_s_at, 231878_at,	2.56	1	0.999744	98.7295
GOTERM_BP_ALL	GO:0051028~mRNA transport	3	0.0098	0.348753	212147_at, 201713_s_at, 231878_at,	2.43038	1	0.999993	99.9726
Functional Group 25	Median: 0.31727877198431087	Geo: 0.18755715564272848	37028_at, 238613_at, 214679_x_at, 201502_s_at, 202768_at, 242814_at, 210775_x_at, 209784_s_at, 205992_s_at, 200884_at, 1552553_a_at, 215984_s_at, 202985_s_at, 202527_s_at, 203659_s_at, 38158_at, 212153_at, 202509_s_at, 209112_at, 222762_x_at, 216016_at, 227025_at, 205214_at, 211097_s_at, 211831_s_at, 218211_s_at, 233565_s_at, 36711_at, 216321_s_at, 200940_s_at, 221292_at, 216331_at, 229221_at, 22…
Category	Term	Count	%	PValue	Genes	Fold Enrichment	Bonferroni	Benjamini	FDR
GOTERM_BP_ALL	GO:0032502~developmental process	66	0.2164	0.0161098	37028_at, 238613_at, 214679_x_at, 201502_s_at, 202768_at, 242814_at, 210775_x_at, 209784_s_at, 205992_s_at, 200884_at, 1552553_a_at, 215984_s_at, 202985_s_at, 202527_s_at, 203659_s_at, 38158_at, 212153_at, 202509_s_at, 209112_at, 222762_x_at, 216016_at, 227025_at, 205214_at, 211097_s_at, 211831_s_at, 218211_s_at, 233565_s_at, 36711_at, 216321_s_at, 200940_s_at, 221292_at, 216331_at, 229221_at, 22…	1.29491	1	0.856198	26.7057
GOTERM_BP_ALL	GO:0048513~organ development	28	0.0918	0.0657996	214549_x_at, 209383_at, 214679_x_at, 209357_at, 201502_s_at, 238987_at, 202767_at, 209784_s_at, 205992_s_at, 200884_at, 202527_s_at, 201497_x_at, 224606_at, 202509_s_at, 209112_at, 230202_at, 227025_at, 205117_at, 211831_s_at, 211097_s_at, 219500_at, 221292_at, 36711_at, 207113_s_at, 208188_at, 216331_at, 229221_at, 203058_s_at,	1.39782	1	0.984365	72.8029
GOTERM_BP_ALL	GO:0007275~multicellular organismal development	42	0.1377	0.234112	214549_x_at, 209383_at, 214679_x_at, 209357_at, 201502_s_at, 202768_at, 238987_at, 202767_at, 209784_s_at, 205992_s_at, 200884_at, 212517_at, 215984_s_at, 202527_s_at, 201497_x_at, 224606_at, 225133_at, 212153_at, 202509_s_at, 209112_at, 230202_at, 222762_x_at, 227025_at, 205117_at, 238520_at, 206739_at, 209698_at, 211097_s_at, 211831_s_at, 219500_at, 233565_s_at, 214467_at, 36711_at, 200940_s_at…	1.14432	1	0.999895	99.3917
GOTERM_BP_ALL	GO:0048731~system development	30	0.0984	0.400446	214549_x_at, 209383_at, 214679_x_at, 209357_at, 201502_s_at, 238987_at, 202767_at, 209784_s_at, 205992_s_at, 200884_at, 202527_s_at, 201497_x_at, 224606_at, 202509_s_at, 209112_at, 230202_at, 227025_at, 205117_at, 211831_s_at, 211097_s_at, 219500_at, 233565_s_at, 36711_at, 221292_at, 207113_s_at, 208188_at, 216331_at, 229221_at, 203058_s_at, 226576_at,	1.09091	1	0.999998	99.9944
GOTERM_BP_ALL	GO:0048856~anatomical structure development	34	0.1115	0.566151	214549_x_at, 209383_at, 214679_x_at, 209357_at, 201502_s_at, 238987_at, 202767_at, 209784_s_at, 205992_s_at, 200884_at, 204103_at, 215984_s_at, 202527_s_at, 203659_s_at, 201497_x_at, 224606_at, 202509_s_at, 209112_at, 230202_at, 227025_at, 205117_at, 211097_s_at, 211831_s_at, 219500_at, 233565_s_at, 36711_at, 221292_at, 213039_at, 207113_s_at, 208188_at, 216331_at, 229221_at, 226576_at, 203058_s_…	1.01068	1	1	100
GOTERM_BP_ALL	GO:0032501~multicellular organismal process	55	0.1803	0.773731	201170_s_at, 210082_at, 214679_x_at, 201502_s_at, 202768_at, 220245_at, 209784_s_at, 205992_s_at, 200884_at, 1552553_a_at, 215984_s_at, 202527_s_at, 207126_x_at, 212153_at, 202509_s_at, 209112_at, 222762_x_at, 207136_at, 216016_at, 227025_at, 211831_s_at, 211097_s_at, 233565_s_at, 221292_at, 200940_s_at, 36711_at, 216331_at, 229221_at, 203058_s_at, 214549_x_at, 215153_at, 209383_at, 209357_at, 20…	0.936419	1	1	100
Functional Group 26	Median: 0.3750674044982424	Geo: 0.20670495774459138	202644_s_at, 226409_at, 212565_at, 209383_at, 238613_at, 203610_s_at, 214679_x_at, 201502_s_at, 236019_at, 227073_at, 1553039_a_at, 210775_x_at, 201296_s_at, 206250_x_at, 1552553_a_at, 226032_at, 215984_s_at, 230494_at, 203659_s_at, 220122_at, 218501_at, 205098_at, 230202_at, 226673_at, 205214_at, 206850_at, 221736_at, 219500_at, 233565_s_at, 207113_s_at, 213039_at, 208891_at, 202951_at, 1559018_…
Category	Term	Count	%	PValue	Genes	Fold Enrichment	Bonferroni	Benjamini	FDR
GOTERM_BP_ALL	GO:0007242~intracellular signaling cascade	33	0.1082	0.0397741	202644_s_at, 226409_at, 212565_at, 209383_at, 238613_at, 203610_s_at, 214679_x_at, 201502_s_at, 236019_at, 227073_at, 1553039_a_at, 210775_x_at, 201296_s_at, 206250_x_at, 1552553_a_at, 226032_at, 215984_s_at, 230494_at, 203659_s_at, 220122_at, 218501_at, 205098_at, 230202_at, 226673_at, 205214_at, 206850_at, 221736_at, 219500_at, 233565_s_at, 207113_s_at, 213039_at, 208891_at, 202951_at,	1.41176	1	0.948269	53.9949
GOTERM_BP_ALL	GO:0007165~signal transduction	62	0.2033	0.375067	238613_at, 203610_s_at, 214679_x_at, 1559018_at, 201502_s_at, 236019_at, 242814_at, 210775_x_at, 209784_s_at, 205992_s_at, 1552553_a_at, 230494_at, 215984_s_at, 210397_at, 202527_s_at, 203659_s_at, 220122_at, 218501_at, 1553234_at, 222729_at, 205098_at, 222762_x_at, 225528_at, 207136_at, 216016_at, 226673_at, 232388_at, 205214_at, 233565_s_at, 236492_at, 216321_s_at, 216331_at, 208891_at, 202951_…	1.05588	1	0.999995	99.9876
GOTERM_BP_ALL	GO:0007154~cell communication	64	0.2098	0.592029	201170_s_at, 238613_at, 203610_s_at, 214679_x_at, 1559018_at, 201502_s_at, 236019_at, 242814_at, 210775_x_at, 209784_s_at, 205992_s_at, 1552553_a_at, 230494_at, 215984_s_at, 210397_at, 202527_s_at, 203659_s_at, 220122_at, 218501_at, 1553234_at, 222729_at, 205098_at, 222762_x_at, 225528_at, 207136_at, 216016_at, 226673_at, 232388_at, 205214_at, 233565_s_at, 236492_at, 216321_s_at, 216331_at, 20889…	0.993451	1	1	100
Functional Group 27	Median: 0.21376462427308732	Geo: 0.20917493526174696	214549_x_at, 36711_at, 221292_at, 230202_at, 208188_at, 227025_at,
Category	Term	Count	%	PValue	Genes	Fold Enrichment	Bonferroni	Benjamini	FDR
GOTERM_BP_ALL	GO:0008544~epidermis development	6	0.0197	0.0815579	214549_x_at, 36711_at, 221292_at, 230202_at, 208188_at, 227025_at,	2.59459	1	0.990952	80.358
GOTERM_BP_ALL	GO:0007398~ectoderm development	6	0.0197	0.102747	214549_x_at, 36711_at, 221292_at, 230202_at, 208188_at, 227025_at,	2.41509	1	0.995595	87.4318
GOTERM_BP_ALL	GO:0009913~epidermal cell differentiation	3	0.0098	0.199475	214549_x_at, 36711_at, 227025_at,	3.62264	1	0.999734	98.5823
GOTERM_BP_ALL	GO:0048730~epidermis morphogenesis	3	0.0098	0.228054	214549_x_at, 36711_at, 227025_at,	3.31034	1	0.999877	99.2928
GOTERM_BP_ALL	GO:0048729~tissue morphogenesis	3	0.0098	0.360027	214549_x_at, 36711_at, 227025_at,	2.37037	1	0.999994	99.9804
GOTERM_BP_ALL	GO:0009888~tissue development	6	0.0197	0.610326	214549_x_at, 36711_at, 221292_at, 230202_at, 208188_at, 227025_at,	1.13274	1	1	100
Functional Group 28	Median: 0.20186063310657837	Geo: 0.22081294175370456	221763_at, 220750_s_at, 208988_at, 200831_s_at, 207727_s_at, 219933_at, 227761_at,
Category	Term	Count	%	PValue	Genes	Fold Enrichment	Bonferroni	Benjamini	FDR
GOTERM_MF_ALL	GO:0051213~dioxygenase activity	3	0.0098	0.199312	221763_at, 220750_s_at, 208988_at,	3.62512	1	1	98.1391
GOTERM_MF_ALL	GO:0016702~oxidoreductase activity, acting on single donors with incorporation of molecular oxygen, incorporation of two atoms of oxygen	3	0.0098	0.199312	221763_at, 220750_s_at, 208988_at,	3.62512	1	1	98.1391
GOTERM_MF_ALL	GO:0016701~oxidoreductase activity, acting on single donors with incorporation of molecular oxygen	3	0.0098	0.204409	221763_at, 220750_s_at, 208988_at,	3.56471	1	1	98.3404
GOTERM_MF_ALL	GO:0005506~iron ion binding	7	0.023	0.292773	200831_s_at, 207727_s_at, 219933_at, 227761_at, 221763_at, 220750_s_at, 208988_at,	1.54507	1	1	99.7988
Functional Group 29	Median: 0.20260650337084696	Geo: 0.234256857411448	206247_at, 209906_at, 205098_at, 230202_at, 204420_at, 216016_at, 238987_at, 205992_s_at, 216321_s_at, 207113_s_at, 1552553_a_at, 212517_at, 204103_at, 210397_at, 206250_x_at, 202768_at,
Category	Term	Count	%	PValue	Genes	Fold Enrichment	Bonferroni	Benjamini	FDR
GOTERM_BP_ALL	GO:0006952~defense response	14	0.0459	0.116651	206247_at, 209906_at, 205098_at, 230202_at, 204420_at, 216016_at, 238987_at, 205992_s_at, 216321_s_at, 207113_s_at, 1552553_a_at, 212517_at, 204103_at, 210397_at,	1.55286	1	0.996871	90.6777
GOTERM_BP_ALL	GO:0042330~taxis	5	0.0164	0.202607	209906_at, 205098_at, 204420_at, 204103_at, 210397_at,	2.14765	1	0.999756	98.6847
GOTERM_BP_ALL	GO:0006935~chemotaxis	5	0.0164	0.202607	209906_at, 205098_at, 204420_at, 204103_at, 210397_at,	2.14765	1	0.999756	98.6847
GOTERM_BP_ALL	GO:0007626~locomotory behavior	5	0.0164	0.366413	209906_at, 205098_at, 204420_at, 204103_at, 210397_at,	1.61616	1	0.999994	99.9838
GOTERM_BP_ALL	GO:0007610~behavior	7	0.023	0.402065	209906_at, 205098_at, 206250_x_at, 204420_at, 202768_at, 204103_at, 210397_at,	1.36585	1	0.999997	99.9947
Functional Group 30	Median: 0.2503239053303577	Geo: 0.24083548409780678	201170_s_at, 225133_at, 208931_s_at, 207113_s_at, 202768_at, 218486_at, 202527_s_at, 203353_s_at, 209112_at, 230202_at, 209357_at, 204420_at, 210104_at, 223274_at, 206739_at,
Category	Term	Count	%	PValue	Genes	Fold Enrichment	Bonferroni	Benjamini	FDR
GOTERM_BP_ALL	GO:0045892~negative regulation of transcription, DNA-dependent	7	0.023	0.119559	201170_s_at, 225133_at, 208931_s_at, 207113_s_at, 202768_at, 218486_at, 202527_s_at,	2.08372	1	0.997025	91.2476
GOTERM_BP_ALL	GO:0016481~negative regulation of transcription	8	0.0262	0.18783	201170_s_at, 203353_s_at, 225133_at, 208931_s_at, 207113_s_at, 202768_at, 218486_at, 202527_s_at,	1.70667	1	0.999637	98.1312
GOTERM_BP_ALL	GO:0009892~negative regulation of metabolic process	10	0.0328	0.24238	201170_s_at, 203353_s_at, 225133_at, 208931_s_at, 209112_at, 230202_at, 207113_s_at, 202768_at, 218486_at, 202527_s_at,	1.46789	1	0.999908	99.5058
GOTERM_BP_ALL	GO:0045934~negative regulation of nucleobase, nucleoside, nucleotide and nucleic acid metabolic process	8	0.0262	0.250324	201170_s_at, 203353_s_at, 225133_at, 208931_s_at, 207113_s_at, 202768_at, 218486_at, 202527_s_at,	1.56098	1	0.999927	99.596
GOTERM_BP_ALL	GO:0031324~negative regulation of cellular metabolic process	9	0.0295	0.256379	201170_s_at, 203353_s_at, 225133_at, 208931_s_at, 209112_at, 207113_s_at, 202768_at, 218486_at, 202527_s_at,	1.48837	1	0.999937	99.6541
GOTERM_BP_ALL	GO:0006357~regulation of transcription from RNA polymerase II promoter	10	0.0328	0.324905	225133_at, 209357_at, 207113_s_at, 204420_at, 202768_at, 210104_at, 218486_at, 223274_at, 202527_s_at, 206739_at,	1.34454	1	0.999989	99.9456
GOTERM_BP_ALL	GO:0000122~negative regulation of transcription from RNA polymerase II promoter	4	0.0131	0.414057	225133_at, 207113_s_at, 202768_at, 218486_at,	1.70667	1	0.999998	99.9964
Functional Group 31	Median: 0.18254689427225687	Geo: 0.24255556301365272	205214_at, 209383_at, 238613_at, 209112_at, 207113_s_at, 1552553_a_at, 216016_at, 238987_at,
Category	Term	Count	%	PValue	Genes	Fold Enrichment	Bonferroni	Benjamini	FDR
GOTERM_BP_ALL	GO:0043065~positive regulation of apoptosis	8	0.0262	0.103698	205214_at, 209383_at, 238613_at, 209112_at, 207113_s_at, 1552553_a_at, 216016_at, 238987_at,	2.01575	1	0.995372	87.6842
GOTERM_BP_ALL	GO:0043068~positive regulation of programmed cell death	8	0.0262	0.10534	205214_at, 209383_at, 238613_at, 209112_at, 207113_s_at, 1552553_a_at, 216016_at, 238987_at,	2	1	0.995551	88.1088
GOTERM_BP_ALL	GO:0009306~protein secretion	3	0.0098	0.182547	207113_s_at, 1552553_a_at, 216016_at,	3.84	1	0.999561	97.8844
GOTERM_BP_ALL	GO:0006917~induction of apoptosis	4	0.0131	0.647311	205214_at, 209112_at, 207113_s_at, 216016_at,	1.20188	1	1	100
GOTERM_BP_ALL	GO:0012502~induction of programmed cell death	4	0.0131	0.650439	205214_at, 209112_at, 207113_s_at, 216016_at,	1.19626	1	1	100
Functional Group 32	Median: 0.24881549707295145	Geo: 0.2540806555900576	238613_at, 207113_s_at, 227073_at, 226673_at, 202241_at, 208891_at, 210775_x_at, 215153_at, 226409_at, 209112_at, 206250_x_at, 1552553_a_at, 216016_at, 209383_at, 205117_at,
Category	Term	Count	%	PValue	Genes	Fold Enrichment	Bonferroni	Benjamini	FDR
GOTERM_BP_ALL	GO:0007254~JNK cascade	4	0.0131	0.0864312	238613_at, 207113_s_at, 227073_at, 226673_at,	3.8209	1	0.992143	82.2587
GOTERM_BP_ALL	GO:0031098~stress-activated protein kinase signaling pathway	4	0.0131	0.09556	238613_at, 207113_s_at, 227073_at, 226673_at,	3.65714	1	0.994336	85.3597
GOTERM_BP_ALL	GO:0043405~regulation of MAP kinase activity	4	0.0131	0.196068	238613_at, 202241_at, 227073_at, 208891_at,	2.61224	1	0.999706	98.4623
GOTERM_BP_ALL	GO:0050790~regulation of catalytic activity	11	0.0361	0.230487	210775_x_at, 215153_at, 226409_at, 238613_at, 202241_at, 209112_at, 206250_x_at, 227073_at, 1552553_a_at, 216016_at, 208891_at,	1.44262	1	0.999883	99.3342
GOTERM_BP_ALL	GO:0000165~MAPKKK cascade	5	0.0164	0.248815	238613_at, 207113_s_at, 227073_at, 208891_at, 226673_at,	1.96319	1	0.999926	99.5802
KEGG_PATHWAY	hsa04010:MAPK signaling pathway	6	0.0197	0.382475	209383_at, 238613_at, 207113_s_at, 227073_at, 208891_at, 205117_at,	1.45704	1	0.996652	99.7634
GOTERM_BP_ALL	GO:0045859~regulation of protein kinase activity	5	0.0164	0.477635	238613_at, 202241_at, 209112_at, 227073_at, 208891_at,	1.3913	1	1	99.9996
GOTERM_BP_ALL	GO:0043549~regulation of kinase activity	5	0.0164	0.501921	238613_at, 202241_at, 209112_at, 227073_at, 208891_at,	1.35593	1	1	99.9998
GOTERM_BP_ALL	GO:0051338~regulation of transferase activity	5	0.0164	0.518244	238613_at, 202241_at, 209112_at, 227073_at, 208891_at,	1.3278	1	1	99.9999
Functional Group 33	Median: 0.28369403651587427	Geo: 0.26357531508476467	229221_at, 202527_s_at, 238987_at, 205117_at,
Category	Term	Count	%	PValue	Genes	Fold Enrichment	Bonferroni	Benjamini	FDR
GOTERM_BP_ALL	GO:0048754~branching morphogenesis of a tube	3	0.0098	0.144059	229221_at, 202527_s_at, 238987_at,	4.46512	1	0.998553	94.899
GOTERM_BP_ALL	GO:0001763~morphogenesis of a branching structure	3	0.0098	0.165851	229221_at, 202527_s_at, 238987_at,	4.08511	1	0.999226	96.8854
GOTERM_BP_ALL	GO:0035295~tube development	4	0.0131	0.401537	229221_at, 205117_at, 202527_s_at, 238987_at,	1.7415	1	0.999998	99.9946
GOTERM_BP_ALL	GO:0035239~tube morphogenesis	3	0.0098	0.503076	229221_at, 202527_s_at, 238987_at,	1.77778	1	1	99.9998
Functional Group 34	Median: 0.24826280085919422	Geo: 0.2693098040441747	224826_at, 236492_at, 209906_at, 1559018_at, 206047_at, 208891_at, 204208_at, 202767_at, 212147_at,
Category	Term	Count	%	PValue	Genes	Fold Enrichment	Bonferroni	Benjamini	FDR
GOTERM_MF_ALL	GO:0042578~phosphoric ester hydrolase activity	8	0.0262	0.201085	224826_at, 236492_at, 209906_at, 1559018_at, 206047_at, 208891_at, 204208_at, 202767_at,	1.67259	1	1	98.2116
GOTERM_BP_ALL	GO:0016311~dephosphorylation	5	0.0164	0.209054	212147_at, 236492_at, 1559018_at, 208891_at, 204208_at,	2.11921	1	0.999758	98.8739
GOTERM_MF_ALL	GO:0004721~phosphoprotein phosphatase activity	5	0.0164	0.214256	236492_at, 1559018_at, 208891_at, 204208_at, 202767_at,	2.09689	1	1	98.6724
GOTERM_MF_ALL	GO:0016791~phosphoric monoester hydrolase activity	6	0.0197	0.28227	236492_at, 1559018_at, 206047_at, 208891_at, 204208_at, 202767_at,	1.68411	1	1	99.738
GOTERM_BP_ALL	GO:0006470~protein amino acid dephosphorylation	4	0.0131	0.350836	236492_at, 1559018_at, 208891_at, 204208_at,	1.8963	1	0.999993	99.9743
GOTERM_MF_ALL	GO:0004725~protein tyrosine phosphatase activity	3	0.0098	0.427735	1559018_at, 208891_at, 204208_at,	2.05656	1	1	99.9955
Functional Group 35	Median: 0.2607225176239841	Geo: 0.27005163315213676	207126_x_at, 219002_at, 212565_at, 238613_at, 219133_at, 202241_at, 207126_x_at, 229285_at, 224888_at, 227073_at, 223470_at, 238987_at, 226744_at, 207126_x_at, 200884_at, 219146_at, 215462_at, 204103_at, 207126_x_at, 204208_at, 242503_at, 212299_at, 207126_x_at, 230839_at, 207126_x_at, 207126_x_at, 209112_at, 230202_at, 207126_x_at, 205214_at, 238736_at, 207126_x_at, 202951_at, 203058_s_at, 21034…
Category	Term	Count	%	PValue	Genes	Fold Enrichment	Bonferroni	Benjamini	FDR
GOTERM_MF_ALL	GO:0016740~transferase activity	35	0.1148	0.156832	207126_x_at, 219002_at, 212565_at, 238613_at, 219133_at, 202241_at, 207126_x_at, 229285_at, 224888_at, 227073_at, 223470_at, 238987_at, 226744_at, 207126_x_at, 200884_at, 219146_at, 215462_at, 204103_at, 207126_x_at, 204208_at, 242503_at, 212299_at, 207126_x_at, 230839_at, 207126_x_at, 207126_x_at, 209112_at, 230202_at, 207126_x_at, 205214_at, 238736_at, 207126_x_at, 202951_at, 203058_s_at, 21034…	1.22318	1	1	95.2997
GOTERM_MF_ALL	GO:0000166~nucleotide binding	39	0.1279	0.161451	201699_at, 219002_at, 212565_at, 238613_at, 210082_at, 219133_at, 202241_at, 214679_x_at, 229285_at, 236019_at, 227073_at, 219279_at, 209128_s_at, 203353_s_at, 227761_at, 218227_at, 200884_at, 226939_at, 215462_at, 218379_at, 1552553_a_at, 208152_s_at, 215984_s_at, 202520_s_at, 201497_x_at, 212299_at, 234311_s_at, 204370_at, 222800_at, 216016_at, 1562563_at, 237766_at, 205214_at, 206850_at, 23873…	1.20159	1	1	95.7405
GOTERM_MF_ALL	GO:0004672~protein kinase activity	14	0.0459	0.166219	219002_at, 238613_at, 212565_at, 212299_at, 219133_at, 202241_at, 229285_at, 230202_at, 227073_at, 205214_at, 215462_at, 204103_at, 202951_at, 210346_s_at,	1.45286	1	1	96.1542
GOTERM_MF_ALL	GO:0016772~transferase activity, transferring phosphorus-containing groups	21	0.0689	0.228733	219002_at, 212299_at, 238613_at, 212565_at, 219133_at, 202241_at, 224888_at, 229285_at, 209112_at, 230202_at, 227073_at, 205214_at, 238736_at, 200884_at, 219146_at, 215462_at, 204103_at, 202951_at, 203058_s_at, 210346_s_at, 204208_at,	1.25497	1	1	99.0487
GOTERM_MF_ALL	GO:0032553~ribonucleotide binding	32	0.1049	0.23169	201699_at, 219002_at, 212565_at, 238613_at, 210082_at, 219133_at, 214679_x_at, 202241_at, 229285_at, 236019_at, 227073_at, 219279_at, 227761_at, 218227_at, 200884_at, 215462_at, 1552553_a_at, 208152_s_at, 215984_s_at, 202520_s_at, 201497_x_at, 212299_at, 234311_s_at, 204370_at, 216016_at, 1562563_at, 237766_at, 205214_at, 206850_at, 202951_at, 210346_s_at, 203058_s_at,	1.18024	1	1	99.112
GOTERM_MF_ALL	GO:0032555~purine ribonucleotide binding	32	0.1049	0.23169	201699_at, 219002_at, 212565_at, 238613_at, 210082_at, 219133_at, 214679_x_at, 202241_at, 229285_at, 236019_at, 227073_at, 219279_at, 227761_at, 218227_at, 200884_at, 215462_at, 1552553_a_at, 208152_s_at, 215984_s_at, 202520_s_at, 201497_x_at, 212299_at, 234311_s_at, 204370_at, 216016_at, 1562563_at, 237766_at, 205214_at, 206850_at, 202951_at, 210346_s_at, 203058_s_at,	1.18024	1	1	99.112
GOTERM_MF_ALL	GO:0016773~phosphotransferase activity, alcohol group as acceptor	15	0.0492	0.247788	219002_at, 212299_at, 238613_at, 212565_at, 219133_at, 202241_at, 229285_at, 230202_at, 227073_at, 205214_at, 215462_at, 204103_at, 202951_at, 203058_s_at, 210346_s_at,	1.31539	1	1	99.3924
GOTERM_BP_ALL	GO:0006793~phosphorus metabolic process	20	0.0656	0.260723	212299_at, 238613_at, 212565_at, 219133_at, 202241_at, 229285_at, 1559018_at, 209112_at, 227073_at, 205214_at, 219500_at, 212147_at, 236492_at, 207113_s_at, 215462_at, 230494_at, 208891_at, 202951_at, 210346_s_at, 204208_at,	1.23552	1	0.999941	99.6908
GOTERM_BP_ALL	GO:0006796~phosphate metabolic process	20	0.0656	0.260723	212299_at, 238613_at, 212565_at, 219133_at, 202241_at, 229285_at, 1559018_at, 209112_at, 227073_at, 205214_at, 219500_at, 212147_at, 236492_at, 207113_s_at, 215462_at, 230494_at, 208891_at, 202951_at, 210346_s_at, 204208_at,	1.23552	1	0.999941	99.6908
GOTERM_MF_ALL	GO:0032559~adenyl ribonucleotide binding	26	0.0852	0.271008	201699_at, 219002_at, 212565_at, 238613_at, 210082_at, 219133_at, 202241_at, 229285_at, 227073_at, 227761_at, 218227_at, 200884_at, 1552553_a_at, 215462_at, 202520_s_at, 208152_s_at, 201497_x_at, 212299_at, 204370_at, 216016_at, 1562563_at, 237766_at, 205214_at, 202951_at, 210346_s_at, 203058_s_at,	1.18293	1	1	99.6536
GOTERM_MF_ALL	GO:0004674~protein serine/threonine kinase activity	9	0.0295	0.290803	205214_at, 212299_at, 212565_at, 238613_at, 229285_at, 215462_at, 227073_at, 202951_at, 210346_s_at,	1.42906	1	1	99.7885
GOTERM_MF_ALL	GO:0017076~purine nucleotide binding	32	0.1049	0.311141	201699_at, 219002_at, 212565_at, 238613_at, 210082_at, 219133_at, 214679_x_at, 202241_at, 229285_at, 236019_at, 227073_at, 219279_at, 227761_at, 218227_at, 200884_at, 215462_at, 1552553_a_at, 208152_s_at, 215984_s_at, 202520_s_at, 201497_x_at, 212299_at, 234311_s_at, 204370_at, 216016_at, 1562563_at, 237766_at, 205214_at, 206850_at, 202951_at, 210346_s_at, 203058_s_at,	1.13165	1	1	99.8745
GOTERM_MF_ALL	GO:0005524~ATP binding	25	0.082	0.325931	201699_at, 219002_at, 212565_at, 238613_at, 210082_at, 219133_at, 202241_at, 229285_at, 227073_at, 227761_at, 218227_at, 200884_at, 1552553_a_at, 215462_at, 202520_s_at, 208152_s_at, 201497_x_at, 212299_at, 204370_at, 216016_at, 237766_at, 205214_at, 202951_at, 210346_s_at, 203058_s_at,	1.15139	1	1	99.9149
GOTERM_MF_ALL	GO:0016301~kinase activity	17	0.0557	0.346444	219002_at, 212299_at, 238613_at, 212565_at, 219133_at, 202241_at, 229285_at, 209112_at, 230202_at, 227073_at, 205214_at, 200884_at, 215462_at, 204103_at, 202951_at, 203058_s_at, 210346_s_at,	1.19291	1	1	99.9511
GOTERM_MF_ALL	GO:0030554~adenyl nucleotide binding	26	0.0852	0.360916	201699_at, 219002_at, 212565_at, 238613_at, 210082_at, 219133_at, 202241_at, 229285_at, 227073_at, 227761_at, 218227_at, 200884_at, 1552553_a_at, 215462_at, 202520_s_at, 208152_s_at, 201497_x_at, 212299_at, 204370_at, 216016_at, 1562563_at, 237766_at, 205214_at, 202951_at, 210346_s_at, 203058_s_at,	1.12547	1	1	99.9673
GOTERM_BP_ALL	GO:0006468~protein amino acid phosphorylation	13	0.0426	0.417167	238613_at, 212565_at, 212299_at, 219133_at, 202241_at, 229285_at, 227073_at, 205214_at, 219500_at, 207113_s_at, 215462_at, 202951_at, 210346_s_at,	1.18182	1	0.999998	99.9967
GOTERM_BP_ALL	GO:0016310~phosphorylation	14	0.0459	0.595451	212299_at, 238613_at, 212565_at, 219133_at, 202241_at, 229285_at, 209112_at, 227073_at, 205214_at, 219500_at, 207113_s_at, 215462_at, 202951_at, 210346_s_at,	1.03345	1	1	100
Functional Group 36	Median: 0.25884015390027787	Geo: 0.27610358265913204	209784_s_at, 205992_s_at, 220750_s_at, 209112_at, 201502_s_at, 207113_s_at, 204420_at, 204071_s_at, 218486_at, 202527_s_at, 238987_at, 238613_at, 202241_at, 223274_at, 205117_at, 211831_s_at,
Category	Term	Count	%	PValue	Genes	Fold Enrichment	Bonferroni	Benjamini	FDR
GOTERM_BP_ALL	GO:0042127~regulation of cell proliferation	11	0.0361	0.250601	209784_s_at, 205992_s_at, 220750_s_at, 209112_at, 201502_s_at, 207113_s_at, 204420_at, 204071_s_at, 218486_at, 202527_s_at, 238987_at,	1.41082	1	0.999923	99.5989
GOTERM_BP_ALL	GO:0008283~cell proliferation	16	0.0525	0.25884	238613_at, 220750_s_at, 202241_at, 201502_s_at, 209112_at, 204420_at, 223274_at, 205117_at, 218486_at, 238987_at, 209784_s_at, 205992_s_at, 211831_s_at, 207113_s_at, 204071_s_at, 202527_s_at,	1.28643	1	0.99994	99.6753
GOTERM_BP_ALL	GO:0008285~negative regulation of cell proliferation	6	0.0197	0.32449	220750_s_at, 209112_at, 207113_s_at, 218486_at, 202527_s_at, 238987_at,	1.58678	1	0.999989	99.9449
Functional Group 37	Median: 0.3142664600071188	Geo: 0.2846033329383149	222127_s_at, 215153_at, 203150_at, 204630_s_at, 213271_s_at, 207113_s_at, 1552553_a_at, 216016_at, 238987_at, 212597_s_at, 210605_s_at, 233656_s_at,
Category	Term	Count	%	PValue	Genes	Fold Enrichment	Bonferroni	Benjamini	FDR
GOTERM_BP_ALL	GO:0032940~secretion by cell	9	0.0295	0.080221	222127_s_at, 215153_at, 203150_at, 204630_s_at, 213271_s_at, 207113_s_at, 1552553_a_at, 216016_at, 238987_at,	2.00697	1	0.990664	79.8037
GOTERM_BP_ALL	GO:0046903~secretion	9	0.0295	0.234456	222127_s_at, 215153_at, 203150_at, 204630_s_at, 213271_s_at, 207113_s_at, 1552553_a_at, 216016_at, 238987_at,	1.52785	1	0.99989	99.3969
GOTERM_BP_ALL	GO:0045045~secretory pathway	6	0.0197	0.314266	222127_s_at, 215153_at, 203150_at, 204630_s_at, 213271_s_at, 238987_at,	1.60669	1	0.999988	99.9266
GOTERM_BP_ALL	GO:0006887~exocytosis	3	0.0098	0.462751	222127_s_at, 203150_at, 238987_at,	1.92	1	1	99.9993
GOTERM_BP_ALL	GO:0016192~vesicle-mediated transport	8	0.0262	0.682661	222127_s_at, 203150_at, 204630_s_at, 213271_s_at, 212597_s_at, 210605_s_at, 233656_s_at, 238987_at,	1.00589	1	1	100
Functional Group 38	Median: 0.4904450975473615	Geo: 0.29125567276420694	209784_s_at, 205992_s_at, 224606_at, 211831_s_at, 219500_at, 201502_s_at, 207113_s_at, 204103_at, 205117_at, 206247_at, 205098_at, 230202_at, 222430_s_at, 238987_at, 205419_at, 235478_at, 214467_at, 210397_at, 203882_at, 232388_at, 221763_at, 210605_s_at, 206250_x_at,
Category	Term	Count	%	PValue	Genes	Fold Enrichment	Bonferroni	Benjamini	FDR
GOTERM_BP_ALL	GO:0030097~hemopoiesis	7	0.023	0.079763	209784_s_at, 205992_s_at, 224606_at, 211831_s_at, 219500_at, 201502_s_at, 207113_s_at,	2.33333	1	0.991323	79.6105
GOTERM_BP_ALL	GO:0002521~leukocyte differentiation	5	0.0164	0.0950506	209784_s_at, 205992_s_at, 224606_at, 219500_at, 207113_s_at,	2.88288	1	0.994459	85.2011
GOTERM_BP_ALL	GO:0048534~hemopoietic or lymphoid organ development	7	0.023	0.103096	209784_s_at, 205992_s_at, 224606_at, 211831_s_at, 219500_at, 201502_s_at, 207113_s_at,	2.17476	1	0.995452	87.525
GOTERM_BP_ALL	GO:0002520~immune system development	7	0.023	0.125339	209784_s_at, 205992_s_at, 224606_at, 211831_s_at, 219500_at, 201502_s_at, 207113_s_at,	2.05505	1	0.997158	92.2838
GOTERM_BP_ALL	GO:0030098~lymphocyte differentiation	4	0.0131	0.128586	209784_s_at, 205992_s_at, 224606_at, 219500_at,	3.2	1	0.997462	92.8137
GOTERM_BP_ALL	GO:0030099~myeloid cell differentiation	3	0.0098	0.409778	211831_s_at, 201502_s_at, 207113_s_at,	2.13333	1	0.999998	99.9958
GOTERM_MF_ALL	GO:0005125~cytokine activity	5	0.0164	0.490445	205992_s_at, 211831_s_at, 219500_at, 207113_s_at, 204103_at,	1.37633	1	1	99.9994
GOTERM_BP_ALL	GO:0001775~cell activation	5	0.0164	0.50867	209784_s_at, 205992_s_at, 224606_at, 219500_at, 207113_s_at,	1.34454	1	1	99.9999
GOTERM_MF_ALL	GO:0008083~growth factor activity	4	0.0131	0.527773	209784_s_at, 211831_s_at, 219500_at, 205117_at,	1.43305	1	1	99.9999
GOTERM_BP_ALL	GO:0046649~lymphocyte activation	4	0.0131	0.553428	209784_s_at, 205992_s_at, 224606_at, 219500_at,	1.38378	1	1	100
GOTERM_BP_ALL	GO:0045321~leukocyte activation	4	0.0131	0.637808	209784_s_at, 205992_s_at, 224606_at, 219500_at,	1.21905	1	1	100
GOTERM_BP_ALL	GO:0002376~immune system process	18	0.059	0.644945	206247_at, 224606_at, 201502_s_at, 205098_at, 230202_at, 222430_s_at, 238987_at, 209784_s_at, 205992_s_at, 205419_at, 211831_s_at, 219500_at, 235478_at, 214467_at, 207113_s_at, 204103_at, 210397_at, 203882_at,	0.988841	1	1	100
GOTERM_MF_ALL	GO:0005102~receptor binding	11	0.0361	0.701446	232388_at, 209784_s_at, 205992_s_at, 221763_at, 211831_s_at, 219500_at, 210605_s_at, 206250_x_at, 207113_s_at, 204103_at, 205117_at,	0.966998	1	1	100
Functional Group 39	Median: 0.22585545226451445	Geo: 0.30237798744243777	232388_at, 215462_at, 1562563_at, 227761_at, 238987_at,
Category	Term	Count	%	PValue	Genes	Fold Enrichment	Bonferroni	Benjamini	FDR
GOTERM_CC_ALL	GO:0030425~dendrite	3	0.0098	0.152604	232388_at, 215462_at, 1562563_at,	4.30741	1	0.999243	92.3389
GOTERM_CC_ALL	GO:0043005~neuron projection	4	0.0131	0.225855	232388_at, 227761_at, 215462_at, 1562563_at,	2.42982	1	0.999862	98.1158
GOTERM_CC_ALL	GO:0042995~cell projection	5	0.0164	0.802145	232388_at, 227761_at, 215462_at, 1562563_at, 238987_at,	0.907691	1	1	100
Functional Group 40	Median: 0.5118882686325317	Geo: 0.34983091913932834	210775_x_at, 204190_at, 202644_s_at, 38158_at, 226032_at, 212513_s_at, 1553234_at, 220631_at, 204614_at, 202768_at, 212517_at, 221032_s_at, 201699_at, 209630_s_at, 200719_at, 240383_at,
Category	Term	Count	%	PValue	Genes	Fold Enrichment	Bonferroni	Benjamini	FDR
GOTERM_MF_ALL	GO:0008234~cysteine-type peptidase activity	6	0.0197	0.0937088	210775_x_at, 204190_at, 202644_s_at, 38158_at, 226032_at, 212513_s_at,	2.487	1	0.999988	82.8569
GOTERM_MF_ALL	GO:0008233~peptidase activity	12	0.0393	0.41925	210775_x_at, 204190_at, 202644_s_at, 1553234_at, 38158_at, 220631_at, 204614_at, 202768_at, 226032_at, 212517_at, 221032_s_at, 212513_s_at,	1.19321	1	1	99.9941
GOTERM_BP_ALL	GO:0006508~proteolysis	13	0.0426	0.604527	201699_at, 204190_at, 1553234_at, 38158_at, 220631_at, 202768_at, 209630_s_at, 200719_at, 240383_at, 221032_s_at, 210775_x_at, 226032_at, 212513_s_at,	1.03226	1	1	100
GOTERM_MF_ALL	GO:0004175~endopeptidase activity	7	0.023	0.630615	210775_x_at, 1553234_at, 220631_at, 204614_at, 202768_at, 226032_at, 221032_s_at,	1.07788	1	1	100
Functional Group 41	Median: 0.3946057844181742	Geo: 0.3683143822298345	201497_x_at, 227761_at, 214679_x_at, 202629_at, 205214_at, 218211_s_at, 212565_at,
Category	Term	Count	%	PValue	Genes	Fold Enrichment	Bonferroni	Benjamini	FDR
GOTERM_CC_ALL	GO:0016459~myosin complex	3	0.0098	0.308486	201497_x_at, 227761_at, 214679_x_at,	2.66938	1	0.999984	99.673
GOTERM_MF_ALL	GO:0003774~motor activity	4	0.0131	0.394606	201497_x_at, 227761_at, 214679_x_at, 202629_at,	1.76035	1	1	99.9876
GOTERM_CC_ALL	GO:0015629~actin cytoskeleton	6	0.0197	0.410446	201497_x_at, 205214_at, 227761_at, 218211_s_at, 212565_at, 214679_x_at,	1.43038	1	1	99.9725
Functional Group 42	Median: 0.3698803678048582	Geo: 0.38175291094235286	213079_at, 229285_at, 225336_at, 204370_at, 225676_s_at, 227916_x_at, 222768_s_at, 219913_s_at, 221860_at, 204208_at, 209128_s_at, 212147_at,
Category	Term	Count	%	PValue	Genes	Fold Enrichment	Bonferroni	Benjamini	FDR
GOTERM_BP_ALL	GO:0006396~RNA processing	11	0.0361	0.178315	213079_at, 229285_at, 225336_at, 204370_at, 225676_s_at, 227916_x_at, 222768_s_at, 219913_s_at, 221860_at, 204208_at, 209128_s_at,	1.54048	1	0.999493	97.6648
GOTERM_BP_ALL	GO:0016071~mRNA metabolic process	7	0.023	0.358458	212147_at, 229285_at, 225336_at, 204370_at, 219913_s_at, 221860_at, 204208_at,	1.44516	1	0.999994	99.9795
GOTERM_BP_ALL	GO:0006397~mRNA processing	6	0.0197	0.381302	229285_at, 225336_at, 204370_at, 219913_s_at, 221860_at, 204208_at,	1.47692	1	0.999996	99.9897
GOTERM_BP_ALL	GO:0008380~RNA splicing	3	0.0098	0.871432	225336_at, 219913_s_at, 221860_at,	0.845815	1	1	100
Functional Group 43	Median: 0.4178455553184456	Geo: 0.3881098784645782	225336_at, 207113_s_at, 222768_s_at, 219913_s_at, 201497_x_at, 217885_at, 208066_s_at, 221292_at, 225528_at, 216016_at, 202527_s_at,
Category	Term	Count	%	PValue	Genes	Fold Enrichment	Bonferroni	Benjamini	FDR
GOTERM_BP_ALL	GO:0022618~protein-RNA complex assembly	4	0.0131	0.27007	225336_at, 207113_s_at, 222768_s_at, 219913_s_at,	2.2069	1	0.999953	99.7576
GOTERM_BP_ALL	GO:0065003~macromolecular complex assembly	11	0.0361	0.373135	201497_x_at, 217885_at, 208066_s_at, 225336_at, 221292_at, 207113_s_at, 225528_at, 222768_s_at, 219913_s_at, 216016_at, 202527_s_at,	1.25714	1	0.999995	99.9868
GOTERM_BP_ALL	GO:0022607~cellular component assembly	11	0.0361	0.462556	201497_x_at, 217885_at, 208066_s_at, 225336_at, 221292_at, 207113_s_at, 225528_at, 222768_s_at, 219913_s_at, 216016_at, 202527_s_at,	1.16944	1	1	99.9993
GOTERM_BP_ALL	GO:0006461~protein complex assembly	6	0.0197	0.486758	201497_x_at, 217885_at, 221292_at, 225528_at, 216016_at, 202527_s_at,	1.30169	1	1	99.9997
Functional Group 44	Median: 0.5466299220895512	Geo: 0.4333363569014057	225838_at, 221763_at, 230839_at, 200940_s_at, 216321_s_at, 208988_at, 203449_s_at, 38158_at, 207727_s_at, 219933_at, 238736_at, 235478_at, 1557595_at, 205621_at, 202520_s_at,
Category	Term	Count	%	PValue	Genes	Fold Enrichment	Bonferroni	Benjamini	FDR
GOTERM_BP_ALL	GO:0016568~chromatin modification	6	0.0197	0.20434	225838_at, 221763_at, 230839_at, 200940_s_at, 216321_s_at, 208988_at,	1.91045	1	0.999732	98.7384
GOTERM_BP_ALL	GO:0051276~chromosome organization and biogenesis	8	0.0262	0.417286	203449_s_at, 225838_at, 221763_at, 38158_at, 230839_at, 200940_s_at, 216321_s_at, 208988_at,	1.29949	1	0.999998	99.9967
GOTERM_BP_ALL	GO:0006325~establishment and/or maintenance of chromatin architecture	6	0.0197	0.54663	225838_at, 221763_at, 230839_at, 200940_s_at, 216321_s_at, 208988_at,	1.21905	1	1	100
GOTERM_BP_ALL	GO:0006323~DNA packaging	6	0.0197	0.561785	225838_at, 221763_at, 230839_at, 200940_s_at, 216321_s_at, 208988_at,	1.19626	1	1	100
GOTERM_BP_ALL	GO:0006259~DNA metabolic process	14	0.0459	0.583548	203449_s_at, 207727_s_at, 219933_at, 230839_at, 208988_at, 225838_at, 238736_at, 221763_at, 235478_at, 216321_s_at, 200940_s_at, 1557595_at, 205621_at, 202520_s_at,	1.04186	1	1	100
Functional Group 45	Median: 0.44054456735964914	Geo: 0.4354038752349777	201170_s_at, 203353_s_at, 209383_at, 208931_s_at, 204937_s_at, 210104_at, 202527_s_at, 238520_at,
Category	Term	Count	%	PValue	Genes	Fold Enrichment	Bonferroni	Benjamini	FDR
GOTERM_MF_ALL	GO:0016564~transcription repressor activity	5	0.0164	0.391062	201170_s_at, 203353_s_at, 209383_at, 208931_s_at, 204937_s_at,	1.57036	1	1	99.9862
GOTERM_MF_ALL	GO:0003712~transcription cofactor activity	6	0.0197	0.440545	203353_s_at, 209383_at, 204937_s_at, 210104_at, 202527_s_at, 238520_at,	1.37545	1	1	99.997
GOTERM_MF_ALL	GO:0003714~transcription corepressor activity	3	0.0098	0.479117	203353_s_at, 209383_at, 204937_s_at,	1.85985	1	1	99.9992
Functional Group 46	Median: 0.4753313593699366	Geo: 0.46801723958092456	203449_s_at, 212299_at, 38158_at, 208931_s_at, 207113_s_at, 204420_at, 218379_at, 209112_at,
Category	Term	Count	%	PValue	Genes	Fold Enrichment	Bonferroni	Benjamini	FDR
GOTERM_BP_ALL	GO:0000279~M phase	7	0.023	0.289459	203449_s_at, 212299_at, 38158_at, 208931_s_at, 207113_s_at, 204420_at, 218379_at,	1.56098	1	0.999971	99.8551
GOTERM_BP_ALL	GO:0022403~cell cycle phase	8	0.0262	0.321479	203449_s_at, 212299_at, 38158_at, 208931_s_at, 209112_at, 207113_s_at, 204420_at, 218379_at,	1.4382	1	0.999989	99.94
GOTERM_BP_ALL	GO:0007067~mitosis	5	0.0164	0.471976	203449_s_at, 212299_at, 38158_at, 207113_s_at, 204420_at,	1.40969	1	1	99.9995
GOTERM_BP_ALL	GO:0000087~M phase of mitotic cell cycle	5	0.0164	0.478687	203449_s_at, 212299_at, 38158_at, 207113_s_at, 204420_at,	1.39738	1	1	99.9996
GOTERM_BP_ALL	GO:0000278~mitotic cell cycle	6	0.0197	0.557039	203449_s_at, 212299_at, 38158_at, 209112_at, 207113_s_at, 204420_at,	1.20755	1	1	100
GOTERM_BP_ALL	GO:0051301~cell division	3	0.0098	0.897377	203449_s_at, 212299_at, 38158_at,	0.783673	1	1	100
Functional Group 47	Median: 0.39916921091114954	Geo: 0.4811008846207201	201699_at, 204190_at, 200719_at, 240383_at, 212513_s_at, 230202_at, 212147_at, 1553234_at, 38158_at, 220631_at, 202768_at, 209630_s_at, 221032_s_at, 210775_x_at, 226032_at, 207126_x_at, 238520_at,
Category	Term	Count	%	PValue	Genes	Fold Enrichment	Bonferroni	Benjamini	FDR
GOTERM_BP_ALL	GO:0006511~ubiquitin-dependent protein catabolic process	5	0.0164	0.335047	201699_at, 204190_at, 200719_at, 240383_at, 212513_s_at,	1.70213	1	0.999991	99.9593
GOTERM_BP_ALL	GO:0043632~modification-dependent macromolecule catabolic process	5	0.0164	0.342796	201699_at, 204190_at, 200719_at, 240383_at, 212513_s_at,	1.68421	1	0.999993	99.9674
GOTERM_BP_ALL	GO:0019941~modification-dependent protein catabolic process	5	0.0164	0.342796	201699_at, 204190_at, 200719_at, 240383_at, 212513_s_at,	1.68421	1	0.999993	99.9674
GOTERM_BP_ALL	GO:0051603~proteolysis involved in cellular protein catabolic process	5	0.0164	0.349584	201699_at, 204190_at, 200719_at, 240383_at, 212513_s_at,	1.66667	1	0.999993	99.9733
GOTERM_BP_ALL	GO:0030163~protein catabolic process	6	0.0197	0.35573	201699_at, 204190_at, 230202_at, 200719_at, 240383_at, 212513_s_at,	1.52381	1	0.999994	99.9777
GOTERM_BP_ALL	GO:0044257~cellular protein catabolic process	5	0.0164	0.356903	201699_at, 204190_at, 200719_at, 240383_at, 212513_s_at,	1.64948	1	0.999994	99.9785
GOTERM_BP_ALL	GO:0043285~biopolymer catabolic process	7	0.023	0.441435	201699_at, 204190_at, 212147_at, 230202_at, 200719_at, 240383_at, 212513_s_at,	1.30994	1	0.999999	99.9985
GOTERM_BP_ALL	GO:0006508~proteolysis	13	0.0426	0.604527	201699_at, 204190_at, 1553234_at, 38158_at, 220631_at, 202768_at, 209630_s_at, 200719_at, 240383_at, 221032_s_at, 210775_x_at, 226032_at, 212513_s_at,	1.03226	1	1	100
GOTERM_BP_ALL	GO:0044265~cellular macromolecule catabolic process	6	0.0197	0.643395	201699_at, 204190_at, 212147_at, 200719_at, 240383_at, 212513_s_at,	1.09091	1	1	100
GOTERM_BP_ALL	GO:0009057~macromolecule catabolic process	7	0.023	0.691017	201699_at, 204190_at, 212147_at, 230202_at, 200719_at, 240383_at, 212513_s_at,	1.01129	1	1	100
GOTERM_BP_ALL	GO:0044248~cellular catabolic process	8	0.0262	0.824483	201699_at, 204190_at, 212147_at, 207126_x_at, 200719_at, 240383_at, 212513_s_at, 238520_at,	0.85906	1	1	100
GOTERM_BP_ALL	GO:0009056~catabolic process	9	0.0295	0.899506	201699_at, 204190_at, 212147_at, 207126_x_at, 230202_at, 200719_at, 240383_at, 212513_s_at, 238520_at,	0.772118	1	1	100
Functional Group 48	Median: 0.6444064117909054	Geo: 0.48935770338768175	226939_at, 230202_at, 207113_s_at, 222800_at, 222768_s_at, 238520_at, 219500_at, 242503_at, 1569430_at, 219133_at, 221989_at, 209746_s_at, 223470_at, 238987_at, 203882_at, 220245_at, 200831_s_at, 212228_s_at, 224888_at,
Category	Term	Count	%	PValue	Genes	Fold Enrichment	Bonferroni	Benjamini	FDR
GOTERM_BP_ALL	GO:0031326~regulation of cellular biosynthetic process	6	0.0197	0.172302	226939_at, 230202_at, 207113_s_at, 222800_at, 222768_s_at, 238520_at,	2.03175	1	0.999364	97.3153
GOTERM_BP_ALL	GO:0009889~regulation of biosynthetic process	6	0.0197	0.22092	226939_at, 230202_at, 207113_s_at, 222800_at, 222768_s_at, 238520_at,	1.85507	1	0.999841	99.1567
GOTERM_BP_ALL	GO:0006417~regulation of translation	5	0.0164	0.286491	226939_at, 230202_at, 207113_s_at, 222800_at, 222768_s_at,	1.83908	1	0.999969	99.8431
GOTERM_BP_ALL	GO:0051246~regulation of protein metabolic process	6	0.0197	0.521902	219500_at, 226939_at, 230202_at, 207113_s_at, 222800_at, 222768_s_at,	1.25081	1	1	99.9999
GOTERM_BP_ALL	GO:0009059~macromolecule biosynthetic process	13	0.0426	0.766911	242503_at, 1569430_at, 219133_at, 221989_at, 230202_at, 222768_s_at, 209746_s_at, 222800_at, 223470_at, 238987_at, 226939_at, 207113_s_at, 203882_at,	0.911281	1	1	100
GOTERM_BP_ALL	GO:0006412~translation	8	0.0262	0.86325	1569430_at, 221989_at, 219133_at, 226939_at, 230202_at, 207113_s_at, 222800_at, 222768_s_at,	0.81399	1	1	100
GOTERM_BP_ALL	GO:0044249~cellular biosynthetic process	14	0.0459	0.917966	242503_at, 1569430_at, 219133_at, 221989_at, 230202_at, 220245_at, 222800_at, 222768_s_at, 209746_s_at, 238520_at, 200831_s_at, 226939_at, 207113_s_at, 212228_s_at,	0.775087	1	1	100
GOTERM_BP_ALL	GO:0009058~biosynthetic process	18	0.059	0.950777	242503_at, 1569430_at, 219133_at, 221989_at, 224888_at, 230202_at, 220245_at, 222800_at, 209746_s_at, 222768_s_at, 223470_at, 238987_at, 238520_at, 200831_s_at, 226939_at, 207113_s_at, 212228_s_at, 203882_at,	0.751468	1	1	100
Functional Group 49	Median: 0.5331363723531062	Geo: 0.5079091187833953	207727_s_at, 225838_at, 238736_at, 235478_at, 205621_at, 202520_s_at, 203449_s_at, 1557595_at, 219933_at, 230839_at, 208988_at, 221763_at, 216321_s_at, 200940_s_at,
Category	Term	Count	%	PValue	Genes	Fold Enrichment	Bonferroni	Benjamini	FDR
GOTERM_BP_ALL	GO:0006281~DNA repair	6	0.0197	0.401809	207727_s_at, 225838_at, 238736_at, 235478_at, 205621_at, 202520_s_at,	1.4382	1	0.999998	99.9946
GOTERM_BP_ALL	GO:0006261~DNA-dependent DNA replication	3	0.0098	0.512849	207727_s_at, 238736_at, 202520_s_at,	1.74545	1	1	99.9999
GOTERM_BP_ALL	GO:0006260~DNA replication	5	0.0164	0.553423	203449_s_at, 207727_s_at, 238736_at, 1557595_at, 202520_s_at,	1.28	1	1	100
GOTERM_BP_ALL	GO:0006259~DNA metabolic process	14	0.0459	0.583548	203449_s_at, 207727_s_at, 219933_at, 230839_at, 208988_at, 225838_at, 238736_at, 221763_at, 235478_at, 216321_s_at, 200940_s_at, 1557595_at, 205621_at, 202520_s_at,	1.04186	1	1	100
Functional Group 50	Median: 0.5570096392024899	Geo: 0.5112635323216107	209784_s_at, 209112_at, 238987_at, 209906_at, 207113_s_at, 204103_at,
Category	Term	Count	%	PValue	Genes	Fold Enrichment	Bonferroni	Benjamini	FDR
GOTERM_BP_ALL	GO:0051270~regulation of cell motility	3	0.0098	0.297324	209784_s_at, 209112_at, 238987_at,	2.74286	1	0.999976	99.8829
GOTERM_BP_ALL	GO:0040012~regulation of locomotion	3	0.0098	0.3203	209784_s_at, 209112_at, 238987_at,	2.59459	1	0.999989	99.938
GOTERM_BP_ALL	GO:0040011~locomotion	3	0.0098	0.326018	209784_s_at, 209112_at, 238987_at,	2.56	1	0.999989	99.9473
GOTERM_BP_ALL	GO:0006928~cell motility	6	0.0197	0.788002	209784_s_at, 209906_at, 209112_at, 207113_s_at, 204103_at, 238987_at,	0.912114	1	1	100
GOTERM_BP_ALL	GO:0051674~localization of cell	6	0.0197	0.788002	209784_s_at, 209906_at, 209112_at, 207113_s_at, 204103_at, 238987_at,	0.912114	1	1	100
GOTERM_BP_ALL	GO:0016477~cell migration	3	0.0098	0.926376	209784_s_at, 207113_s_at, 238987_at,	0.708487	1	1	100
Functional Group 51	Median: 0.5225320303419997	Geo: 0.5274985256306638	206850_at, 214679_x_at, 234311_s_at, 204370_at, 236019_at, 219279_at, 215984_s_at, 206047_at,
Category	Term	Count	%	PValue	Genes	Fold Enrichment	Bonferroni	Benjamini	FDR
GOTERM_MF_ALL	GO:0005525~GTP binding	7	0.023	0.497041	206850_at, 214679_x_at, 234311_s_at, 204370_at, 236019_at, 219279_at, 215984_s_at,	1.23224	1	1	99.9996
GOTERM_MF_ALL	GO:0032561~guanyl ribonucleotide binding	7	0.023	0.521939	206850_at, 214679_x_at, 234311_s_at, 204370_at, 236019_at, 219279_at, 215984_s_at,	1.20546	1	1	99.9998
GOTERM_MF_ALL	GO:0019001~guanyl nucleotide binding	7	0.023	0.523125	206850_at, 214679_x_at, 234311_s_at, 204370_at, 236019_at, 219279_at, 215984_s_at,	1.20255	1	1	99.9998
GOTERM_MF_ALL	GO:0003924~GTPase activity	4	0.0131	0.570516	206850_at, 214679_x_at, 206047_at, 215984_s_at,	1.34517	1	1	100
Functional Group 52	Median: 0.6584527564999074	Geo: 0.5340863379404737	218501_at, 213039_at, 218306_s_at, 219279_at, 226673_at, 221736_at, 226409_at, 226576_at, 206850_at, 236019_at, 215984_s_at,
Category	Term	Count	%	PValue	Genes	Fold Enrichment	Bonferroni	Benjamini	FDR
GOTERM_MF_ALL	GO:0005085~guanyl-nucleotide exchange factor activity	5	0.0164	0.19978	218501_at, 213039_at, 218306_s_at, 219279_at, 226673_at,	2.16043	1	1	98.1585
GOTERM_MF_ALL	GO:0030695~GTPase regulator activity	8	0.0262	0.338297	218501_at, 221736_at, 226409_at, 213039_at, 218306_s_at, 219279_at, 226673_at, 226576_at,	1.41176	1	1	99.939
GOTERM_MF_ALL	GO:0005083~small GTPase regulator activity	5	0.0164	0.505324	218501_at, 226409_at, 213039_at, 218306_s_at, 226576_at,	1.35027	1	1	99.9997
GOTERM_BP_ALL	GO:0007264~small GTPase mediated signal transduction	8	0.0262	0.658453	218501_at, 206850_at, 221736_at, 226409_at, 213039_at, 236019_at, 215984_s_at, 226673_at,	1.03018	1	1	100
GOTERM_BP_ALL	GO:0051056~regulation of small GTPase mediated signal transduction	4	0.0131	0.737673	218501_at, 221736_at, 226409_at, 213039_at,	1.0449	1	1	100
GOTERM_BP_ALL	GO:0046578~regulation of Ras protein signal transduction	3	0.0098	0.814595	218501_at, 226409_at, 213039_at,	0.974619	1	1	100
GOTERM_BP_ALL	GO:0007265~Ras protein signal transduction	3	0.0098	0.917339	218501_at, 226409_at, 213039_at,	0.732824	1	1	100
Functional Group 53	Median: 0.611538785933148	Geo: 0.5671196012266289	201497_x_at, 205214_at, 227761_at, 218211_s_at, 212565_at, 214679_x_at, 208634_s_at, 238987_at,
Category	Term	Count	%	PValue	Genes	Fold Enrichment	Bonferroni	Benjamini	FDR
GOTERM_CC_ALL	GO:0015629~actin cytoskeleton	6	0.0197	0.410446	201497_x_at, 205214_at, 227761_at, 218211_s_at, 212565_at, 214679_x_at,	1.43038	1	1	99.9725
GOTERM_MF_ALL	GO:0003779~actin binding	5	0.0164	0.611539	201497_x_at, 227761_at, 218211_s_at, 212565_at, 208634_s_at,	1.18037	1	1	100
GOTERM_MF_ALL	GO:0008092~cytoskeletal protein binding	6	0.0197	0.72668	201497_x_at, 227761_at, 218211_s_at, 212565_at, 208634_s_at, 238987_at,	0.987909	1	1	100
Functional Group 54	Median: 0.598045437222769	Geo: 0.5707832591542579	225292_at, 206872_at, 230494_at, 226059_at,
Category	Term	Count	%	PValue	Genes	Fold Enrichment	Bonferroni	Benjamini	FDR
GOTERM_BP_ALL	GO:0006817~phosphate transport	3	0.0098	0.431287	225292_at, 206872_at, 230494_at,	2.04255	1	0.999999	99.998
GOTERM_BP_ALL	GO:0006820~anion transport	4	0.0131	0.598045	226059_at, 225292_at, 206872_at, 230494_at,	1.29293	1	1	100
GOTERM_BP_ALL	GO:0015698~inorganic anion transport	3	0.0098	0.720963	225292_at, 206872_at, 230494_at,	1.18519	1	1	100
Functional Group 55	Median: 0.7499077258112313	Geo: 0.571270891307749	223413_s_at, 201086_x_at, 230202_at, 225528_at, 204937_s_at, 231878_at, 209128_s_at, 203353_s_at, 217885_at, 217986_s_at, 200940_s_at, 201713_s_at, 225336_at, 208066_s_at, 227916_x_at, 208152_s_at, 204071_s_at, 219913_s_at, 210104_at, 202527_s_at, 221860_at, 242503_at, 218536_at, 203150_at, 227219_x_at, 1558727_at, 211855_s_at, 236019_at, 220245_at, 223470_at, 202767_at, 218322_s_at, 200831_s_at,…
Category	Term	Count	%	PValue	Genes	Fold Enrichment	Bonferroni	Benjamini	FDR
GOTERM_CC_ALL	GO:0044428~nuclear part	21	0.0689	0.234093	223413_s_at, 201086_x_at, 230202_at, 225528_at, 204937_s_at, 231878_at, 209128_s_at, 203353_s_at, 217885_at, 217986_s_at, 200940_s_at, 201713_s_at, 225336_at, 208066_s_at, 227916_x_at, 208152_s_at, 204071_s_at, 219913_s_at, 210104_at, 202527_s_at, 221860_at,	1.25041	1	0.999864	98.4039
GOTERM_CC_ALL	GO:0031090~organelle membrane	21	0.0689	0.693289	242503_at, 218536_at, 203150_at, 227219_x_at, 1558727_at, 211855_s_at, 236019_at, 220245_at, 225528_at, 223470_at, 231878_at, 202767_at, 218322_s_at, 200831_s_at, 226059_at, 209566_at, 204630_s_at, 213279_at, 213271_s_at, 217885_at, 201713_s_at,	0.957893	1	1	100
GOTERM_CC_ALL	GO:0044446~intracellular organelle part	51	0.1672	0.806526	214679_x_at, 1558727_at, 236019_at, 220245_at, 223470_at, 209128_s_at, 200831_s_at, 227761_at, 217885_at, 213271_s_at, 217986_s_at, 225336_at, 219913_s_at, 208152_s_at, 202629_at, 202527_s_at, 203150_at, 223413_s_at, 38158_at, 221989_at, 211855_s_at, 225528_at, 204937_s_at, 218322_s_at, 231878_at, 226059_at, 238736_at, 204630_s_at, 201713_s_at, 216321_s_at, 200940_s_at, 208066_s_at, 227916_x_at, …	0.921081	1	1	100
GOTERM_CC_ALL	GO:0044422~organelle part	51	0.1672	0.813669	214679_x_at, 1558727_at, 236019_at, 220245_at, 223470_at, 209128_s_at, 200831_s_at, 227761_at, 217885_at, 213271_s_at, 217986_s_at, 225336_at, 219913_s_at, 208152_s_at, 202629_at, 202527_s_at, 203150_at, 223413_s_at, 38158_at, 221989_at, 211855_s_at, 225528_at, 204937_s_at, 218322_s_at, 231878_at, 226059_at, 238736_at, 204630_s_at, 201713_s_at, 216321_s_at, 200940_s_at, 208066_s_at, 227916_x_at, …	0.918193	1	1	100
Functional Group 56	Median: 0.6034268599004013	Geo: 0.5830746911531958	209906_at, 205098_at, 206250_x_at, 212947_at, 219933_at, 200884_at, 209383_at, 210082_at, 238520_at, 204420_at, 202768_at, 204103_at, 210397_at, 201502_s_at, 201170_s_at, 224606_at, 214679_x_at, 209112_at, 206047_at, 202527_s_at, 205419_at, 214467_at, 207868_at, 1559018_at, 221292_at, 204912_at, 221032_s_at,
Category	Term	Count	%	PValue	Genes	Fold Enrichment	Bonferroni	Benjamini	FDR
GOTERM_BP_ALL	GO:0007204~elevation of cytosolic calcium ion concentration	3	0.0098	0.285788	209906_at, 205098_at, 206250_x_at,	2.82353	1	0.999971	99.8401
GOTERM_BP_ALL	GO:0051480~cytosolic calcium ion homeostasis	3	0.0098	0.285788	209906_at, 205098_at, 206250_x_at,	2.82353	1	0.999971	99.8401
GOTERM_BP_ALL	GO:0042592~homeostatic process	9	0.0295	0.328193	212947_at, 219933_at, 200884_at, 209383_at, 210082_at, 209906_at, 205098_at, 206250_x_at, 238520_at,	1.37799	1	0.999989	99.9504
GOTERM_BP_ALL	GO:0019725~cellular homeostasis	7	0.023	0.36915	219933_at, 200884_at, 209383_at, 210082_at, 209906_at, 205098_at, 206250_x_at,	1.43131	1	0.999995	99.9851
GOTERM_BP_ALL	GO:0007610~behavior	7	0.023	0.402065	209906_at, 205098_at, 206250_x_at, 204420_at, 202768_at, 204103_at, 210397_at,	1.36585	1	0.999997	99.9947
GOTERM_MF_ALL	GO:0042277~peptide binding	4	0.0131	0.486114	209906_at, 205098_at, 201502_s_at, 206250_x_at,	1.52501	1	1	99.9993
GOTERM_BP_ALL	GO:0050801~ion homeostasis	5	0.0164	0.501921	212947_at, 200884_at, 209906_at, 205098_at, 206250_x_at,	1.35593	1	1	99.9998
GOTERM_BP_ALL	GO:0065008~regulation of biological quality	15	0.0492	0.507165	212947_at, 201170_s_at, 219933_at, 224606_at, 209383_at, 210082_at, 214679_x_at, 209906_at, 205098_at, 209112_at, 206047_at, 238520_at, 200884_at, 206250_x_at, 202527_s_at,	1.08967	1	1	99.9999
GOTERM_MF_ALL	GO:0001653~peptide receptor activity	3	0.0098	0.514676	209906_at, 205098_at, 206250_x_at,	1.73888	1	1	99.9998
GOTERM_BP_ALL	GO:0006874~cellular calcium ion homeostasis	3	0.0098	0.564302	209906_at, 205098_at, 206250_x_at,	1.58678	1	1	100
GOTERM_BP_ALL	GO:0055074~calcium ion homeostasis	3	0.0098	0.564302	209906_at, 205098_at, 206250_x_at,	1.58678	1	1	100
GOTERM_BP_ALL	GO:0006875~cellular metal ion homeostasis	3	0.0098	0.603427	209906_at, 205098_at, 206250_x_at,	1.47692	1	1	100
GOTERM_BP_ALL	GO:0055065~metal ion homeostasis	3	0.0098	0.603427	209906_at, 205098_at, 206250_x_at,	1.47692	1	1	100
GOTERM_BP_ALL	GO:0048878~chemical homeostasis	5	0.0164	0.62295	212947_at, 200884_at, 209906_at, 205098_at, 206250_x_at,	1.16364	1	1	100
GOTERM_BP_ALL	GO:0055082~cellular chemical homeostasis	4	0.0131	0.650439	200884_at, 209906_at, 205098_at, 206250_x_at,	1.19626	1	1	100
GOTERM_BP_ALL	GO:0006873~cellular ion homeostasis	4	0.0131	0.650439	200884_at, 209906_at, 205098_at, 206250_x_at,	1.19626	1	1	100
GOTERM_BP_ALL	GO:0030005~cellular di-, tri-valent inorganic cation homeostasis	3	0.0098	0.714569	209906_at, 205098_at, 206250_x_at,	1.2	1	1	100
GOTERM_BP_ALL	GO:0055066~di-, tri-valent inorganic cation homeostasis	3	0.0098	0.717781	209906_at, 205098_at, 206250_x_at,	1.19255	1	1	100
GOTERM_BP_ALL	GO:0030003~cellular cation homeostasis	3	0.0098	0.775886	209906_at, 205098_at, 206250_x_at,	1.06077	1	1	100
GOTERM_BP_ALL	GO:0055080~cation homeostasis	3	0.0098	0.778498	209906_at, 205098_at, 206250_x_at,	1.05495	1	1	100
GOTERM_MF_ALL	GO:0001584~rhodopsin-like receptor activity	5	0.0164	0.997415	205419_at, 214467_at, 209906_at, 205098_at, 206250_x_at,	0.43052	1	1	100
GOTERM_MF_ALL	GO:0004888~transmembrane receptor activity	10	0.0328	0.997868	207868_at, 205419_at, 214467_at, 209906_at, 1559018_at, 221292_at, 205098_at, 206250_x_at, 204912_at, 221032_s_at,	0.513646	1	1	100
GOTERM_BP_ALL	GO:0007186~G-protein coupled receptor protein signaling pathway	8	0.0262	0.999286	205419_at, 214679_x_at, 214467_at, 209906_at, 206047_at, 205098_at, 206250_x_at, 210397_at,	0.44329	1	1	100
GOTERM_MF_ALL	GO:0004930~G-protein coupled receptor activity	5	0.0164	0.999391	205419_at, 214467_at, 209906_at, 205098_at, 206250_x_at,	0.374051	1	1	100
Functional Group 57	Median: 0.5805467427471623	Geo: 0.5954651260684373	203406_at, 225292_at, 213123_at, 205992_s_at, 211831_s_at, 219500_at, 207113_s_at, 204103_at, 203592_s_at, 1553234_at, 220750_s_at, 202509_s_at, 205117_at, 212517_at, 213624_at, 210397_at,
Category	Term	Count	%	PValue	Genes	Fold Enrichment	Bonferroni	Benjamini	FDR
GOTERM_MF_ALL	GO:0005201~extracellular matrix structural constituent	3	0.0098	0.442018	203406_at, 225292_at, 213123_at,	1.9989	1	1	99.9971
GOTERM_MF_ALL	GO:0005125~cytokine activity	5	0.0164	0.490445	205992_s_at, 211831_s_at, 219500_at, 207113_s_at, 204103_at,	1.37633	1	1	99.9994
GOTERM_CC_ALL	GO:0044421~extracellular region part	14	0.0459	0.540941	203592_s_at, 1553234_at, 220750_s_at, 202509_s_at, 225292_at, 205117_at, 213123_at, 203406_at, 205992_s_at, 211831_s_at, 219500_at, 207113_s_at, 204103_at, 212517_at,	1.07992	1	1	99.9994
GOTERM_CC_ALL	GO:0005615~extracellular space	9	0.0295	0.580547	203592_s_at, 205992_s_at, 211831_s_at, 219500_at, 202509_s_at, 207113_s_at, 204103_at, 212517_at, 205117_at,	1.09132	1	1	99.9999
GOTERM_CC_ALL	GO:0005578~proteinaceous extracellular matrix	6	0.0197	0.634709	203406_at, 1553234_at, 220750_s_at, 225292_at, 205117_at, 213123_at,	1.10189	1	1	100
GOTERM_CC_ALL	GO:0031012~extracellular matrix	6	0.0197	0.649782	203406_at, 1553234_at, 220750_s_at, 225292_at, 205117_at, 213123_at,	1.08301	1	1	100
GOTERM_CC_ALL	GO:0005576~extracellular region	16	0.0525	0.945442	203592_s_at, 213624_at, 1553234_at, 220750_s_at, 202509_s_at, 225292_at, 205117_at, 213123_at, 203406_at, 205992_s_at, 211831_s_at, 219500_at, 207113_s_at, 204103_at, 212517_at, 210397_at,	0.748744	1	1	100
Functional Group 58	Median: 0.7150610546453481	Geo: 0.6111231671041711	38158_at, 1555278_a_at, 209112_at, 201497_x_at, 227761_at, 213039_at, 208188_at, 226576_at,
Category	Term	Count	%	PValue	Genes	Fold Enrichment	Bonferroni	Benjamini	FDR
GOTERM_BP_ALL	GO:0000226~microtubule cytoskeleton organization and biogenesis	3	0.0098	0.371228	38158_at, 1555278_a_at, 209112_at,	2.31325	1	0.999995	99.986
GOTERM_BP_ALL	GO:0007010~cytoskeleton organization and biogenesis	8	0.0262	0.715061	201497_x_at, 227761_at, 38158_at, 1555278_a_at, 209112_at, 213039_at, 208188_at, 226576_at,	0.973384	1	1	100
GOTERM_BP_ALL	GO:0007017~microtubule-based process	3	0.0098	0.85981	38158_at, 1555278_a_at, 209112_at,	0.872727	1	1	100
Functional Group 59	Median: 0.6005651554004294	Geo: 0.6237242275397952	204614_at, 202768_at, 212517_at, 221032_s_at, 210775_x_at, 1553234_at, 220631_at, 226032_at,
Category	Term	Count	%	PValue	Genes	Fold Enrichment	Bonferroni	Benjamini	FDR
GOTERM_MF_ALL	GO:0008236~serine-type peptidase activity	4	0.0131	0.567353	204614_at, 202768_at, 212517_at, 221032_s_at,	1.35155	1	1	100
GOTERM_MF_ALL	GO:0017171~serine hydrolase activity	4	0.0131	0.570516	204614_at, 202768_at, 212517_at, 221032_s_at,	1.34517	1	1	100
GOTERM_MF_ALL	GO:0004175~endopeptidase activity	7	0.023	0.630615	210775_x_at, 1553234_at, 220631_at, 204614_at, 202768_at, 226032_at, 221032_s_at,	1.07788	1	1	100
GOTERM_MF_ALL	GO:0004252~serine-type endopeptidase activity	3	0.0098	0.741456	204614_at, 202768_at, 221032_s_at,	1.13767	1	1	100
Functional Group 60	Median: 0.6138251365066838	Geo: 0.6264827669163513	202509_s_at, 216331_at, 205117_at, 238987_at, 230202_at, 207113_s_at,
Category	Term	Count	%	PValue	Genes	Fold Enrichment	Bonferroni	Benjamini	FDR
GOTERM_BP_ALL	GO:0048514~blood vessel morphogenesis	4	0.0131	0.479222	202509_s_at, 216331_at, 205117_at, 238987_at,	1.54217	1	1	99.9996
GOTERM_BP_ALL	GO:0001568~blood vessel development	4	0.0131	0.561404	202509_s_at, 216331_at, 205117_at, 238987_at,	1.3617	1	1	100
GOTERM_BP_ALL	GO:0001944~vasculature development	4	0.0131	0.572474	202509_s_at, 216331_at, 205117_at, 238987_at,	1.34031	1	1	100
GOTERM_BP_ALL	GO:0001525~angiogenesis	3	0.0098	0.655176	202509_s_at, 205117_at, 238987_at,	1.34266	1	1	100
GOTERM_BP_ALL	GO:0048646~anatomical structure formation	3	0.0098	0.770582	202509_s_at, 205117_at, 238987_at,	1.07263	1	1	100
GOTERM_BP_ALL	GO:0009887~organ morphogenesis	6	0.0197	0.777517	202509_s_at, 230202_at, 207113_s_at, 216331_at, 205117_at, 238987_at,	0.925301	1	1	100
Functional Group 61	Median: 0.6393417094648404	Geo: 0.6394400685349317	200831_s_at, 219133_at, 224888_at, 223470_at, 238520_at, 207126_x_at, 223223_at, 209566_at, 210082_at, 218322_s_at, 211256_x_at, 209770_at,
Category	Term	Count	%	PValue	Genes	Fold Enrichment	Bonferroni	Benjamini	FDR
GOTERM_BP_ALL	GO:0008610~lipid biosynthetic process	5	0.0164	0.631447	200831_s_at, 219133_at, 224888_at, 223470_at, 238520_at,	1.15108	1	1	100
GOTERM_BP_ALL	GO:0044255~cellular lipid metabolic process	10	0.0328	0.639342	200831_s_at, 207126_x_at, 223223_at, 209566_at, 210082_at, 219133_at, 224888_at, 223470_at, 238520_at, 218322_s_at,	1.02564	1	1	100
GOTERM_BP_ALL	GO:0006629~lipid metabolic process	12	0.0393	0.647634	200831_s_at, 211256_x_at, 207126_x_at, 223223_at, 209770_at, 209566_at, 210082_at, 219133_at, 224888_at, 223470_at, 238520_at, 218322_s_at,	1.00524	1	1	100
Functional Group 62	Median: 0.7275463594046272	Geo: 0.7027752662827387	207126_x_at, 211256_x_at, 207126_x_at, 210082_at, 209906_at, 1559018_at, 211855_s_at, 205098_at, 206872_at, 207868_at, 209784_s_at, 205992_s_at, 205419_at, 214467_at, 209197_at, 221292_at, 206250_x_at, 216331_at, 212517_at, 230494_at, 229221_at, 238987_at, 206247_at, 210605_s_at, 241771_at, 203882_at, 205953_at, 214679_x_at, 204912_at, 221926_s_at, 230839_at, 213123_at, 206850_at, 233565_s_at, 20…
Category	Term	Count	%	PValue	Genes	Fold Enrichment	Bonferroni	Benjamini	FDR
GOTERM_CC_ALL	GO:0005887~integral to plasma membrane	21	0.0689	0.500694	207126_x_at, 211256_x_at, 207126_x_at, 210082_at, 209906_at, 1559018_at, 211855_s_at, 205098_at, 206872_at, 207868_at, 209784_s_at, 205992_s_at, 205419_at, 214467_at, 209197_at, 221292_at, 206250_x_at, 216331_at, 212517_at, 230494_at, 229221_at,	1.06475	1	1	99.9979
GOTERM_CC_ALL	GO:0031226~intrinsic to plasma membrane	21	0.0689	0.524473	207126_x_at, 211256_x_at, 207126_x_at, 210082_at, 209906_at, 1559018_at, 211855_s_at, 205098_at, 206872_at, 207868_at, 209784_s_at, 205992_s_at, 205419_at, 214467_at, 209197_at, 221292_at, 206250_x_at, 216331_at, 212517_at, 230494_at, 229221_at,	1.05125	1	1	99.999
GOTERM_CC_ALL	GO:0044459~plasma membrane part	26	0.0852	0.93062	207126_x_at, 210082_at, 1559018_at, 206872_at, 238987_at, 209784_s_at, 207868_at, 205992_s_at, 205419_at, 209197_at, 206250_x_at, 230494_at, 212517_at, 206247_at, 211256_x_at, 207126_x_at, 210605_s_at, 209906_at, 211855_s_at, 205098_at, 241771_at, 214467_at, 221292_at, 216331_at, 203882_at, 229221_at,	0.806361	1	1	100
GOTERM_CC_ALL	GO:0005886~plasma membrane	36	0.118	0.998156	207126_x_at, 205953_at, 210082_at, 214679_x_at, 1559018_at, 204912_at, 206872_at, 238987_at, 207868_at, 209784_s_at, 205992_s_at, 205419_at, 209197_at, 206250_x_at, 212517_at, 230494_at, 206247_at, 211256_x_at, 221926_s_at, 207126_x_at, 210605_s_at, 230839_at, 209906_at, 211855_s_at, 205098_at, 213123_at, 241771_at, 206850_at, 214467_at, 233565_s_at, 221292_at, 207113_s_at, 216331_at, 229221_at, …	0.686274	1	1	100
Functional Group 63	Median: 0.697292202838695	Geo: 0.7148376781231762	209630_s_at, 218306_s_at, 240383_at, 204071_s_at, 218322_s_at,
Category	Term	Count	%	PValue	Genes	Fold Enrichment	Bonferroni	Benjamini	FDR
GOTERM_MF_ALL	GO:0004842~ubiquitin-protein ligase activity	3	0.0098	0.636654	209630_s_at, 218306_s_at, 240383_at,	1.38885	1	1	100
GOTERM_MF_ALL	GO:0008639~small protein conjugating enzyme activity	3	0.0098	0.647095	209630_s_at, 218306_s_at, 240383_at,	1.36231	1	1	100
GOTERM_MF_ALL	GO:0019787~small conjugating protein ligase activity	3	0.0098	0.663969	209630_s_at, 218306_s_at, 240383_at,	1.32026	1	1	100
GOTERM_MF_ALL	GO:0016881~acid-amino acid ligase activity	3	0.0098	0.730615	209630_s_at, 218306_s_at, 240383_at,	1.1624	1	1	100
GOTERM_MF_ALL	GO:0016874~ligase activity	5	0.0164	0.814799	209630_s_at, 218306_s_at, 204071_s_at, 240383_at, 218322_s_at,	0.888954	1	1	100
GOTERM_MF_ALL	GO:0016879~ligase activity, forming carbon-nitrogen bonds	3	0.0098	0.81938	209630_s_at, 218306_s_at, 240383_at,	0.963434	1	1	100
Functional Group 64	Median: 0.737838306944045	Geo: 0.722435608342366	242503_at, 209746_s_at, 238987_at, 224826_at, 209566_at, 207113_s_at, 238520_at, 208634_s_at,
Category	Term	Count	%	PValue	Genes	Fold Enrichment	Bonferroni	Benjamini	FDR
GOTERM_BP_ALL	GO:0016051~carbohydrate biosynthetic process	3	0.0098	0.546049	242503_at, 209746_s_at, 238987_at,	1.64103	1	1	100
GOTERM_BP_ALL	GO:0006066~alcohol metabolic process	6	0.0197	0.56456	224826_at, 209566_at, 207113_s_at, 209746_s_at, 238520_at, 238987_at,	1.19255	1	1	100
GOTERM_BP_ALL	GO:0019318~hexose metabolic process	3	0.0098	0.730329	207113_s_at, 209746_s_at, 238987_at,	1.16364	1	1	100
GOTERM_BP_ALL	GO:0005996~monosaccharide metabolic process	3	0.0098	0.745348	207113_s_at, 209746_s_at, 238987_at,	1.12941	1	1	100
GOTERM_BP_ALL	GO:0044262~cellular carbohydrate metabolic process	4	0.0131	0.912441	242503_at, 207113_s_at, 209746_s_at, 238987_at,	0.731429	1	1	100
GOTERM_BP_ALL	GO:0005975~carbohydrate metabolic process	6	0.0197	0.928477	242503_at, 224826_at, 208634_s_at, 207113_s_at, 209746_s_at, 238987_at,	0.707182	1	1	100
Functional Group 65	Median: 0.7150610546453481	Geo: 0.7453097442859264	201497_x_at, 227761_at, 213039_at, 226576_at, 38158_at, 1555278_a_at, 209112_at, 208188_at,
Category	Term	Count	%	PValue	Genes	Fold Enrichment	Bonferroni	Benjamini	FDR
GOTERM_BP_ALL	GO:0030029~actin filament-based process	4	0.0131	0.686439	201497_x_at, 227761_at, 213039_at, 226576_at,	1.13274	1	1	100
GOTERM_BP_ALL	GO:0007010~cytoskeleton organization and biogenesis	8	0.0262	0.715061	201497_x_at, 227761_at, 38158_at, 1555278_a_at, 209112_at, 213039_at, 208188_at, 226576_at,	0.973384	1	1	100
GOTERM_BP_ALL	GO:0030036~actin cytoskeleton organization and biogenesis	3	0.0098	0.843462	201497_x_at, 213039_at, 226576_at,	0.909953	1	1	100
Functional Group 66	Median: 0.8277176171617819	Geo: 0.7958492060463501	218536_at, 226059_at, 213279_at, 217885_at, 201713_s_at, 211855_s_at, 225528_at, 231878_at, 218322_s_at, 216321_s_at,
Category	Term	Count	%	PValue	Genes	Fold Enrichment	Bonferroni	Benjamini	FDR
GOTERM_CC_ALL	GO:0031967~organelle envelope	9	0.0295	0.659495	218536_at, 226059_at, 213279_at, 217885_at, 201713_s_at, 211855_s_at, 225528_at, 231878_at, 218322_s_at,	1.01713	1	1	100
GOTERM_CC_ALL	GO:0031975~envelope	9	0.0295	0.663402	218536_at, 226059_at, 213279_at, 217885_at, 201713_s_at, 211855_s_at, 225528_at, 231878_at, 218322_s_at,	1.01351	1	1	100
GOTERM_CC_ALL	GO:0005743~mitochondrial inner membrane	4	0.0131	0.826842	218536_at, 213279_at, 211855_s_at, 218322_s_at,	0.892937	1	1	100
GOTERM_CC_ALL	GO:0031966~mitochondrial membrane	5	0.0164	0.827718	218536_at, 226059_at, 213279_at, 211855_s_at, 218322_s_at,	0.870183	1	1	100
GOTERM_CC_ALL	GO:0005740~mitochondrial envelope	5	0.0164	0.85474	218536_at, 226059_at, 213279_at, 211855_s_at, 218322_s_at,	0.829072	1	1	100
GOTERM_CC_ALL	GO:0019866~organelle inner membrane	4	0.0131	0.859932	218536_at, 213279_at, 211855_s_at, 218322_s_at,	0.833997	1	1	100
GOTERM_CC_ALL	GO:0044429~mitochondrial part	6	0.0197	0.918808	218536_at, 226059_at, 213279_at, 216321_s_at, 211855_s_at, 218322_s_at,	0.724764	1	1	100
Functional Group 67	Median: 0.7170242677348839	Geo: 0.7959348096040002	238613_at, 214679_x_at, 203610_s_at, 1559018_at, 206047_at, 204912_at, 227073_at, 219279_at, 207868_at, 205992_s_at, 205419_at, 206250_x_at, 204103_at, 230494_at, 212517_at, 203592_s_at, 203659_s_at, 221926_s_at, 209906_at, 209112_at, 205098_at, 230202_at, 216016_at, 221032_s_at, 226673_at, 226059_at, 211097_s_at, 214467_at, 216321_s_at, 221292_at, 216331_at, 210104_at, 229221_at, 228189_at,
Category	Term	Count	%	PValue	Genes	Fold Enrichment	Bonferroni	Benjamini	FDR
GOTERM_MF_ALL	GO:0060089~molecular transducer activity	34	0.1115	0.717024	238613_at, 214679_x_at, 203610_s_at, 1559018_at, 206047_at, 204912_at, 227073_at, 219279_at, 207868_at, 205992_s_at, 205419_at, 206250_x_at, 204103_at, 230494_at, 212517_at, 203592_s_at, 203659_s_at, 221926_s_at, 209906_at, 209112_at, 205098_at, 230202_at, 216016_at, 221032_s_at, 226673_at, 226059_at, 211097_s_at, 214467_at, 216321_s_at, 221292_at, 216331_at, 210104_at, 229221_at, 228189_at,	0.947986	1	1	100
GOTERM_MF_ALL	GO:0004871~signal transducer activity	34	0.1115	0.717024	238613_at, 214679_x_at, 203610_s_at, 1559018_at, 206047_at, 204912_at, 227073_at, 219279_at, 207868_at, 205992_s_at, 205419_at, 206250_x_at, 204103_at, 230494_at, 212517_at, 203592_s_at, 203659_s_at, 221926_s_at, 209906_at, 209112_at, 205098_at, 230202_at, 216016_at, 221032_s_at, 226673_at, 226059_at, 211097_s_at, 214467_at, 216321_s_at, 221292_at, 216331_at, 210104_at, 229221_at, 228189_at,	0.947986	1	1	100
GOTERM_MF_ALL	GO:0004872~receptor activity	21	0.0689	0.980765	221926_s_at, 209906_at, 1559018_at, 205098_at, 204912_at, 216016_at, 219279_at, 221032_s_at, 207868_at, 226059_at, 205419_at, 211097_s_at, 214467_at, 216321_s_at, 221292_at, 206250_x_at, 216331_at, 212517_at, 230494_at, 210104_at, 229221_at,	0.708555	1	1	100
Functional Group 68	Median: 0.8300989748960125	Geo: 0.8026316782612881	206850_at, 214679_x_at, 206047_at, 215984_s_at, 201699_at, 210082_at, 208152_s_at, 237766_at,
Category	Term	Count	%	PValue	Genes	Fold Enrichment	Bonferroni	Benjamini	FDR
GOTERM_MF_ALL	GO:0003924~GTPase activity	4	0.0131	0.570516	206850_at, 214679_x_at, 206047_at, 215984_s_at,	1.34517	1	1	100
GOTERM_MF_ALL	GO:0017111~nucleoside-triphosphatase activity	8	0.0262	0.790821	201699_at, 206850_at, 210082_at, 214679_x_at, 206047_at, 208152_s_at, 215984_s_at, 237766_at,	0.895374	1	1	100
GOTERM_MF_ALL	GO:0016462~pyrophosphatase activity	8	0.0262	0.825528	201699_at, 206850_at, 210082_at, 214679_x_at, 206047_at, 208152_s_at, 215984_s_at, 237766_at,	0.857674	1	1	100
GOTERM_MF_ALL	GO:0016818~hydrolase activity, acting on acid anhydrides, in phosphorus-containing anhydrides	8	0.0262	0.830099	201699_at, 206850_at, 210082_at, 214679_x_at, 206047_at, 208152_s_at, 215984_s_at, 237766_at,	0.852546	1	1	100
GOTERM_MF_ALL	GO:0016817~hydrolase activity, acting on acid anhydrides	8	0.0262	0.83896	201699_at, 206850_at, 210082_at, 214679_x_at, 206047_at, 208152_s_at, 215984_s_at, 237766_at,	0.842471	1	1	100
GOTERM_MF_ALL	GO:0016887~ATPase activity	4	0.0131	0.893108	201699_at, 210082_at, 208152_s_at, 237766_at,	0.770747	1	1	100
GOTERM_MF_ALL	GO:0042623~ATPase activity, coupled	3	0.0098	0.926321	210082_at, 208152_s_at, 237766_at,	0.70822	1	1	100
Functional Group 69	Median: 0.736424248047089	Geo: 0.8152959593869062	209906_at, 206047_at, 206250_x_at, 205419_at, 214679_x_at, 214467_at, 205098_at, 210397_at,
Category	Term	Count	%	PValue	Genes	Fold Enrichment	Bonferroni	Benjamini	FDR
GOTERM_BP_ALL	GO:0003013~circulatory system process	3	0.0098	0.736424	209906_at, 206047_at, 206250_x_at,	1.1497	1	1	100
GOTERM_BP_ALL	GO:0008015~blood circulation	3	0.0098	0.736424	209906_at, 206047_at, 206250_x_at,	1.1497	1	1	100
GOTERM_BP_ALL	GO:0007186~G-protein coupled receptor protein signaling pathway	8	0.0262	0.999286	205419_at, 214679_x_at, 214467_at, 209906_at, 206047_at, 205098_at, 206250_x_at, 210397_at,	0.44329	1	1	100
Functional Group 70	Median: 0.9099766948461037	Geo: 0.8258862508037866	212947_at, 206872_at, 1562563_at, 238870_at, 209112_at, 210082_at, 230494_at, 237766_at, 218536_at, 207868_at, 226059_at, 225292_at, 217885_at, 225528_at, 211855_s_at, 209197_at,
Category	Term	Count	%	PValue	Genes	Fold Enrichment	Bonferroni	Benjamini	FDR
GOTERM_MF_ALL	GO:0031402~sodium ion binding	3	0.0098	0.418108	212947_at, 206872_at, 1562563_at,	2.09689	1	1	99.9939
GOTERM_MF_ALL	GO:0031420~alkali metal ion binding	4	0.0131	0.563838	212947_at, 238870_at, 206872_at, 1562563_at,	1.36448	1	1	100
GOTERM_BP_ALL	GO:0006814~sodium ion transport	3	0.0098	0.577644	212947_at, 206872_at, 1562563_at,	1.54839	1	1	100
GOTERM_BP_ALL	GO:0006813~potassium ion transport	3	0.0098	0.736424	209112_at, 238870_at, 1562563_at,	1.1497	1	1	100
GOTERM_BP_ALL	GO:0015672~monovalent inorganic cation transport	5	0.0164	0.786469	212947_at, 209112_at, 238870_at, 206872_at, 1562563_at,	0.930233	1	1	100
GOTERM_MF_ALL	GO:0022804~active transmembrane transporter activity	5	0.0164	0.795905	212947_at, 210082_at, 206872_at, 230494_at, 237766_at,	0.916377	1	1	100
GOTERM_BP_ALL	GO:0030001~metal ion transport	6	0.0197	0.823197	212947_at, 218536_at, 209112_at, 238870_at, 206872_at, 1562563_at,	0.866817	1	1	100
GOTERM_MF_ALL	GO:0046873~metal ion transmembrane transporter activity	4	0.0131	0.830791	207868_at, 218536_at, 238870_at, 1562563_at,	0.885641	1	1	100
GOTERM_MF_ALL	GO:0015075~ion transmembrane transporter activity	9	0.0295	0.875482	212947_at, 207868_at, 218536_at, 226059_at, 238870_at, 206872_at, 230494_at, 1562563_at, 237766_at,	0.802059	1	1	100
GOTERM_MF_ALL	GO:0005261~cation channel activity	3	0.0098	0.890078	207868_at, 238870_at, 1562563_at,	0.801058	1	1	100
GOTERM_BP_ALL	GO:0006811~ion transport	10	0.0328	0.909321	212947_at, 207868_at, 218536_at, 226059_at, 225292_at, 209112_at, 238870_at, 206872_at, 230494_at, 1562563_at,	0.764636	1	1	100
GOTERM_MF_ALL	GO:0008324~cation transmembrane transporter activity	6	0.0197	0.910633	212947_at, 207868_at, 238870_at, 230494_at, 1562563_at, 237766_at,	0.738799	1	1	100
GOTERM_MF_ALL	GO:0005216~ion channel activity	4	0.0131	0.919157	207868_at, 226059_at, 238870_at, 1562563_at,	0.716524	1	1	100
GOTERM_MF_ALL	GO:0022892~substrate-specific transporter activity	12	0.0393	0.922034	212947_at, 207868_at, 218536_at, 226059_at, 210082_at, 217885_at, 238870_at, 206872_at, 225528_at, 230494_at, 1562563_at, 237766_at,	0.759121	1	1	100
GOTERM_MF_ALL	GO:0022838~substrate specific channel activity	4	0.0131	0.926217	207868_at, 226059_at, 238870_at, 1562563_at,	0.700679	1	1	100
GOTERM_MF_ALL	GO:0022836~gated channel activity	3	0.0098	0.932857	207868_at, 238870_at, 1562563_at,	0.689943	1	1	100
GOTERM_BP_ALL	GO:0006812~cation transport	6	0.0197	0.934446	212947_at, 218536_at, 209112_at, 238870_at, 206872_at, 1562563_at,	0.695652	1	1	100
GOTERM_MF_ALL	GO:0015267~channel activity	4	0.0131	0.946992	207868_at, 226059_at, 238870_at, 1562563_at,	0.649605	1	1	100
GOTERM_MF_ALL	GO:0022803~passive transmembrane transporter activity	4	0.0131	0.946992	207868_at, 226059_at, 238870_at, 1562563_at,	0.649605	1	1	100
GOTERM_MF_ALL	GO:0022891~substrate-specific transmembrane transporter activity	9	0.0295	0.947969	212947_at, 207868_at, 218536_at, 226059_at, 238870_at, 206872_at, 230494_at, 1562563_at, 237766_at,	0.696685	1	1	100
GOTERM_MF_ALL	GO:0022857~transmembrane transporter activity	10	0.0328	0.952057	212947_at, 207868_at, 218536_at, 226059_at, 210082_at, 238870_at, 206872_at, 230494_at, 1562563_at, 237766_at,	0.697594	1	1	100
GOTERM_MF_ALL	GO:0005215~transporter activity	14	0.0459	0.969107	212947_at, 218536_at, 210082_at, 211855_s_at, 206872_at, 225528_at, 1562563_at, 237766_at, 207868_at, 226059_at, 217885_at, 209197_at, 238870_at, 230494_at,	0.694101	1	1	100
Functional Group 71	Median: 0.9152308777457394	Geo: 0.8276610033253288	200831_s_at, 207126_x_at, 223223_at, 209566_at, 210082_at, 219133_at, 224888_at, 223470_at, 238520_at, 218322_s_at, 242503_at, 1558727_at, 236019_at, 225528_at, 220245_at, 231878_at, 204630_s_at, 213271_s_at, 217885_at, 201713_s_at,
Category	Term	Count	%	PValue	Genes	Fold Enrichment	Bonferroni	Benjamini	FDR
GOTERM_BP_ALL	GO:0044255~cellular lipid metabolic process	10	0.0328	0.639342	200831_s_at, 207126_x_at, 223223_at, 209566_at, 210082_at, 219133_at, 224888_at, 223470_at, 238520_at, 218322_s_at,	1.02564	1	1	100
GOTERM_CC_ALL	GO:0012505~endomembrane system	14	0.0459	0.753354	242503_at, 1558727_at, 236019_at, 225528_at, 220245_at, 223470_at, 218322_s_at, 231878_at, 200831_s_at, 209566_at, 204630_s_at, 213271_s_at, 217885_at, 201713_s_at,	0.921306	1	1	100
GOTERM_CC_ALL	GO:0005789~endoplasmic reticulum membrane	5	0.0164	0.915231	200831_s_at, 209566_at, 1558727_at, 223470_at, 218322_s_at,	0.726153	1	1	100
GOTERM_CC_ALL	GO:0042175~nuclear envelope-endoplasmic reticulum network	5	0.0164	0.922784	200831_s_at, 209566_at, 1558727_at, 223470_at, 218322_s_at,	0.711434	1	1	100
GOTERM_CC_ALL	GO:0044432~endoplasmic reticulum part	5	0.0164	0.954772	200831_s_at, 209566_at, 1558727_at, 223470_at, 218322_s_at,	0.639426	1	1	100
Functional Group 72	Median: 0.8270904158022057	Geo: 0.8408697038197036	200831_s_at, 219133_at, 209746_s_at, 218322_s_at, 219500_at, 207113_s_at, 220245_at, 1557226_a_at, 242503_at,
Category	Term	Count	%	PValue	Genes	Fold Enrichment	Bonferroni	Benjamini	FDR
GOTERM_BP_ALL	GO:0032787~monocarboxylic acid metabolic process	4	0.0131	0.73515	200831_s_at, 219133_at, 209746_s_at, 218322_s_at,	1.04918	1	1	100
GOTERM_BP_ALL	GO:0006631~fatty acid metabolic process	3	0.0098	0.759646	200831_s_at, 219133_at, 218322_s_at,	1.09714	1	1	100
GOTERM_BP_ALL	GO:0019752~carboxylic acid metabolic process	8	0.0262	0.791279	200831_s_at, 219500_at, 219133_at, 207113_s_at, 220245_at, 209746_s_at, 1557226_a_at, 218322_s_at,	0.895105	1	1	100
GOTERM_BP_ALL	GO:0006082~organic acid metabolic process	8	0.0262	0.79567	200831_s_at, 219500_at, 219133_at, 207113_s_at, 220245_at, 209746_s_at, 1557226_a_at, 218322_s_at,	0.890435	1	1	100
GOTERM_BP_ALL	GO:0006520~amino acid metabolic process	4	0.0131	0.858511	219500_at, 207113_s_at, 220245_at, 1557226_a_at,	0.836601	1	1	100
GOTERM_BP_ALL	GO:0009308~amine metabolic process	5	0.0164	0.929842	242503_at, 219500_at, 207113_s_at, 220245_at, 1557226_a_at,	0.697168	1	1	100
GOTERM_BP_ALL	GO:0006519~amino acid and derivative metabolic process	4	0.0131	0.934795	219500_at, 207113_s_at, 220245_at, 1557226_a_at,	0.680851	1	1	100
GOTERM_BP_ALL	GO:0006807~nitrogen compound metabolic process	5	0.0164	0.952596	242503_at, 219500_at, 207113_s_at, 220245_at, 1557226_a_at,	0.645161	1	1	100
Functional Group 73	Median: 0.8343826757139574	Geo: 0.8463460090190655	224606_at, 209112_at, 202527_s_at, 212517_at, 213039_at, 216331_at, 204103_at,
Category	Term	Count	%	PValue	Genes	Fold Enrichment	Bonferroni	Benjamini	FDR
GOTERM_BP_ALL	GO:0016049~cell growth	3	0.0098	0.803187	224606_at, 209112_at, 202527_s_at,	1	1	1	100
GOTERM_BP_ALL	GO:0008361~regulation of cell size	3	0.0098	0.814595	224606_at, 209112_at, 202527_s_at,	0.974619	1	1	100
GOTERM_BP_ALL	GO:0040007~growth	4	0.0131	0.834383	224606_at, 209112_at, 212517_at, 202527_s_at,	0.879725	1	1	100
GOTERM_BP_ALL	GO:0000902~cell morphogenesis	6	0.0197	0.891884	224606_at, 209112_at, 213039_at, 216331_at, 204103_at, 202527_s_at,	0.769539	1	1	100
GOTERM_BP_ALL	GO:0032989~cellular structure morphogenesis	6	0.0197	0.891884	224606_at, 209112_at, 213039_at, 216331_at, 204103_at, 202527_s_at,	0.769539	1	1	100
Functional Group 74	Median: 0.856506352741172	Geo: 0.8478886989169023	207113_s_at, 216331_at, 229221_at, 208407_s_at, 232388_at, 210605_s_at, 225292_at, 205098_at, 204103_at, 238987_at,
Category	Term	Count	%	PValue	Genes	Fold Enrichment	Bonferroni	Benjamini	FDR
GOTERM_BP_ALL	GO:0016337~cell-cell adhesion	4	0.0131	0.830913	207113_s_at, 216331_at, 229221_at, 208407_s_at,	0.885813	1	1	100
GOTERM_BP_ALL	GO:0022610~biological adhesion	10	0.0328	0.856506	232388_at, 210605_s_at, 225292_at, 205098_at, 207113_s_at, 216331_at, 204103_at, 229221_at, 238987_at, 208407_s_at,	0.826873	1	1	100
GOTERM_BP_ALL	GO:0007155~cell adhesion	10	0.0328	0.856506	232388_at, 210605_s_at, 225292_at, 205098_at, 207113_s_at, 216331_at, 204103_at, 229221_at, 238987_at, 208407_s_at,	0.826873	1	1	100
Functional Group 75	Median: 0.8472368943449184	Geo: 0.8951919324293959	210082_at, 220245_at, 207136_at, 209112_at, 216016_at,
Category	Term	Count	%	PValue	Genes	Fold Enrichment	Bonferroni	Benjamini	FDR
GOTERM_BP_ALL	GO:0050953~sensory perception of light stimulus	3	0.0098	0.847237	210082_at, 220245_at, 207136_at,	0.901408	1	1	100
GOTERM_BP_ALL	GO:0007601~visual perception	3	0.0098	0.847237	210082_at, 220245_at, 207136_at,	0.901408	1	1	100
GOTERM_BP_ALL	GO:0007600~sensory perception	5	0.0164	0.999399	210082_at, 209112_at, 220245_at, 207136_at, 216016_at,	0.373832	1	1	100
Functional Group 76	Median: 0.923976110976972	Geo: 0.9038191158090106	207868_at, 201170_s_at, 215153_at, 214679_x_at, 207113_s_at, 205992_s_at, 205098_at, 204103_at, 205117_at, 201497_x_at, 210082_at, 209906_at, 209112_at, 206047_at, 207136_at, 220245_at, 216016_at, 206250_x_at,
Category	Term	Count	%	PValue	Genes	Fold Enrichment	Bonferroni	Benjamini	FDR
GOTERM_BP_ALL	GO:0019226~transmission of nerve impulse	5	0.0164	0.793928	207868_at, 201170_s_at, 215153_at, 214679_x_at, 207113_s_at,	0.91954	1	1	100
GOTERM_BP_ALL	GO:0007267~cell-cell signaling	9	0.0295	0.812414	207868_at, 201170_s_at, 215153_at, 205992_s_at, 214679_x_at, 205098_at, 207113_s_at, 204103_at, 205117_at,	0.871407	1	1	100
GOTERM_BP_ALL	GO:0007268~synaptic transmission	4	0.0131	0.855481	207868_at, 201170_s_at, 215153_at, 207113_s_at,	0.842105	1	1	100
GOTERM_BP_ALL	GO:0003008~system process	14	0.0459	0.992471	201170_s_at, 201497_x_at, 215153_at, 210082_at, 214679_x_at, 209906_at, 209112_at, 206047_at, 207136_at, 220245_at, 216016_at, 207868_at, 207113_s_at, 206250_x_at,	0.613279	1	1	100
GOTERM_BP_ALL	GO:0050877~neurological system process	10	0.0328	0.996009	207868_at, 201170_s_at, 215153_at, 210082_at, 214679_x_at, 209112_at, 207113_s_at, 220245_at, 207136_at, 216016_at,	0.540084	1	1	100
GOTERM_BP_ALL	GO:0007600~sensory perception	5	0.0164	0.999399	210082_at, 209112_at, 220245_at, 207136_at, 216016_at,	0.373832	1	1	100
Functional Group 77	Median: 0.927617646271808	Geo: 0.922071474893299	214549_x_at, 203449_s_at, 201497_x_at, 38158_at, 212565_at, 227219_x_at, 214679_x_at, 1555278_a_at, 205214_at, 218211_s_at, 227761_at, 208634_s_at, 208188_at, 202629_at, 208407_s_at, 223413_s_at, 221989_at, 219133_at, 204937_s_at, 203353_s_at, 212597_s_at, 217986_s_at, 208152_s_at,
Category	Term	Count	%	PValue	Genes	Fold Enrichment	Bonferroni	Benjamini	FDR
GOTERM_CC_ALL	GO:0005856~cytoskeleton	15	0.0492	0.868227	214549_x_at, 203449_s_at, 201497_x_at, 38158_at, 212565_at, 227219_x_at, 214679_x_at, 1555278_a_at, 205214_at, 218211_s_at, 227761_at, 208634_s_at, 208188_at, 202629_at, 208407_s_at,	0.830525	1	1	100
GOTERM_CC_ALL	GO:0044430~cytoskeletal part	9	0.0295	0.885672	203449_s_at, 201497_x_at, 227761_at, 38158_at, 227219_x_at, 214679_x_at, 1555278_a_at, 208188_at, 202629_at,	0.789691	1	1	100
GOTERM_CC_ALL	GO:0043232~intracellular non-membrane-bound organelle	23	0.0754	0.969563	214549_x_at, 203449_s_at, 201497_x_at, 38158_at, 212565_at, 223413_s_at, 221989_at, 219133_at, 227219_x_at, 214679_x_at, 1555278_a_at, 204937_s_at, 205214_at, 203353_s_at, 227761_at, 218211_s_at, 208634_s_at, 212597_s_at, 217986_s_at, 208188_at, 208152_s_at, 202629_at, 208407_s_at,	0.742859	1	1	100
GOTERM_CC_ALL	GO:0043228~non-membrane-bound organelle	23	0.0754	0.969563	214549_x_at, 203449_s_at, 201497_x_at, 38158_at, 212565_at, 223413_s_at, 221989_at, 219133_at, 227219_x_at, 214679_x_at, 1555278_a_at, 204937_s_at, 205214_at, 203353_s_at, 227761_at, 218211_s_at, 208634_s_at, 212597_s_at, 217986_s_at, 208188_at, 208152_s_at, 202629_at, 208407_s_at,	0.742859	1	1	100
Functional Group 78	Median: 0.9380220246123083	Geo: 0.9354883865451242	201497_x_at, 227219_x_at, 209197_at, 206250_x_at, 220245_at,
Category	Term	Count	%	PValue	Genes	Fold Enrichment	Bonferroni	Benjamini	FDR
GOTERM_CC_ALL	GO:0031410~cytoplasmic vesicle	5	0.0164	0.893948	201497_x_at, 227219_x_at, 209197_at, 206250_x_at, 220245_at,	0.764834	1	1	100
GOTERM_CC_ALL	GO:0031982~vesicle	5	0.0164	0.903164	201497_x_at, 227219_x_at, 209197_at, 206250_x_at, 220245_at,	0.748522	1	1	100
GOTERM_CC_ALL	GO:0016023~cytoplasmic membrane-bound vesicle	3	0.0098	0.97288	201497_x_at, 209197_at, 220245_at,	0.554169	1	1	100
GOTERM_CC_ALL	GO:0031988~membrane-bound vesicle	3	0.0098	0.975025	201497_x_at, 209197_at, 220245_at,	0.544615	1	1	100
Functional Group 79	Median: 0.9949740798986627	Geo: 0.9949152285971785	229890_at, 1559127_x_at, 223223_at, 38241_at, 210082_at, 209770_at, 207126_x_at, 1559018_at, 224888_at, 1558727_at, 220245_at, 223470_at, 200831_s_at, 209784_s_at, 205992_s_at, 207126_x_at, 217885_at, 209197_at, 206438_x_at, 230494_at, 212947_at, 206247_at, 220122_at, 211256_x_at, 207126_x_at, 207126_x_at, 207126_x_at, 211855_s_at, 205098_at, 207126_x_at, 225528_at, 213123_at, 231878_at, 218322_s…
Category	Term	Count	%	PValue	Genes	Fold Enrichment	Bonferroni	Benjamini	FDR
GOTERM_CC_ALL	GO:0016021~integral to membrane	69	0.2262	0.989843	229890_at, 1559127_x_at, 223223_at, 38241_at, 210082_at, 209770_at, 207126_x_at, 1559018_at, 224888_at, 1558727_at, 220245_at, 223470_at, 200831_s_at, 209784_s_at, 205992_s_at, 207126_x_at, 217885_at, 209197_at, 206438_x_at, 230494_at, 212947_at, 206247_at, 220122_at, 211256_x_at, 207126_x_at, 207126_x_at, 207126_x_at, 211855_s_at, 205098_at, 207126_x_at, 225528_at, 213123_at, 231878_at, 218322_s…	0.81372	1	1	100
GOTERM_CC_ALL	GO:0031224~intrinsic to membrane	69	0.2262	0.990968	229890_at, 1559127_x_at, 223223_at, 38241_at, 210082_at, 209770_at, 207126_x_at, 1559018_at, 224888_at, 1558727_at, 220245_at, 223470_at, 200831_s_at, 209784_s_at, 205992_s_at, 207126_x_at, 217885_at, 209197_at, 206438_x_at, 230494_at, 212947_at, 206247_at, 220122_at, 211256_x_at, 207126_x_at, 207126_x_at, 207126_x_at, 211855_s_at, 205098_at, 207126_x_at, 225528_at, 213123_at, 231878_at, 218322_s…	0.810542	1	1	100
GOTERM_CC_ALL	GO:0044425~membrane part	74	0.2426	0.99898	229890_at, 1559127_x_at, 223223_at, 38241_at, 210082_at, 209770_at, 207126_x_at, 224888_at, 1559018_at, 1558727_at, 236019_at, 220245_at, 223470_at, 200831_s_at, 209784_s_at, 205992_s_at, 207126_x_at, 213271_s_at, 217885_at, 209197_at, 206438_x_at, 230494_at, 212947_at, 206247_at, 220122_at, 211256_x_at, 207126_x_at, 210605_s_at, 207126_x_at, 207126_x_at, 211855_s_at, 205098_at, 207126_x_at, 2255…	0.770812	1	1	100
GOTERM_CC_ALL	GO:0016020~membrane	87	0.2852	0.999911	229890_at, 1559127_x_at, 223223_at, 38241_at, 210082_at, 209770_at, 207126_x_at, 214679_x_at, 224888_at, 1559018_at, 1558727_at, 236019_at, 220245_at, 223470_at, 200831_s_at, 209784_s_at, 205992_s_at, 207126_x_at, 213271_s_at, 217885_at, 209197_at, 206438_x_at, 230494_at, 202629_at, 212947_at, 206247_at, 220122_at, 211256_x_at, 203150_at, 207126_x_at, 210605_s_at, 207126_x_at, 207126_x_at, 211855…	0.756851	1	1	100

## Sheet: Turquoise
Functional Group 1	Median: 6.148569647095547E-9	Geo: 7.85091148765904E-09	200968_s_at, 218057_x_at, 219485_s_at, 202941_at, 201063_at, 202961_s_at, 208726_s_at, 200081_s_at, 203932_at, 200978_at, 201007_at, 206790_s_at, 218124_at, 210155_at, 201597_at, 203647_s_at, 212352_s_at, 223191_at, 211713_x_at, 202348_s_at, 226683_at, 202942_at, 204294_at, 219397_at, 208671_at, 209224_s_at, 208696_at, 200695_at, 220864_s_at, 206771_at, 225049_at, 222422_s_at, 203613_s_at, 201494…
Category	Term	Count	%	PValue	Genes	Fold Enrichment	Bonferroni	Benjamini	FDR
GOTERM_CC_ALL	GO:0044444~cytoplasmic part	123	0.3445	4.55844e-13	200968_s_at, 218057_x_at, 219485_s_at, 202941_at, 201063_at, 202961_s_at, 208726_s_at, 200081_s_at, 203932_at, 200978_at, 201007_at, 206790_s_at, 218124_at, 210155_at, 201597_at, 203647_s_at, 212352_s_at, 223191_at, 211713_x_at, 202348_s_at, 226683_at, 202942_at, 204294_at, 219397_at, 208671_at, 209224_s_at, 208696_at, 200695_at, 220864_s_at, 206771_at, 225049_at, 222422_s_at, 203613_s_at, 201494…	1.82197	3.95684e-10	3.95684e-10	7.07245e-10
GOTERM_CC_ALL	GO:0005737~cytoplasm	171	0.479	3.88402e-12	213309_at, 200968_s_at, 218057_x_at, 219485_s_at, 216685_s_at, 202941_at, 201063_at, 202961_s_at, 208726_s_at, 200081_s_at, 203932_at, 200978_at, 201007_at, 206790_s_at, 218124_at, 210155_at, 201597_at, 203647_s_at, 212352_s_at, 223191_at, 211713_x_at, 202348_s_at, 224511_s_at, 223445_at, 203236_s_at, 226683_at, 202942_at, 204294_at, 205082_s_at, 219397_at, 208671_at, 209224_s_at, 208696_at, 2006…	1.51392	3.37132e-09	1.68566e-09	6.02585e-09
GOTERM_CC_ALL	GO:0043231~intracellular membrane-bound organelle	187	0.5238	1.72037e-11	200968_s_at, 202579_x_at, 218057_x_at, 233841_s_at, 218670_at, 202941_at, 201063_at, 202961_s_at, 200081_s_at, 203932_at, 201007_at, 218124_at, 206790_s_at, 200072_s_at, 210155_at, 201597_at, 216911_s_at, 203647_s_at, 212352_s_at, 223191_at, 211713_x_at, 202348_s_at, 233850_s_at, 214791_at, 209417_s_at, 223445_at, 226683_at, 202942_at, 204294_at, 202758_s_at, 219397_at, 208671_at, 209224_s_at, 15…	1.4318	1.49328e-08	4.9776e-09	2.66907e-08
GOTERM_CC_ALL	GO:0043227~membrane-bound organelle	187	0.5238	1.79778e-11	200968_s_at, 202579_x_at, 218057_x_at, 233841_s_at, 218670_at, 202941_at, 201063_at, 202961_s_at, 200081_s_at, 203932_at, 201007_at, 218124_at, 206790_s_at, 200072_s_at, 210155_at, 201597_at, 216911_s_at, 203647_s_at, 212352_s_at, 223191_at, 211713_x_at, 202348_s_at, 233850_s_at, 214791_at, 209417_s_at, 223445_at, 226683_at, 202942_at, 204294_at, 202758_s_at, 219397_at, 208671_at, 209224_s_at, 15…	1.4312	1.56048e-08	3.90119e-09	2.78917e-08
GOTERM_CC_ALL	GO:0005622~intracellular	238	0.6667	6.1865e-10	213309_at, 202579_x_at, 200968_s_at, 216685_s_at, 201063_at, 200978_at, 203932_at, 201007_at, 210155_at, 201597_at, 216911_s_at, 203647_s_at, 212352_s_at, 223191_at, 211713_x_at, 202348_s_at, 223445_at, 224511_s_at, 203236_s_at, 226683_at, 202758_s_at, 204294_at, 208671_at, 200695_at, 202962_at, 209200_at, 206771_at, 229467_at, 202337_at, 203219_s_at, 201494_at, 208962_s_at, 223040_at, 210982_s_a…	1.2428	5.36988e-07	8.9498e-08	9.59805e-07
GOTERM_CC_ALL	GO:0044424~intracellular part	228	0.6387	7.19533e-10	213309_at, 202579_x_at, 200968_s_at, 216685_s_at, 201063_at, 200978_at, 203932_at, 201007_at, 210155_at, 201597_at, 216911_s_at, 203647_s_at, 212352_s_at, 223191_at, 211713_x_at, 202348_s_at, 223445_at, 224511_s_at, 203236_s_at, 226683_at, 202758_s_at, 204294_at, 208671_at, 200695_at, 202962_at, 209200_at, 206771_at, 229467_at, 202337_at, 203219_s_at, 201494_at, 208962_s_at, 210982_s_at, 201231_s…	1.26726	6.24555e-07	8.92221e-08	1.11632e-06
GOTERM_CC_ALL	GO:0044446~intracellular organelle part	106	0.2969	1.15776e-08	200968_s_at, 202579_x_at, 233841_s_at, 218670_at, 202941_at, 201063_at, 202961_s_at, 200081_s_at, 203932_at, 201007_at, 206790_s_at, 218124_at, 200072_s_at, 201597_at, 203647_s_at, 212352_s_at, 202348_s_at, 202942_at, 208671_at, 209224_s_at, 220864_s_at, 202962_at, 206771_at, 225049_at, 202337_at, 222422_s_at, 203613_s_at, 208962_s_at, 209463_s_at, 211025_x_at, 208764_s_at, 223054_at, 231763_at, …	1.66846	1.00493e-05	1.00494e-06	1.79621e-05
GOTERM_CC_ALL	GO:0044422~organelle part	106	0.2969	1.37923e-08	200968_s_at, 202579_x_at, 233841_s_at, 218670_at, 202941_at, 201063_at, 202961_s_at, 200081_s_at, 203932_at, 201007_at, 206790_s_at, 218124_at, 200072_s_at, 201597_at, 203647_s_at, 212352_s_at, 202348_s_at, 202942_at, 208671_at, 209224_s_at, 220864_s_at, 202962_at, 206771_at, 225049_at, 202337_at, 222422_s_at, 203613_s_at, 208962_s_at, 209463_s_at, 211025_x_at, 208764_s_at, 223054_at, 231763_at, …	1.66323	1.19716e-05	1.08834e-06	2.1398e-05
GOTERM_CC_ALL	GO:0043229~intracellular organelle	196	0.549	3.86367e-08	202579_x_at, 200968_s_at, 201063_at, 203932_at, 201007_at, 210155_at, 201597_at, 216911_s_at, 203647_s_at, 212352_s_at, 223191_at, 211713_x_at, 202348_s_at, 223445_at, 226683_at, 202758_s_at, 204294_at, 208671_at, 200695_at, 202962_at, 209200_at, 206771_at, 202337_at, 229467_at, 201494_at, 208962_s_at, 210982_s_at, 201231_s_at, 206192_at, 209463_s_at, 231763_at, 201119_s_at, 212493_s_at, 235451_a…	1.30207	3.35361e-05	2.09604e-06	5.99429e-05
GOTERM_CC_ALL	GO:0043226~organelle	196	0.549	4.05074e-08	202579_x_at, 200968_s_at, 201063_at, 203932_at, 201007_at, 210155_at, 201597_at, 216911_s_at, 203647_s_at, 212352_s_at, 223191_at, 211713_x_at, 202348_s_at, 223445_at, 226683_at, 202758_s_at, 204294_at, 208671_at, 200695_at, 202962_at, 209200_at, 206771_at, 202337_at, 229467_at, 201494_at, 208962_s_at, 210982_s_at, 201231_s_at, 206192_at, 209463_s_at, 231763_at, 201119_s_at, 212493_s_at, 235451_a…	1.30144	3.51598e-05	2.06826e-06	6.28452e-05
GOTERM_CC_ALL	GO:0044464~cell part	280	0.7843	0.0298511	213309_at, 202579_x_at, 200968_s_at, 216685_s_at, 201063_at, 200978_at, 203932_at, 217814_at, 201007_at, 210155_at, 201597_at, 216911_s_at, 203647_s_at, 212352_s_at, 223191_at, 211713_x_at, 55662_at, 202348_s_at, 219788_at, 223445_at, 224511_s_at, 231747_at, 203236_s_at, 205922_at, 226683_at, 204294_at, 202758_s_at, 208671_at, 200695_at, 202962_at, 209200_at, 206771_at, 211269_s_at, 229467_at, 20…	1.02647	1	0.465443	37.5109
[truncated: 793 more rows]

## Sheet: Green
Functional Group 1	Median: 0.04968940046385753	Geo: 0.0329522382626416	226008_at, 217775_s_at, 220491_at, 207206_s_at, 209356_x_at, 208204_s_at, 210240_s_at, 201005_at, 205506_at, 201185_at, 201020_at, 202112_at, 212989_at, 203851_at, 202228_s_at, 208416_s_at, 210024_s_at, 202461_at, 207180_s_at, 227396_at, 214532_x_at, 208398_s_at, 227102_at, 227236_at,
[truncated: 432 more rows]

## Sheet: Greenyellow
Functional Group 1	Median: 0.023076423109181135	Geo: 0.0183707160815269	202970_at, 202524_s_at, 213539_at, 206938_at, 210164_at, 220641_at, 205758_at, 227520_at, 224833_at, 206904_at, 212276_at, 225359_at, 205291_at, 202303_x_at, 222557_at, 202789_at, 204951_at, 213345_at, 208487_at, 209159_s_at, 206804_at, 204585_s_at, 206610_s_at,
[truncated: 218 more rows]

[truncated: 6 more sheets: Magenta, Purple, Salmon, Tan, Yellow, Brown]
