# Supplementary material for: Systems-Level Analysis of Genome-Wide Association Data
Source: G3 (Bethesda). 2013 Jan 1;3(1):119–29. doi: 10.1534/g3.112.004788 (PMC3538337; doi:10.1534/g3.112.004788)
Supplement: Supporting Information [file supp_3.1.119_FileS5.xls]

## Sheet: TNF.network.cluster
SUPPLEMENTAL FILE 5. List of functional clusters for the TNF sub-network
Description of variables
Column 1: Lists the category for all single terms within each functional cluster
Column 2: Lists the name of each single term in the cluster. The top row lists the median unadjust P-value for all terms in each cluster
Column 3: Lists the number of NSGG genes belonging to each term. The top row lists the geometric mean for all terms in each cluster (GEO). The -log10(GEO) is referred to as the enrichment score (ES).
Column 4: Lists the percent of NSGG genes belonging to each term. The top row lists all the probe id the contribute to the enrichment results.
Column 5: Unadjusted P-value.
Column 6: NSGG probe ids beloging to each term.
Column 7: Enrichment of genes within each term relative to what is expected by chance.
Column 8: Bonferroni corrected P-value.
Column 9: Benjamini corrected P-value.
Column 10: False Discovery Rate.
Functional Group 1	Median: 1.2699795640521457E-5	Geo: 0.00011	227284_at, 201170_s_at, 202644_s_at, 209357_at, 201086_x_at, 201502_s_at, 202768_at, 209128_s_at, 224206_x_at, 205437_at, 221257_x_at, 212483_at, 235478_at, 212597_s_at, 228927_at, 225336_at, 219146_at, 208152_s_at, 228157_at, 204804_at, 242738_s_at, 213410_at, 203739_at, 224606_at, 212299_at, 222729_at, 224836_at, 204370_at, 213625_at, 222768_s_at, 227025_at, 208988_at, 231878_at, 205214_at, 226…
Category	Term	Count	%	PValue	Genes	Fold Enrichment	Bonferroni	Benjamini	FDR
GOTERM_CC_ALL	GO:0005634~nucleus	47	0.4845	2.46e-07	227284_at, 201170_s_at, 202644_s_at, 209357_at, 201086_x_at, 201502_s_at, 202768_at, 209128_s_at, 224206_x_at, 205437_at, 221257_x_at, 212483_at, 235478_at, 212597_s_at, 228927_at, 225336_at, 219146_at, 208152_s_at, 228157_at, 204804_at, 242738_s_at, 213410_at, 203739_at, 224606_at, 212299_at, 222729_at, 224836_at, 204370_at, 213625_at, 222768_s_at, 227025_at, 208988_at, 231878_at, 205214_at, 226…	1.94871	0.000214	0.000214	0.000382
GOTERM_CC_ALL	GO:0044424~intracellular part	71	0.732	1.59e-06	227284_at, 202797_at, 201170_s_at, 219133_at, 229285_at, 1559018_at, 201502_s_at, 236019_at, 202768_at, 223470_at, 209128_s_at, 242814_at, 205437_at, 235478_at, 225336_at, 219363_s_at, 219146_at, 208152_s_at, 228157_at, 242738_s_at, 218501_at, 222729_at, 221989_at, 213625_at, 222768_s_at, 227025_at, 226673_at, 231878_at, 205214_at, 226059_at, 221970_s_at, 236492_at, 209798_at, 207338_s_at, 36711_…	1.38601	0.00138022	0.00069	0.00246866
GOTERM_CC_ALL	GO:0005622~intracellular	73	0.7526	3.02e-06	227284_at, 202797_at, 201170_s_at, 219133_at, 229285_at, 1559018_at, 201502_s_at, 236019_at, 202768_at, 223470_at, 209128_s_at, 242814_at, 205437_at, 235478_at, 225336_at, 219363_s_at, 219146_at, 208152_s_at, 228157_at, 242738_s_at, 218501_at, 222729_at, 221989_at, 213625_at, 222768_s_at, 227025_at, 226673_at, 231878_at, 205214_at, 226059_at, 221970_s_at, 236492_at, 209798_at, 207338_s_at, 36711_…	1.33883	0.00261518	0.000872	0.00468035
GOTERM_CC_ALL	GO:0043231~intracellular membrane-bound organelle	57	0.5876	1.25e-05	227284_at, 202797_at, 201170_s_at, 219133_at, 229285_at, 201502_s_at, 236019_at, 202768_at, 223470_at, 209128_s_at, 205437_at, 235478_at, 225336_at, 219363_s_at, 219146_at, 208152_s_at, 228157_at, 242738_s_at, 221989_at, 222729_at, 213625_at, 227025_at, 222768_s_at, 231878_at, 205214_at, 226059_at, 221970_s_at, 208066_s_at, 216321_s_at, 36711_at, 207338_s_at, 209798_at, 221803_s_at, 221860_at, 20…	1.53283	0.0107987	0.00271068	0.0194045
GOTERM_CC_ALL	GO:0043227~membrane-bound organelle	57	0.5876	1.27e-05	227284_at, 202797_at, 201170_s_at, 219133_at, 229285_at, 201502_s_at, 236019_at, 202768_at, 223470_at, 209128_s_at, 205437_at, 235478_at, 225336_at, 219363_s_at, 219146_at, 208152_s_at, 228157_at, 242738_s_at, 221989_at, 222729_at, 213625_at, 227025_at, 222768_s_at, 231878_at, 205214_at, 226059_at, 221970_s_at, 208066_s_at, 216321_s_at, 36711_at, 207338_s_at, 209798_at, 221803_s_at, 221860_at, 20…	1.53219	0.010963	0.00220227	0.0197013
GOTERM_CC_ALL	GO:0043229~intracellular organelle	59	0.6082	0.000292	227284_at, 202797_at, 201170_s_at, 219133_at, 229285_at, 201502_s_at, 236019_at, 202768_at, 223470_at, 209128_s_at, 205437_at, 235478_at, 225336_at, 219363_s_at, 219146_at, 208152_s_at, 228157_at, 242738_s_at, 221989_at, 222729_at, 213625_at, 227025_at, 222768_s_at, 231878_at, 205214_at, 226059_at, 221970_s_at, 208066_s_at, 216321_s_at, 36711_at, 207338_s_at, 209798_at, 221803_s_at, 221860_at, 20…	1.37661	0.223958	0.0413777	0.452164
GOTERM_CC_ALL	GO:0043226~organelle	59	0.6082	0.000297	227284_at, 202797_at, 201170_s_at, 219133_at, 229285_at, 201502_s_at, 236019_at, 202768_at, 223470_at, 209128_s_at, 205437_at, 235478_at, 225336_at, 219363_s_at, 219146_at, 208152_s_at, 228157_at, 242738_s_at, 221989_at, 222729_at, 213625_at, 227025_at, 222768_s_at, 231878_at, 205214_at, 226059_at, 221970_s_at, 208066_s_at, 216321_s_at, 36711_at, 207338_s_at, 209798_at, 221803_s_at, 221860_at, 20…	1.37594	0.227239	0.0361567	0.459703
GOTERM_CC_ALL	GO:0044464~cell part	79	0.8144	0.373763	227284_at, 202797_at, 201170_s_at, 219133_at, 229285_at, 1559018_at, 201502_s_at, 236019_at, 202768_at, 223470_at, 209128_s_at, 242814_at, 205437_at, 235478_at, 225336_at, 219363_s_at, 219146_at, 208152_s_at, 228157_at, 242738_s_at, 218501_at, 222729_at, 221989_at, 213625_at, 222768_s_at, 227025_at, 213123_at, 226673_at, 231878_at, 205214_at, 226059_at, 221970_s_at, 236492_at, 209798_at, 207338_s…	1.01717	1	1	99.9298
GOTERM_CC_ALL	GO:0005623~cell	79	0.8144	0.374712	227284_at, 202797_at, 201170_s_at, 219133_at, 229285_at, 1559018_at, 201502_s_at, 236019_at, 202768_at, 223470_at, 209128_s_at, 242814_at, 205437_at, 235478_at, 225336_at, 219363_s_at, 219146_at, 208152_s_at, 228157_at, 242738_s_at, 218501_at, 222729_at, 221989_at, 213625_at, 222768_s_at, 227025_at, 213123_at, 226673_at, 231878_at, 205214_at, 226059_at, 221970_s_at, 236492_at, 209798_at, 207338_s…	1.0171	1	1	99.9314
Functional Group 2	Median: 3.7663960827415165E-4	Geo: 0.000266	227284_at, 201170_s_at, 219133_at, 229285_at, 1559018_at, 202768_at, 223470_at, 209128_s_at, 205437_at, 235478_at, 225336_at, 205621_at, 228157_at, 242738_s_at, 222729_at, 213625_at, 222768_s_at, 205214_at, 236492_at, 216321_s_at, 208066_s_at, 36711_at, 207338_s_at, 221803_s_at, 208891_at, 221860_at, 202951_at, 226100_at, 206182_at, 210346_s_at, 202644_s_at, 212565_at, 202241_at, 209357_at, 20071…
Category	Term	Count	%	PValue	Genes	Fold Enrichment	Bonferroni	Benjamini	FDR
GOTERM_BP_ALL	GO:0043283~biopolymer metabolic process	50	0.5155	1.95e-08	227284_at, 201170_s_at, 219133_at, 229285_at, 1559018_at, 202768_at, 223470_at, 209128_s_at, 205437_at, 235478_at, 225336_at, 205621_at, 228157_at, 242738_s_at, 222729_at, 213625_at, 222768_s_at, 205214_at, 236492_at, 216321_s_at, 208066_s_at, 36711_at, 207338_s_at, 221803_s_at, 208891_at, 221860_at, 202951_at, 226100_at, 206182_at, 210346_s_at, 202644_s_at, 212565_at, 202241_at, 209357_at, 20071…	1.9359	0.000103	0.000103	3.74e-05
GOTERM_BP_ALL	GO:0016070~RNA metabolic process	30	0.3093	6e-05	227284_at, 201170_s_at, 209357_at, 229285_at, 202768_at, 209128_s_at, 224206_x_at, 205437_at, 212597_s_at, 228927_at, 225336_at, 201010_s_at, 228157_at, 213410_at, 242738_s_at, 203739_at, 224606_at, 204370_at, 213625_at, 208988_at, 222768_s_at, 226562_at, 208066_s_at, 216321_s_at, 36711_at, 207338_s_at, 221803_s_at, 221860_at, 226100_at, 206182_at,	2.06193	0.270487	0.099789	0.114764
GOTERM_BP_ALL	GO:0009987~cellular process	73	0.7526	6.12e-05	227284_at, 201170_s_at, 37028_at, 219133_at, 229285_at, 1559018_at, 201502_s_at, 236019_at, 202768_at, 223470_at, 209128_s_at, 242814_at, 205437_at, 235478_at, 225336_at, 205621_at, 218379_at, 228157_at, 242738_s_at, 218501_at, 221989_at, 222729_at, 202509_s_at, 213625_at, 222768_s_at, 227025_at, 226673_at, 231878_at, 205214_at, 236492_at, 207338_s_at, 36711_at, 208066_s_at, 216321_s_at, 221803_s…	1.16827	0.27484	0.0771982	0.11694
GOTERM_BP_ALL	GO:0043170~macromolecule metabolic process	51	0.5258	0.000162	227284_at, 201170_s_at, 219133_at, 229285_at, 1559018_at, 202768_at, 223470_at, 209128_s_at, 205437_at, 235478_at, 225336_at, 205621_at, 228157_at, 242738_s_at, 221989_at, 222729_at, 213625_at, 222768_s_at, 205214_at, 236492_at, 208066_s_at, 216321_s_at, 36711_at, 207338_s_at, 221803_s_at, 208891_at, 221860_at, 202951_at, 226100_at, 206182_at, 210346_s_at, 202644_s_at, 212565_at, 202241_at, 20935…	1.46701	0.573048	0.132246	0.309401
GOTERM_BP_ALL	GO:0010467~gene expression	32	0.3299	0.000377	227284_at, 201170_s_at, 219133_at, 209357_at, 229285_at, 202768_at, 209128_s_at, 224206_x_at, 205437_at, 212597_s_at, 228927_at, 225336_at, 201010_s_at, 228157_at, 242738_s_at, 213410_at, 203739_at, 224606_at, 221989_at, 204370_at, 213625_at, 208988_at, 222768_s_at, 226562_at, 208066_s_at, 216321_s_at, 36711_at, 207338_s_at, 221803_s_at, 226100_at, 221860_at, 206182_at,	1.802	0.861825	0.24629	0.718051
GOTERM_BP_ALL	GO:0006139~nucleobase, nucleoside, nucleotide and nucleic acid metabolic process	32	0.3299	0.00204199	227284_at, 201170_s_at, 209357_at, 229285_at, 202768_at, 209128_s_at, 224206_x_at, 205437_at, 235478_at, 212597_s_at, 228927_at, 225336_at, 205621_at, 201010_s_at, 228157_at, 242738_s_at, 213410_at, 203739_at, 224606_at, 204370_at, 213625_at, 208988_at, 222768_s_at, 226562_at, 208066_s_at, 216321_s_at, 36711_at, 207338_s_at, 221803_s_at, 226100_at, 221860_at, 206182_at,	1.63964	0.999978	0.468334	3.83482
GOTERM_BP_ALL	GO:0044237~cellular metabolic process	52	0.5361	0.00375453	227284_at, 201170_s_at, 219133_at, 229285_at, 1559018_at, 202768_at, 223470_at, 209128_s_at, 205437_at, 235478_at, 225336_at, 205621_at, 228157_at, 242738_s_at, 221989_at, 222729_at, 213625_at, 222768_s_at, 205214_at, 236492_at, 208066_s_at, 216321_s_at, 36711_at, 207338_s_at, 221803_s_at, 208891_at, 221860_at, 202951_at, 226100_at, 206182_at, 210346_s_at, 202644_s_at, 212565_at, 202241_at, 20935…	1.3053	1	0.609808	6.94307
GOTERM_BP_ALL	GO:0044238~primary metabolic process	52	0.5361	0.00403541	227284_at, 201170_s_at, 219133_at, 229285_at, 1559018_at, 202768_at, 223470_at, 209128_s_at, 205437_at, 235478_at, 225336_at, 205621_at, 228157_at, 242738_s_at, 221989_at, 222729_at, 213625_at, 222768_s_at, 205214_at, 236492_at, 208066_s_at, 216321_s_at, 36711_at, 207338_s_at, 221803_s_at, 208891_at, 221860_at, 202951_at, 226100_at, 206182_at, 210346_s_at, 202644_s_at, 212565_at, 202241_at, 20935…	1.30183	1	0.619275	7.44369
GOTERM_BP_ALL	GO:0008152~metabolic process	52	0.5361	0.0484603	227284_at, 201170_s_at, 219133_at, 229285_at, 1559018_at, 202768_at, 223470_at, 209128_s_at, 205437_at, 235478_at, 225336_at, 205621_at, 228157_at, 242738_s_at, 221989_at, 222729_at, 213625_at, 222768_s_at, 205214_at, 236492_at, 208066_s_at, 216321_s_at, 36711_at, 207338_s_at, 221803_s_at, 208891_at, 221860_at, 202951_at, 226100_at, 206182_at, 210346_s_at, 202644_s_at, 212565_at, 202241_at, 20935…	1.17564	1	0.99929	61.3357
Functional Group 3	Median: 0.0012329318957591635	Geo: 0.001102505	227284_at, 201170_s_at, 202644_s_at, 209357_at, 201086_x_at, 201502_s_at, 202768_at, 209128_s_at, 224206_x_at, 205437_at, 221257_x_at, 212483_at, 235478_at, 212597_s_at, 228927_at, 225336_at, 219146_at, 208152_s_at, 228157_at, 204804_at, 242738_s_at, 213410_at, 203739_at, 224606_at, 212299_at, 222729_at, 224836_at, 204370_at, 213625_at, 222768_s_at, 227025_at, 208988_at, 231878_at, 205214_at, 226…
Category	Term	Count	%	PValue	Genes	Fold Enrichment	Bonferroni	Benjamini	FDR
GOTERM_CC_ALL	GO:0005634~nucleus	47	0.4845	2.46e-07	227284_at, 201170_s_at, 202644_s_at, 209357_at, 201086_x_at, 201502_s_at, 202768_at, 209128_s_at, 224206_x_at, 205437_at, 221257_x_at, 212483_at, 235478_at, 212597_s_at, 228927_at, 225336_at, 219146_at, 208152_s_at, 228157_at, 204804_at, 242738_s_at, 213410_at, 203739_at, 224606_at, 212299_at, 222729_at, 224836_at, 204370_at, 213625_at, 222768_s_at, 227025_at, 208988_at, 231878_at, 205214_at, 226…	1.94871	0.000214	0.000214	0.000382
GOTERM_BP_ALL	GO:0050794~regulation of cellular process	39	0.4021	2.38e-05	227284_at, 201170_s_at, 224414_s_at, 202644_s_at, 37028_at, 212565_at, 204614_at, 209357_at, 201086_x_at, 201502_s_at, 202768_at, 238987_at, 242814_at, 224206_x_at, 205437_at, 212597_s_at, 228927_at, 215462_at, 201010_s_at, 228157_at, 242738_s_at, 213410_at, 218501_at, 203739_at, 224606_at, 213625_at, 222768_s_at, 208988_at, 205214_at, 226562_at, 221736_at, 207338_s_at, 36711_at, 208066_s_at, 216…	1.83065	0.11757	0.0606223	0.0455296
GOTERM_MF_ALL	GO:0003700~transcription factor activity	16	0.1649	3.87e-05	201170_s_at, 203739_at, 222729_at, 209357_at, 202768_at, 213625_at, 224206_x_at, 226562_at, 205437_at, 228927_at, 216321_s_at, 208066_s_at, 36711_at, 228157_at, 242738_s_at, 206182_at,	3.45475	0.105475	0.105475	0.0693922
GOTERM_BP_ALL	GO:0016070~RNA metabolic process	30	0.3093	6e-05	227284_at, 201170_s_at, 209357_at, 229285_at, 202768_at, 209128_s_at, 224206_x_at, 205437_at, 212597_s_at, 228927_at, 225336_at, 201010_s_at, 228157_at, 213410_at, 242738_s_at, 203739_at, 224606_at, 204370_at, 213625_at, 208988_at, 222768_s_at, 226562_at, 208066_s_at, 216321_s_at, 36711_at, 207338_s_at, 221803_s_at, 221860_at, 226100_at, 206182_at,	2.06193	0.270487	0.099789	0.114764
GOTERM_MF_ALL	GO:0003676~nucleic acid binding	32	0.3299	0.000103	227284_at, 201170_s_at, 202644_s_at, 209357_at, 201086_x_at, 229285_at, 202768_at, 209128_s_at, 224206_x_at, 205437_at, 212597_s_at, 228927_at, 225336_at, 219146_at, 218379_at, 208152_s_at, 228157_at, 204804_at, 242738_s_at, 203739_at, 224606_at, 222729_at, 213625_at, 222768_s_at, 208988_at, 226562_at, 207338_s_at, 36711_at, 208066_s_at, 216321_s_at, 221860_at, 206182_at,	1.93616	0.257008	0.13803	0.184837
GOTERM_BP_ALL	GO:0050789~regulation of biological process	39	0.4021	0.000139	227284_at, 201170_s_at, 224414_s_at, 202644_s_at, 37028_at, 212565_at, 204614_at, 209357_at, 201086_x_at, 201502_s_at, 202768_at, 238987_at, 242814_at, 224206_x_at, 205437_at, 212597_s_at, 228927_at, 215462_at, 201010_s_at, 228157_at, 242738_s_at, 213410_at, 218501_at, 203739_at, 224606_at, 213625_at, 222768_s_at, 208988_at, 205214_at, 226562_at, 221736_at, 207338_s_at, 36711_at, 208066_s_at, 216…	1.70102	0.518213	0.135886	0.265532
GOTERM_BP_ALL	GO:0010467~gene expression	32	0.3299	0.000377	227284_at, 201170_s_at, 219133_at, 209357_at, 229285_at, 202768_at, 209128_s_at, 224206_x_at, 205437_at, 212597_s_at, 228927_at, 225336_at, 201010_s_at, 228157_at, 242738_s_at, 213410_at, 203739_at, 224606_at, 221989_at, 204370_at, 213625_at, 208988_at, 222768_s_at, 226562_at, 208066_s_at, 216321_s_at, 36711_at, 207338_s_at, 221803_s_at, 226100_at, 221860_at, 206182_at,	1.802	0.861825	0.24629	0.718051
GOTERM_BP_ALL	GO:0065007~biological regulation	40	0.4124	0.000522	227284_at, 201170_s_at, 224414_s_at, 202644_s_at, 37028_at, 212565_at, 202241_at, 204614_at, 209357_at, 201086_x_at, 201502_s_at, 202768_at, 238987_at, 242814_at, 224206_x_at, 205437_at, 212597_s_at, 228927_at, 215462_at, 201010_s_at, 228157_at, 242738_s_at, 213410_at, 218501_at, 203739_at, 224606_at, 213625_at, 222768_s_at, 208988_at, 205214_at, 226562_at, 221736_at, 207338_s_at, 36711_at, 20806…	1.58509	0.935603	0.290245	0.993642
GOTERM_BP_ALL	GO:0006355~regulation of transcription, DNA-dependent	24	0.2474	0.000624	227284_at, 201170_s_at, 203739_at, 224606_at, 209357_at, 213625_at, 202768_at, 208988_at, 224206_x_at, 226562_at, 205437_at, 212597_s_at, 228927_at, 207338_s_at, 36711_at, 216321_s_at, 208066_s_at, 221803_s_at, 201010_s_at, 228157_at, 226100_at, 206182_at, 242738_s_at, 213410_at,	2.04836	0.962355	0.279604	1.18698
GOTERM_MF_ALL	GO:0003677~DNA binding	23	0.2371	0.000669	227284_at, 201170_s_at, 202644_s_at, 203739_at, 224606_at, 222729_at, 209357_at, 201086_x_at, 213625_at, 202768_at, 208988_at, 224206_x_at, 226562_at, 205437_at, 212597_s_at, 228927_at, 36711_at, 216321_s_at, 208066_s_at, 228157_at, 204804_at, 206182_at, 242738_s_at,	2.09594	0.854363	0.473874	1.19269
GOTERM_BP_ALL	GO:0006351~transcription, DNA-dependent	24	0.2474	0.000858	227284_at, 201170_s_at, 203739_at, 224606_at, 209357_at, 213625_at, 202768_at, 208988_at, 224206_x_at, 226562_at, 205437_at, 212597_s_at, 228927_at, 207338_s_at, 36711_at, 216321_s_at, 208066_s_at, 221803_s_at, 201010_s_at, 228157_at, 226100_at, 206182_at, 242738_s_at, 213410_at,	2.00306	0.989021	0.313383	1.62931
GOTERM_BP_ALL	GO:0032774~RNA biosynthetic process	24	0.2474	0.000873	227284_at, 201170_s_at, 203739_at, 224606_at, 209357_at, 213625_at, 202768_at, 208988_at, 224206_x_at, 226562_at, 205437_at, 212597_s_at, 228927_at, 207338_s_at, 36711_at, 216321_s_at, 208066_s_at, 221803_s_at, 201010_s_at, 228157_at, 226100_at, 206182_at, 242738_s_at, 213410_at,	2.00065	0.98984	0.297441	1.6571
GOTERM_MF_ALL	GO:0030528~transcription regulator activity	17	0.1753	0.000926	201170_s_at, 203739_at, 224606_at, 222729_at, 209357_at, 202768_at, 213625_at, 224206_x_at, 226562_at, 205437_at, 228927_at, 216321_s_at, 208066_s_at, 36711_at, 228157_at, 206182_at, 242738_s_at,	2.47423	0.930557	0.486658	1.64738
GOTERM_BP_ALL	GO:0010468~regulation of gene expression	25	0.2577	0.00153952	227284_at, 201170_s_at, 209357_at, 202768_at, 224206_x_at, 205437_at, 212597_s_at, 228927_at, 201010_s_at, 228157_at, 213410_at, 242738_s_at, 203739_at, 224606_at, 213625_at, 208988_at, 222768_s_at, 226562_at, 208066_s_at, 216321_s_at, 36711_at, 207338_s_at, 221803_s_at, 226100_at, 206182_at,	1.88014	0.999695	0.417052	2.90434
GOTERM_BP_ALL	GO:0045449~regulation of transcription	24	0.2474	0.00157607	227284_at, 201170_s_at, 203739_at, 224606_at, 209357_at, 213625_at, 202768_at, 208988_at, 224206_x_at, 226562_at, 205437_at, 212597_s_at, 228927_at, 207338_s_at, 36711_at, 216321_s_at, 208066_s_at, 221803_s_at, 201010_s_at, 228157_at, 226100_at, 206182_at, 242738_s_at, 213410_at,	1.91748	0.999748	0.404261	2.97232
GOTERM_BP_ALL	GO:0006139~nucleobase, nucleoside, nucleotide and nucleic acid metabolic process	32	0.3299	0.00204199	227284_at, 201170_s_at, 209357_at, 229285_at, 202768_at, 209128_s_at, 224206_x_at, 205437_at, 235478_at, 212597_s_at, 228927_at, 225336_at, 205621_at, 201010_s_at, 228157_at, 242738_s_at, 213410_at, 203739_at, 224606_at, 204370_at, 213625_at, 208988_at, 222768_s_at, 226562_at, 208066_s_at, 216321_s_at, 36711_at, 207338_s_at, 221803_s_at, 226100_at, 221860_at, 206182_at,	1.63964	0.999978	0.468334	3.83482
GOTERM_BP_ALL	GO:0019219~regulation of nucleobase, nucleoside, nucleotide and nucleic acid metabolic process	24	0.2474	0.00214802	227284_at, 201170_s_at, 203739_at, 224606_at, 209357_at, 213625_at, 202768_at, 208988_at, 224206_x_at, 226562_at, 205437_at, 212597_s_at, 228927_at, 207338_s_at, 36711_at, 216321_s_at, 208066_s_at, 221803_s_at, 201010_s_at, 228157_at, 226100_at, 206182_at, 242738_s_at, 213410_at,	1.8742	0.999988	0.466159	4.03009
GOTERM_BP_ALL	GO:0006350~transcription	24	0.2474	0.00258365	227284_at, 201170_s_at, 203739_at, 224606_at, 209357_at, 213625_at, 202768_at, 208988_at, 224206_x_at, 226562_at, 205437_at, 212597_s_at, 228927_at, 207338_s_at, 36711_at, 216321_s_at, 208066_s_at, 221803_s_at, 201010_s_at, 228157_at, 226100_at, 206182_at, 242738_s_at, 213410_at,	1.84847	0.999999	0.51099	4.82842
GOTERM_BP_ALL	GO:0031323~regulation of cellular metabolic process	25	0.2577	0.00269157	227284_at, 201170_s_at, 209357_at, 202768_at, 224206_x_at, 205437_at, 212597_s_at, 228927_at, 201010_s_at, 228157_at, 213410_at, 242738_s_at, 203739_at, 224606_at, 213625_at, 208988_at, 222768_s_at, 226562_at, 208066_s_at, 216321_s_at, 36711_at, 207338_s_at, 221803_s_at, 226100_at, 206182_at,	1.80619	0.999999	0.507386	5.02522
PFAM	PF00096:zf-C2H2	11	0.1134	0.00318701	227284_at, 226562_at, 203739_at, 205437_at, 224606_at, 228927_at, 207338_s_at, 213625_at, 228157_at, 206182_at, 242738_s_at,	3.00342	0.99999	0.99999	5.69697
GOTERM_BP_ALL	GO:0019222~regulation of metabolic process	25	0.2577	0.00430596	227284_at, 201170_s_at, 209357_at, 202768_at, 224206_x_at, 205437_at, 212597_s_at, 228927_at, 201010_s_at, 228157_at, 213410_at, 242738_s_at, 203739_at, 224606_at, 213625_at, 208988_at, 222768_s_at, 226562_at, 208066_s_at, 216321_s_at, 36711_at, 207338_s_at, 221803_s_at, 226100_at, 206182_at,	1.74427	1	0.626843	7.92348
GOTERM_MF_ALL	GO:0008270~zinc ion binding	19	0.1959	0.0153147	227284_at, 202644_s_at, 203739_at, 224606_at, 229285_at, 213625_at, 208988_at, 224206_x_at, 226562_at, 205437_at, 228927_at, 207338_s_at, 216321_s_at, 208066_s_at, 228157_at, 226100_at, 204804_at, 206182_at, 242738_s_at,	1.7675	1	0.996121	24.1655
GOTERM_MF_ALL	GO:0046914~transition metal ion binding	20	0.2062	0.0464375	227284_at, 202644_s_at, 203739_at, 224606_at, 229285_at, 213625_at, 208988_at, 238987_at, 224206_x_at, 226562_at, 205437_at, 228927_at, 207338_s_at, 216321_s_at, 208066_s_at, 228157_at, 226100_at, 204804_at, 206182_at, 242738_s_at,	1.53551	1	0.999989	57.3553
GOTERM_MF_ALL	GO:0046872~metal ion binding	26	0.268	0.0768417	227284_at, 202644_s_at, 212565_at, 229285_at, 238987_at, 224206_x_at, 205437_at, 235478_at, 212597_s_at, 228927_at, 228157_at, 204804_at, 242738_s_at, 203739_at, 224606_at, 212299_at, 213625_at, 208988_at, 231878_at, 226562_at, 208066_s_at, 216321_s_at, 207338_s_at, 202951_at, 226100_at, 206182_at,	1.34621	1	1	76.1423
GOTERM_MF_ALL	GO:0043167~ion binding	26	0.268	0.0927497	227284_at, 202644_s_at, 212565_at, 229285_at, 238987_at, 224206_x_at, 205437_at, 235478_at, 212597_s_at, 228927_at, 228157_at, 204804_at, 242738_s_at, 203739_at, 224606_at, 212299_at, 213625_at, 208988_at, 231878_at, 226562_at, 208066_s_at, 216321_s_at, 207338_s_at, 202951_at, 226100_at, 206182_at,	1.32018	1	1	82.5288
GOTERM_MF_ALL	GO:0043169~cation binding	22	0.2268	0.220322	227284_at, 202644_s_at, 203739_at, 224606_at, 229285_at, 213625_at, 208988_at, 238987_at, 231878_at, 224206_x_at, 226562_at, 205437_at, 212597_s_at, 228927_at, 207338_s_at, 216321_s_at, 208066_s_at, 228157_at, 226100_at, 204804_at, 206182_at, 242738_s_at,	1.22611	1	1	98.8446
Functional Group 4	Median: 0.05280454093383948	Geo: 0.0334414317799505	202644_s_at, 212299_at, 212565_at, 222729_at, 219133_at, 202241_at, 1559018_at, 229285_at, 200719_at, 208988_at, 223470_at, 240383_at, 238987_at, 205214_at, 221257_x_at, 236492_at, 215462_at, 208891_at, 202951_at, 210346_s_at, 204103_at, 219146_at, 221989_at, 202768_at, 222768_s_at, 226744_at, 204370_at, 236019_at, 209128_s_at, 218379_at, 208152_s_at, 221860_at, 204614_at, 235478_at, 226100_at,
Category	Term	Count	%	PValue	Genes	Fold Enrichment	Bonferroni	Benjamini	FDR
GOTERM_BP_ALL	GO:0006464~protein modification process	20	0.2062	0.000589	202644_s_at, 212299_at, 212565_at, 222729_at, 219133_at, 202241_at, 1559018_at, 229285_at, 200719_at, 208988_at, 223470_at, 240383_at, 238987_at, 205214_at, 221257_x_at, 236492_at, 215462_at, 208891_at, 202951_at, 210346_s_at,	2.30119	0.954794	0.291112	1.12111
GOTERM_BP_ALL	GO:0043687~post-translational protein modification	18	0.1856	0.000634	202644_s_at, 212299_at, 212565_at, 219133_at, 222729_at, 202241_at, 229285_at, 1559018_at, 200719_at, 208988_at, 240383_at, 205214_at, 221257_x_at, 236492_at, 215462_at, 208891_at, 202951_at, 210346_s_at,	2.45481	0.96434	0.26145	1.20648
GOTERM_BP_ALL	GO:0043412~biopolymer modification	20	0.2062	0.000961	202644_s_at, 212299_at, 212565_at, 222729_at, 219133_at, 202241_at, 1559018_at, 229285_at, 200719_at, 208988_at, 223470_at, 240383_at, 238987_at, 205214_at, 221257_x_at, 236492_at, 215462_at, 208891_at, 202951_at, 210346_s_at,	2.21169	0.993592	0.302833	1.82199
GOTERM_MF_ALL	GO:0004672~protein kinase activity	10	0.1031	0.00320389	205214_at, 212299_at, 212565_at, 219133_at, 202241_at, 229285_at, 215462_at, 204103_at, 202951_at, 210346_s_at,	3.24983	0.999902	0.842309	5.58942
GOTERM_BP_ALL	GO:0006796~phosphate metabolic process	12	0.1237	0.00941163	205214_at, 212299_at, 212565_at, 219133_at, 202241_at, 236492_at, 1559018_at, 229285_at, 215462_at, 208891_at, 202951_at, 210346_s_at,	2.40426	1	0.873829	16.5478
GOTERM_BP_ALL	GO:0006793~phosphorus metabolic process	12	0.1237	0.00941163	205214_at, 212299_at, 212565_at, 219133_at, 202241_at, 236492_at, 1559018_at, 229285_at, 215462_at, 208891_at, 202951_at, 210346_s_at,	2.40426	1	0.873829	16.5478
GOTERM_MF_ALL	GO:0016773~phosphotransferase activity, alcohol group as acceptor	10	0.1031	0.00942852	205214_at, 212299_at, 212565_at, 219133_at, 202241_at, 229285_at, 215462_at, 204103_at, 202951_at, 210346_s_at,	2.74616	1	0.989369	15.6161
PFAM	PF00069:Pkinase	8	0.0825	0.00954163	205214_at, 212299_at, 212565_at, 202241_at, 229285_at, 215462_at, 202951_at, 210346_s_at,	3.3322	1	1	16.1529
GOTERM_MF_ALL	GO:0004674~protein serine/threonine kinase activity	7	0.0722	0.014393	205214_at, 212299_at, 212565_at, 229285_at, 215462_at, 202951_at, 210346_s_at,	3.48072	1	0.997422	22.8831
GOTERM_BP_ALL	GO:0006468~protein amino acid phosphorylation	9	0.0928	0.0182465	205214_at, 212299_at, 212565_at, 219133_at, 202241_at, 229285_at, 215462_at, 202951_at, 210346_s_at,	2.65356	1	0.955889	29.6914
GOTERM_MF_ALL	GO:0016301~kinase activity	10	0.1031	0.0346088	205214_at, 212299_at, 212565_at, 219133_at, 202241_at, 229285_at, 215462_at, 204103_at, 202951_at, 210346_s_at,	2.19747	1	0.999987	46.8099
GOTERM_MF_ALL	GO:0016772~transferase activity, transferring phosphorus-containing groups	11	0.1134	0.0365864	205214_at, 212299_at, 212565_at, 219133_at, 202241_at, 229285_at, 219146_at, 215462_at, 204103_at, 202951_at, 210346_s_at,	2.05859	1	0.999978	48.7294
GOTERM_BP_ALL	GO:0016310~phosphorylation	9	0.0928	0.0528045	205214_at, 212299_at, 212565_at, 219133_at, 202241_at, 229285_at, 215462_at, 202951_at, 210346_s_at,	2.15468	1	0.99933	64.5764
GOTERM_BP_ALL	GO:0044267~cellular protein metabolic process	23	0.2371	0.0856137	202644_s_at, 212299_at, 212565_at, 222729_at, 219133_at, 221989_at, 202241_at, 1559018_at, 229285_at, 202768_at, 200719_at, 222768_s_at, 208988_at, 240383_at, 223470_at, 238987_at, 205214_at, 221257_x_at, 236492_at, 215462_at, 208891_at, 202951_at, 210346_s_at,	1.37107	1	0.999982	81.9525
GOTERM_BP_ALL	GO:0044260~cellular macromolecule metabolic process	23	0.2371	0.0973569	202644_s_at, 212299_at, 212565_at, 222729_at, 219133_at, 221989_at, 202241_at, 1559018_at, 229285_at, 202768_at, 200719_at, 222768_s_at, 208988_at, 240383_at, 223470_at, 238987_at, 205214_at, 221257_x_at, 236492_at, 215462_at, 208891_at, 202951_at, 210346_s_at,	1.35089	1	0.999994	85.9062
GOTERM_MF_ALL	GO:0016740~transferase activity	14	0.1443	0.110832	212299_at, 212565_at, 219133_at, 202241_at, 229285_at, 223470_at, 238987_at, 205214_at, 226744_at, 219146_at, 215462_at, 204103_at, 202951_at, 210346_s_at,	1.5322	1	1	87.8209
GOTERM_MF_ALL	GO:0000166~nucleotide binding	15	0.1546	0.13607	212299_at, 212565_at, 219133_at, 202241_at, 229285_at, 204370_at, 236019_at, 209128_s_at, 205214_at, 218379_at, 215462_at, 208152_s_at, 202951_at, 221860_at, 210346_s_at,	1.44725	1	1	92.731
GOTERM_BP_ALL	GO:0019538~protein metabolic process	23	0.2371	0.139203	202644_s_at, 212299_at, 212565_at, 222729_at, 219133_at, 221989_at, 202241_at, 1559018_at, 229285_at, 202768_at, 200719_at, 222768_s_at, 208988_at, 240383_at, 223470_at, 238987_at, 205214_at, 221257_x_at, 236492_at, 215462_at, 208891_at, 202951_at, 210346_s_at,	1.29343	1	1	94.3159
GOTERM_MF_ALL	GO:0005524~ATP binding	11	0.1134	0.143224	205214_at, 212299_at, 212565_at, 219133_at, 202241_at, 229285_at, 204370_at, 215462_at, 208152_s_at, 202951_at, 210346_s_at,	1.5865	1	1	93.7374
GOTERM_MF_ALL	GO:0032559~adenyl ribonucleotide binding	11	0.1134	0.151448	205214_at, 212299_at, 212565_at, 219133_at, 202241_at, 229285_at, 204370_at, 215462_at, 208152_s_at, 202951_at, 210346_s_at,	1.56726	1	1	94.7317
GOTERM_MF_ALL	GO:0030554~adenyl nucleotide binding	11	0.1134	0.188675	205214_at, 212299_at, 212565_at, 219133_at, 202241_at, 229285_at, 204370_at, 215462_at, 208152_s_at, 202951_at, 210346_s_at,	1.49113	1	1	97.6425
GOTERM_MF_ALL	GO:0032553~ribonucleotide binding	12	0.1237	0.230923	205214_at, 212299_at, 212565_at, 219133_at, 202241_at, 229285_at, 204370_at, 236019_at, 215462_at, 208152_s_at, 202951_at, 210346_s_at,	1.38601	1	1	99.096
GOTERM_MF_ALL	GO:0032555~purine ribonucleotide binding	12	0.1237	0.230923	205214_at, 212299_at, 212565_at, 219133_at, 202241_at, 229285_at, 204370_at, 236019_at, 215462_at, 208152_s_at, 202951_at, 210346_s_at,	1.38601	1	1	99.096
GOTERM_MF_ALL	GO:0017076~purine nucleotide binding	12	0.1237	0.274675	205214_at, 212299_at, 212565_at, 219133_at, 202241_at, 229285_at, 204370_at, 236019_at, 215462_at, 208152_s_at, 202951_at, 210346_s_at,	1.32895	1	1	99.6836
GOTERM_MF_ALL	GO:0003824~catalytic activity	25	0.2577	0.757946	202644_s_at, 212565_at, 219133_at, 202241_at, 204614_at, 229285_at, 1559018_at, 202768_at, 223470_at, 238987_at, 226744_at, 235478_at, 219146_at, 215462_at, 208152_s_at, 204103_at, 212299_at, 208988_at, 240383_at, 205214_at, 236492_at, 208891_at, 202951_at, 226100_at, 210346_s_at,	0.933999	1	1	100
Functional Group 5	Median: 0.04852288362166174	Geo: 0.06267084360032875	224414_s_at, 202644_s_at, 205214_at, 37028_at, 214467_at, 204614_at, 201086_x_at, 201502_s_at, 238987_at, 242814_at, 224606_at, 202509_s_at, 227025_at, 36711_at, 201010_s_at, 201170_s_at, 202768_at, 209357_at, 216321_s_at, 204103_at, 229221_at,
Category	Term	Count	%	PValue	Genes	Fold Enrichment	Bonferroni	Benjamini	FDR
GOTERM_BP_ALL	GO:0006915~apoptosis	10	0.1031	0.0116948	224414_s_at, 202644_s_at, 205214_at, 37028_at, 214467_at, 204614_at, 201086_x_at, 201502_s_at, 238987_at, 242814_at,	2.64755	1	0.898645	20.1514
GOTERM_BP_ALL	GO:0012501~programmed cell death	10	0.1031	0.012343	224414_s_at, 202644_s_at, 205214_at, 37028_at, 214467_at, 204614_at, 201086_x_at, 201502_s_at, 238987_at, 242814_at,	2.62412	1	0.902751	21.1473
GOTERM_BP_ALL	GO:0008219~cell death	10	0.1031	0.0169344	224414_s_at, 202644_s_at, 205214_at, 37028_at, 214467_at, 204614_at, 201086_x_at, 201502_s_at, 238987_at, 242814_at,	2.48882	1	0.954694	27.872
GOTERM_BP_ALL	GO:0016265~death	10	0.1031	0.0169344	224414_s_at, 202644_s_at, 205214_at, 37028_at, 214467_at, 204614_at, 201086_x_at, 201502_s_at, 238987_at, 242814_at,	2.48882	1	0.954694	27.872
GOTERM_BP_ALL	GO:0042981~regulation of apoptosis	7	0.0722	0.04247	224414_s_at, 202644_s_at, 205214_at, 204614_at, 201086_x_at, 238987_at, 242814_at,	2.70069	1	0.999002	56.4039
GOTERM_BP_ALL	GO:0043067~regulation of programmed cell death	7	0.0722	0.0444204	224414_s_at, 202644_s_at, 205214_at, 204614_at, 201086_x_at, 238987_at, 242814_at,	2.67091	1	0.999107	58.0716
GOTERM_BP_ALL	GO:0006916~anti-apoptosis	4	0.0412	0.0465122	202644_s_at, 204614_at, 201086_x_at, 242814_at,	4.91284	1	0.999215	59.793
GOTERM_BP_ALL	GO:0030154~cell differentiation	15	0.1546	0.0485229	202644_s_at, 224414_s_at, 37028_at, 224606_at, 204614_at, 202509_s_at, 201086_x_at, 201502_s_at, 227025_at, 238987_at, 242814_at, 205214_at, 214467_at, 36711_at, 201010_s_at,	1.69674	1	0.998969	61.3843
GOTERM_BP_ALL	GO:0048869~cellular developmental process	15	0.1546	0.0485229	202644_s_at, 224414_s_at, 37028_at, 224606_at, 204614_at, 202509_s_at, 201086_x_at, 201502_s_at, 227025_at, 238987_at, 242814_at, 205214_at, 214467_at, 36711_at, 201010_s_at,	1.69674	1	0.998969	61.3843
GOTERM_BP_ALL	GO:0043066~negative regulation of apoptosis	4	0.0412	0.0963797	202644_s_at, 204614_at, 201086_x_at, 242814_at,	3.60987	1	0.999994	85.6114
GOTERM_BP_ALL	GO:0043069~negative regulation of programmed cell death	4	0.0412	0.0992404	202644_s_at, 204614_at, 201086_x_at, 242814_at,	3.56339	1	0.999992	86.4582
GOTERM_BP_ALL	GO:0048468~cell development	10	0.1031	0.134813	224414_s_at, 202644_s_at, 205214_at, 37028_at, 214467_at, 204614_at, 201086_x_at, 201502_s_at, 238987_at, 242814_at,	1.66721	1	1	93.7349
GOTERM_BP_ALL	GO:0048523~negative regulation of cellular process	9	0.0928	0.1679	201170_s_at, 202644_s_at, 37028_at, 204614_at, 201086_x_at, 201502_s_at, 202768_at, 238987_at, 242814_at,	1.65027	1	1	97.0286
GOTERM_BP_ALL	GO:0032502~developmental process	20	0.2062	0.19291	202644_s_at, 224414_s_at, 224606_at, 37028_at, 204614_at, 209357_at, 202509_s_at, 201086_x_at, 201502_s_at, 202768_at, 227025_at, 238987_at, 242814_at, 205214_at, 214467_at, 36711_at, 216321_s_at, 204103_at, 201010_s_at, 229221_at,	1.27264	1	1	98.3426
GOTERM_BP_ALL	GO:0048519~negative regulation of biological process	9	0.0928	0.196959	201170_s_at, 202644_s_at, 37028_at, 204614_at, 201086_x_at, 201502_s_at, 202768_at, 238987_at, 242814_at,	1.5818	1	1	98.4946
GOTERM_BP_ALL	GO:0007275~multicellular organismal development	10	0.1031	0.804977	224606_at, 214467_at, 209357_at, 202509_s_at, 36711_at, 201502_s_at, 202768_at, 227025_at, 229221_at, 238987_at,	0.883642	1	1	100
Functional Group 6	Median: 0.1524215776609416	Geo: 0.09887505258576615	37028_at, 212299_at, 212483_at, 209357_at, 1555278_a_at, 202768_at, 215462_at, 218379_at, 201010_s_at, 208891_at,
Category	Term	Count	%	PValue	Genes	Fold Enrichment	Bonferroni	Benjamini	FDR
GOTERM_BP_ALL	GO:0007049~cell cycle	10	0.1031	0.0253026	37028_at, 212299_at, 212483_at, 209357_at, 1555278_a_at, 202768_at, 215462_at, 218379_at, 201010_s_at, 208891_at,	2.32178	1	0.985121	38.7535
GOTERM_BP_ALL	GO:0022402~cell cycle process	8	0.0825	0.0646276	37028_at, 212299_at, 209357_at, 1555278_a_at, 202768_at, 215462_at, 218379_at, 208891_at,	2.21701	1	0.999846	72.1427
GOTERM_BP_ALL	GO:0000074~regulation of progression through cell cycle	5	0.0515	0.240216	37028_at, 209357_at, 202768_at, 215462_at, 208891_at,	1.97308	1	1	99.4781
GOTERM_BP_ALL	GO:0051726~regulation of cell cycle	5	0.0515	0.243311	37028_at, 209357_at, 202768_at, 215462_at, 208891_at,	1.96189	1	1	99.5173
Functional Group 7	Median: 0.12646584800626876	Geo: 0.11519008399740757	229285_at, 225336_at, 204370_at, 222768_s_at, 221860_at, 209128_s_at,
Category	Term	Count	%	PValue	Genes	Fold Enrichment	Bonferroni	Benjamini	FDR
GOTERM_BP_ALL	GO:0006396~RNA processing	6	0.0619	0.0661132	229285_at, 225336_at, 204370_at, 222768_s_at, 221860_at, 209128_s_at,	2.72518	1	0.999844	72.977
GOTERM_BP_ALL	GO:0006397~mRNA processing	4	0.0412	0.126466	229285_at, 225336_at, 204370_at, 221860_at,	3.19335	1	1	92.4718
GOTERM_BP_ALL	GO:0016071~mRNA metabolic process	4	0.0412	0.182803	229285_at, 225336_at, 204370_at, 221860_at,	2.67829	1	1	97.8971
Functional Group 8	Median: 0.1993764828565492	Geo: 0.22133585341007145	236492_at, 1559018_at, 208891_at, 235478_at, 229285_at, 219146_at,
Category	Term	Count	%	PValue	Genes	Fold Enrichment	Bonferroni	Benjamini	FDR
GOTERM_BP_ALL	GO:0006470~protein amino acid dephosphorylation	3	0.0309	0.134945	236492_at, 1559018_at, 208891_at,	4.61261	1	1	93.7532
GOTERM_BP_ALL	GO:0016311~dephosphorylation	3	0.0309	0.161222	236492_at, 1559018_at, 208891_at,	4.12386	1	1	96.5375
GOTERM_MF_ALL	GO:0004721~phosphoprotein phosphatase activity	3	0.0309	0.173206	236492_at, 1559018_at, 208891_at,	3.93994	1	1	96.6927
GOTERM_MF_ALL	GO:0016788~hydrolase activity, acting on ester bonds	6	0.0619	0.225547	235478_at, 236492_at, 1559018_at, 229285_at, 219146_at, 208891_at,	1.82008	1	1	98.9757
GOTERM_MF_ALL	GO:0016791~phosphoric monoester hydrolase activity	3	0.0309	0.309694	236492_at, 1559018_at, 208891_at,	2.63697	1	1	99.8697
GOTERM_MF_ALL	GO:0042578~phosphoric ester hydrolase activity	3	0.0309	0.44668	236492_at, 1559018_at, 208891_at,	1.96419	1	1	99.9975
Functional Group 9	Median: 0.34251104059196713	Geo: 0.3258504452653828	201086_x_at, 229285_at, 225336_at, 218379_at, 208152_s_at, 204804_at, 221860_at, 209128_s_at, 208066_s_at, 216321_s_at, 231878_at, 221989_at, 1555278_a_at, 236019_at, 223470_at, 238987_at, 226059_at, 209566_at, 212597_s_at,
Category	Term	Count	%	PValue	Genes	Fold Enrichment	Bonferroni	Benjamini	FDR
GOTERM_MF_ALL	GO:0003723~RNA binding	8	0.0825	0.0483902	201086_x_at, 229285_at, 225336_at, 218379_at, 208152_s_at, 204804_at, 221860_at, 209128_s_at,	2.37199	1	0.999983	58.8937
GOTERM_CC_ALL	GO:0005654~nucleoplasm	5	0.0515	0.248848	201086_x_at, 208066_s_at, 225336_at, 221860_at, 209128_s_at,	1.94545	1	1	98.8197
GOTERM_CC_ALL	GO:0031981~nuclear lumen	6	0.0619	0.254409	201086_x_at, 208066_s_at, 225336_at, 208152_s_at, 221860_at, 209128_s_at,	1.73953	1	1	98.9483
GOTERM_CC_ALL	GO:0043233~organelle lumen	7	0.0722	0.342511	201086_x_at, 208066_s_at, 216321_s_at, 225336_at, 208152_s_at, 221860_at, 209128_s_at,	1.4493	1	1	99.8505
GOTERM_CC_ALL	GO:0031974~membrane-enclosed lumen	7	0.0722	0.342511	201086_x_at, 208066_s_at, 216321_s_at, 225336_at, 208152_s_at, 221860_at, 209128_s_at,	1.4493	1	1	99.8505
GOTERM_CC_ALL	GO:0044451~nucleoplasm part	4	0.0412	0.374392	201086_x_at, 208066_s_at, 225336_at, 209128_s_at,	1.80727	1	1	99.9309
GOTERM_CC_ALL	GO:0044428~nuclear part	7	0.0722	0.459926	201086_x_at, 208066_s_at, 225336_at, 208152_s_at, 221860_at, 231878_at, 209128_s_at,	1.27582	1	1	99.9929
GOTERM_CC_ALL	GO:0044446~intracellular organelle part	16	0.1649	0.816116	221989_at, 201086_x_at, 1555278_a_at, 236019_at, 223470_at, 238987_at, 209128_s_at, 231878_at, 226059_at, 209566_at, 212597_s_at, 225336_at, 216321_s_at, 208066_s_at, 208152_s_at, 221860_at,	0.884519	1	1	100
GOTERM_CC_ALL	GO:0044422~organelle part	16	0.1649	0.82002	221989_at, 201086_x_at, 1555278_a_at, 236019_at, 223470_at, 238987_at, 209128_s_at, 231878_at, 226059_at, 209566_at, 212597_s_at, 225336_at, 216321_s_at, 208066_s_at, 208152_s_at, 221860_at,	0.881747	1	1	100
Functional Group 10	Median: 0.47967225613485454	Geo: 0.35369975580392266	37028_at, 209566_at, 235478_at, 209357_at, 36711_at, 216321_s_at, 205621_at, 204103_at, 201010_s_at, 238987_at, 201170_s_at,
Category	Term	Count	%	PValue	Genes	Fold Enrichment	Bonferroni	Benjamini	FDR
GOTERM_BP_ALL	GO:0006950~response to stress	10	0.1031	0.0696048	37028_at, 209566_at, 235478_at, 209357_at, 36711_at, 216321_s_at, 205621_at, 204103_at, 201010_s_at, 238987_at,	1.92014	1	0.99988	74.8456
GOTERM_BP_ALL	GO:0022414~reproductive process	4	0.0412	0.176882	36711_at, 216321_s_at, 204103_at, 238987_at,	2.7222	1	1	97.5857
GOTERM_BP_ALL	GO:0006954~inflammatory response	3	0.0309	0.420456	216321_s_at, 204103_at, 238987_at,	2.06878	1	1	99.9971
GOTERM_BP_ALL	GO:0000003~reproduction	4	0.0412	0.479672	36711_at, 216321_s_at, 204103_at, 238987_at,	1.52904	1	1	99.9996
GOTERM_BP_ALL	GO:0009605~response to external stimulus	4	0.0412	0.595801	201170_s_at, 216321_s_at, 204103_at, 238987_at,	1.28924	1	1	100
GOTERM_BP_ALL	GO:0009611~response to wounding	3	0.0309	0.61152	216321_s_at, 204103_at, 238987_at,	1.44479	1	1	100
GOTERM_BP_ALL	GO:0006952~defense response	3	0.0309	0.765496	216321_s_at, 204103_at, 238987_at,	1.07921	1	1	100
Functional Group 11	Median: 0.5299637522862221	Geo: 0.44750268589761755	202644_s_at, 205214_at, 218501_at, 221736_at, 212565_at, 201502_s_at, 236019_at, 208891_at, 226673_at, 202951_at, 222729_at, 209357_at, 1559018_at, 242814_at, 205419_at, 236492_at, 214467_at, 216321_s_at, 204103_at, 201170_s_at,
Category	Term	Count	%	PValue	Genes	Fold Enrichment	Bonferroni	Benjamini	FDR
GOTERM_BP_ALL	GO:0007242~intracellular signaling cascade	10	0.1031	0.278711	202644_s_at, 205214_at, 218501_at, 221736_at, 212565_at, 201502_s_at, 236019_at, 208891_at, 226673_at, 202951_at,	1.38748	1	1	99.807
GOTERM_BP_ALL	GO:0007165~signal transduction	19	0.1959	0.529964	218501_at, 202644_s_at, 212565_at, 222729_at, 209357_at, 1559018_at, 201502_s_at, 236019_at, 226673_at, 242814_at, 205214_at, 221736_at, 205419_at, 236492_at, 214467_at, 216321_s_at, 204103_at, 208891_at, 202951_at,	1.04944	1	1	99.9999
GOTERM_BP_ALL	GO:0007154~cell communication	20	0.2062	0.606718	201170_s_at, 218501_at, 202644_s_at, 212565_at, 222729_at, 209357_at, 1559018_at, 201502_s_at, 236019_at, 226673_at, 242814_at, 205214_at, 221736_at, 205419_at, 236492_at, 214467_at, 216321_s_at, 204103_at, 208891_at, 202951_at,	1.00688	1	1	100
Functional Group 12	Median: 0.745672622292958	Geo: 0.5611132857932103	202644_s_at, 224414_s_at, 224606_at, 37028_at, 204614_at, 209357_at, 202509_s_at, 201086_x_at, 201502_s_at, 202768_at, 227025_at, 238987_at, 242814_at, 205214_at, 214467_at, 36711_at, 216321_s_at, 204103_at, 201010_s_at, 229221_at, 201170_s_at,
Category	Term	Count	%	PValue	Genes	Fold Enrichment	Bonferroni	Benjamini	FDR
GOTERM_BP_ALL	GO:0032502~developmental process	20	0.2062	0.19291	202644_s_at, 224414_s_at, 224606_at, 37028_at, 204614_at, 209357_at, 202509_s_at, 201086_x_at, 201502_s_at, 202768_at, 227025_at, 238987_at, 242814_at, 205214_at, 214467_at, 36711_at, 216321_s_at, 204103_at, 201010_s_at, 229221_at,	1.27264	1	1	98.3426
GOTERM_BP_ALL	GO:0048513~organ development	8	0.0825	0.409173	224606_at, 209357_at, 202509_s_at, 36711_at, 201502_s_at, 227025_at, 229221_at, 238987_at,	1.29527	1	1	99.9958
GOTERM_BP_ALL	GO:0009653~anatomical structure morphogenesis	7	0.0722	0.453874	224606_at, 202509_s_at, 36711_at, 204103_at, 227025_at, 229221_at, 238987_at,	1.28241	1	1	99.9991
GOTERM_BP_ALL	GO:0048731~system development	8	0.0825	0.745673	224606_at, 209357_at, 202509_s_at, 36711_at, 201502_s_at, 227025_at, 229221_at, 238987_at,	0.943489	1	1	100
GOTERM_BP_ALL	GO:0007275~multicellular organismal development	10	0.1031	0.804977	224606_at, 214467_at, 209357_at, 202509_s_at, 36711_at, 201502_s_at, 202768_at, 227025_at, 229221_at, 238987_at,	0.883642	1	1	100
GOTERM_BP_ALL	GO:0048856~anatomical structure development	9	0.0928	0.820848	224606_at, 209357_at, 202509_s_at, 36711_at, 201502_s_at, 204103_at, 227025_at, 229221_at, 238987_at,	0.867677	1	1	100
GOTERM_BP_ALL	GO:0032501~multicellular organismal process	11	0.1134	0.992114	201170_s_at, 224606_at, 214467_at, 209357_at, 202509_s_at, 36711_at, 201502_s_at, 202768_at, 227025_at, 229221_at, 238987_at,	0.607407	1	1	100
Functional Group 13	Median: 0.6665671306901746	Geo: 0.6690291004341091	222127_s_at, 226059_at, 1555278_a_at, 201502_s_at, 236019_at, 231878_at, 212597_s_at, 238987_at, 209566_at, 223470_at, 204103_at,
Category	Term	Count	%	PValue	Genes	Fold Enrichment	Bonferroni	Benjamini	FDR
GOTERM_BP_ALL	GO:0033036~macromolecule localization	6	0.0619	0.369511	222127_s_at, 226059_at, 1555278_a_at, 201502_s_at, 236019_at, 231878_at,	1.48263	1	1	99.9853
GOTERM_BP_ALL	GO:0015031~protein transport	5	0.0515	0.424163	222127_s_at, 226059_at, 201502_s_at, 236019_at, 231878_at,	1.48901	1	1	99.9974
GOTERM_BP_ALL	GO:0045184~establishment of protein localization	5	0.0515	0.475257	222127_s_at, 226059_at, 201502_s_at, 236019_at, 231878_at,	1.39307	1	1	99.9996
GOTERM_BP_ALL	GO:0008104~protein localization	5	0.0515	0.521648	222127_s_at, 226059_at, 201502_s_at, 236019_at, 231878_at,	1.31372	1	1	99.9999
GOTERM_BP_ALL	GO:0051649~establishment of cellular localization	5	0.0515	0.609239	222127_s_at, 212597_s_at, 201502_s_at, 238987_at, 231878_at,	1.17802	1	1	100
GOTERM_BP_ALL	GO:0051641~cellular localization	5	0.0515	0.631587	222127_s_at, 212597_s_at, 201502_s_at, 238987_at, 231878_at,	1.14552	1	1	100
GOTERM_BP_ALL	GO:0016192~vesicle-mediated transport	3	0.0309	0.701547	222127_s_at, 212597_s_at, 238987_at,	1.22338	1	1	100
GOTERM_BP_ALL	GO:0046907~intracellular transport	3	0.0309	0.859454	212597_s_at, 201502_s_at, 231878_at,	0.872133	1	1	100
GOTERM_CC_ALL	GO:0031090~organelle membrane	5	0.0515	0.931498	226059_at, 209566_at, 236019_at, 223470_at, 231878_at,	0.698116	1	1	100
GOTERM_BP_ALL	GO:0006810~transport	8	0.0825	0.980968	222127_s_at, 226059_at, 212597_s_at, 1555278_a_at, 201502_s_at, 236019_at, 238987_at, 231878_at,	0.615699	1	1	100
GOTERM_BP_ALL	GO:0051234~establishment of localization	8	0.0825	0.985984	222127_s_at, 226059_at, 212597_s_at, 1555278_a_at, 201502_s_at, 236019_at, 238987_at, 231878_at,	0.595603	1	1	100
GOTERM_BP_ALL	GO:0051179~localization	9	0.0928	0.990071	222127_s_at, 226059_at, 212597_s_at, 1555278_a_at, 201502_s_at, 236019_at, 204103_at, 238987_at, 231878_at,	0.590986	1	1	100
Functional Group 14	Median: 0.8887249327746296	Geo: 0.7103788951159495	224606_at, 202509_s_at, 36711_at, 204103_at, 227025_at, 229221_at, 238987_at,
Category	Term	Count	%	PValue	Genes	Fold Enrichment	Bonferroni	Benjamini	FDR
GOTERM_BP_ALL	GO:0009653~anatomical structure morphogenesis	7	0.0722	0.453874	224606_at, 202509_s_at, 36711_at, 204103_at, 227025_at, 229221_at, 238987_at,	1.28241	1	1	99.9991
GOTERM_BP_ALL	GO:0022610~biological adhesion	3	0.0309	0.888725	204103_at, 229221_at, 238987_at,	0.804525	1	1	100
GOTERM_BP_ALL	GO:0007155~cell adhesion	3	0.0309	0.888725	204103_at, 229221_at, 238987_at,	0.804525	1	1	100
Functional Group 15	Median: 0.8740229927578171	Geo: 0.8293975522056801	221989_at, 219133_at, 222768_s_at, 223470_at, 238987_at,
Category	Term	Count	%	PValue	Genes	Fold Enrichment	Bonferroni	Benjamini	FDR
GOTERM_BP_ALL	GO:0009059~macromolecule biosynthetic process	5	0.0515	0.637701	221989_at, 219133_at, 222768_s_at, 223470_at, 238987_at,	1.13673	1	1	100
GOTERM_BP_ALL	GO:0006412~translation	3	0.0309	0.806176	221989_at, 219133_at, 222768_s_at,	0.989988	1	1	100
GOTERM_BP_ALL	GO:0009058~biosynthetic process	5	0.0515	0.94187	221989_at, 219133_at, 222768_s_at, 223470_at, 238987_at,	0.676998	1	1	100
GOTERM_BP_ALL	GO:0044249~cellular biosynthetic process	3	0.0309	0.977266	221989_at, 219133_at, 222768_s_at,	0.53867	1	1	100
Functional Group 16	Median: 0.9448049346767353	Geo: 0.9573699764057566	205214_at, 212565_at, 221989_at, 219133_at, 212597_s_at, 1555278_a_at, 208152_s_at,
Category	Term	Count	%	PValue	Genes	Fold Enrichment	Bonferroni	Benjamini	FDR
GOTERM_CC_ALL	GO:0043228~non-membrane-bound organelle	7	0.0722	0.944805	205214_at, 212565_at, 221989_at, 219133_at, 212597_s_at, 1555278_a_at, 208152_s_at,	0.692048	1	1	100
GOTERM_CC_ALL	GO:0043232~intracellular non-membrane-bound organelle	7	0.0722	0.944805	205214_at, 212565_at, 221989_at, 219133_at, 212597_s_at, 1555278_a_at, 208152_s_at,	0.692048	1	1	100
GOTERM_CC_ALL	GO:0005856~cytoskeleton	3	0.0309	0.983004	205214_at, 212565_at, 1555278_a_at,	0.508444	1	1	100
Functional Group 17	Median: 0.9873769001959002	Geo: 0.9777877656177247	226059_at, 205419_at, 214467_at, 1559018_at, 216321_s_at, 204103_at, 229221_at, 226673_at, 222729_at, 209357_at, 201502_s_at, 238987_at, 205953_at, 213123_at, 209566_at, 235812_at, 223470_at, 231878_at, 236019_at, 215462_at,
Category	Term	Count	%	PValue	Genes	Fold Enrichment	Bonferroni	Benjamini	FDR
GOTERM_MF_ALL	GO:0060089~molecular transducer activity	8	0.0825	0.94774	226059_at, 205419_at, 214467_at, 1559018_at, 216321_s_at, 204103_at, 229221_at, 226673_at,	0.698516	1	1	100
GOTERM_MF_ALL	GO:0004871~signal transducer activity	8	0.0825	0.94774	226059_at, 205419_at, 214467_at, 1559018_at, 216321_s_at, 204103_at, 229221_at, 226673_at,	0.698516	1	1	100
GOTERM_BP_ALL	GO:0007166~cell surface receptor linked signal transduction	6	0.0619	0.951855	205419_at, 222729_at, 214467_at, 209357_at, 1559018_at, 201502_s_at,	0.666705	1	1	100
GOTERM_CC_ALL	GO:0005887~integral to plasma membrane	4	0.0412	0.958763	205419_at, 214467_at, 1559018_at, 229221_at,	0.620796	1	1	100
GOTERM_CC_ALL	GO:0031226~intrinsic to plasma membrane	4	0.0412	0.961364	205419_at, 214467_at, 1559018_at, 229221_at,	0.612926	1	1	100
GOTERM_MF_ALL	GO:0004872~receptor activity	6	0.0619	0.964906	226059_at, 205419_at, 214467_at, 1559018_at, 216321_s_at, 229221_at,	0.63397	1	1	100
GOTERM_MF_ALL	GO:0004888~transmembrane receptor activity	3	0.0309	0.987377	205419_at, 214467_at, 1559018_at,	0.482557	1	1	100
GOTERM_CC_ALL	GO:0044459~plasma membrane part	5	0.0515	0.994889	205419_at, 214467_at, 1559018_at, 229221_at, 238987_at,	0.474664	1	1	100
GOTERM_CC_ALL	GO:0005886~plasma membrane	7	0.0722	0.999764	205953_at, 205419_at, 214467_at, 1559018_at, 229221_at, 213123_at, 238987_at,	0.408463	1	1	100
GOTERM_CC_ALL	GO:0016021~integral to membrane	12	0.1237	0.999991	205953_at, 226059_at, 205419_at, 209566_at, 214467_at, 1559018_at, 235812_at, 229221_at, 223470_at, 213123_at, 238987_at, 231878_at,	0.433178	1	1	100
GOTERM_CC_ALL	GO:0031224~intrinsic to membrane	12	0.1237	0.999992	205953_at, 226059_at, 205419_at, 209566_at, 214467_at, 1559018_at, 235812_at, 229221_at, 223470_at, 213123_at, 238987_at, 231878_at,	0.431487	1	1	100
GOTERM_CC_ALL	GO:0044425~membrane part	13	0.134	0.999999	205953_at, 1559018_at, 236019_at, 235812_at, 223470_at, 238987_at, 213123_at, 231878_at, 226059_at, 205419_at, 209566_at, 214467_at, 229221_at,	0.414495	1	1	100
GOTERM_CC_ALL	GO:0016020~membrane	15	0.1546	1	205953_at, 1559018_at, 235812_at, 236019_at, 223470_at, 238987_at, 226673_at, 213123_at, 231878_at, 226059_at, 205419_at, 209566_at, 214467_at, 215462_at, 229221_at,	0.399431	1	1	100
